# Supplementary material for: HOCOMOCO in 2024: a rebuild of the curated collection of binding models for human and mouse transcription factors
Source: Nucleic Acids Res. 2023 Nov 16;52(D1):D154–63. doi: 10.1093/nar/gkad1077 (PMC10767914; doi:10.1093/nar/gkad1077)
Supplement: gkad1077_Supplemental_Files [file gkad1077_supplemental_files.zip]

Archive with 7 entries (7 files):
- Supplementary Data.docx
- Supplementary Figure SF1 - wcaption.png
- Supplementary Table ST1 - HOCOMOCO TFClass TF master list.xlsx
- Supplementary Table ST2 - GTRD ChIP-Seq metadata.xlsx
- Supplementary Table ST3 - HT-SELEX experiments.xlsx
- Supplementary Table ST4 - Motif discovery parameters.xlsx
- Supplementary Table ST5 - Overview of rSNP benchmarking data.xlsx
