# Supplementary material for: HOCOMOCO in 2024: a rebuild of the curated collection of binding models for human and mouse transcription factors
Source: Nucleic Acids Res. 2023 Nov 16;52(D1):D154–63. doi: 10.1093/nar/gkad1077 (PMC10767914; doi:10.1093/nar/gkad1077)
Supplement: gkad1077_Supplemental_Files [file gkad1077_supplemental_files.zip › Supplementary Table ST1 - HOCOMOCO TFClass TF master list.xlsx]

## Sheet: HOCOMOCO-TFClass-master-list
tfclass:id	tfclass:superclass	tfclass:class	tfclass:family	tfclass:subfamily	curated:uniprot_ac	tfclass:source	curated:uniprot_id	auto:protein_name	auto:gene_symbol	auto:gene_synonyms	auto:hgnc	auto:mgi	auto:entrez	GRECO_dbTF
0.0.0.0.256	Yet undefined DNA-binding domains	Uncharacterized	MBD factors	CpG-binding	Q9UBB5	manual	MBD2_HUMAN	Methyl-CpG-binding domain protein 2	MBD2		6917;		8932;	no
0.0.0.0.256	Yet undefined DNA-binding domains	Uncharacterized	MBD factors	CpG-binding	Q9Z2E1	manual	MBD2_MOUSE	Methyl-CpG-binding domain protein 2	Mbd2			1333813;	17191;	no
0.0.0.0.257	Yet undefined DNA-binding domains	Uncharacterized	MBD factors	CpG-binding	O95983	manual	MBD3_HUMAN	Methyl-CpG-binding domain protein 3	MBD3		6918;		53615;	no
0.0.0.0.257	Yet undefined DNA-binding domains	Uncharacterized	MBD factors	CpG-binding	Q9Z2D8	manual	MBD3_MOUSE	Methyl-CpG-binding domain protein 3	Mbd3			1333812;	17192;	no
0.0.0.0.258	Yet undefined DNA-binding domains	Uncharacterized	MBD factors	CpG-binding	O95243	manual	MBD4_HUMAN	Methyl-CpG-binding domain protein 4	MBD4		6919;		8930;	no
0.0.0.0.258	Yet undefined DNA-binding domains	Uncharacterized	MBD factors	CpG-binding	Q9Z2D7	manual	MBD4_MOUSE	Methyl-CpG-binding domain protein 4	Mbd4			1333850;	17193;	no
0.0.0.0.259	Yet undefined DNA-binding domains	Uncharacterized	MBD factors	CpG-binding	Q9P267	manual	MBD5_HUMAN	Methyl-CpG-binding domain protein 5	MBD5		20444;		55777;	no
0.0.0.0.259	Yet undefined DNA-binding domains	Uncharacterized	MBD factors	CpG-binding	B1AYB6	manual	MBD5_MOUSE	Methyl-CpG-binding domain protein 5	Mbd5			2138934;	109241;	no
0.0.0.0.260	Yet undefined DNA-binding domains	Uncharacterized	MBD factors	CpG-binding	Q96DN6	manual	MBD6_HUMAN	Methyl-CpG-binding domain protein 6	MBD6		20445;		114785;	no
0.0.0.0.260	Yet undefined DNA-binding domains	Uncharacterized	MBD factors	CpG-binding	Q3TY92	manual	MBD6_MOUSE	Methyl-CpG-binding domain protein 6	Mbd6			106378;	836057;	no
0.0.1.0.1	Yet undefined DNA-binding domains	Uncharacterized	NULP1		Q9BQ70	http://tfclass.bioinf.med.uni-goettingen.de/	TCF25_HUMAN	Transcription factor 25 (TCF-25) (Nuclear localized protein 1)	TCF25	KIAA1049 NULP1	29181;		22980;	no
0.0.1.0.1	Yet undefined DNA-binding domains	Uncharacterized	NULP1		Q8R3L2	http://tfclass.bioinf.med.uni-goettingen.de/	TCF25_MOUSE	Transcription factor 25 (TCF-25) (Nuclear localized protein 1)	Tcf25	D8Ertd325e Nulp1		1914105;	66855;	no
0.0.2.0.1	Yet undefined DNA-binding domains	Uncharacterized	PHF5		Q7RTV0	http://tfclass.bioinf.med.uni-goettingen.de/	PHF5A_HUMAN	PHD finger-like domain-containing protein 5A (PHD finger-like domain protein 5A) (Splicing factor 3B-associated 14 kDa protein) (SF3b14b)	PHF5A		18000;		84844;	no
0.0.2.0.1	Yet undefined DNA-binding domains	Uncharacterized	PHF5		P83870	http://tfclass.bioinf.med.uni-goettingen.de/	PHF5A_MOUSE	PHD finger-like domain-containing protein 5A (PHD finger-like domain protein 5A) (Splicing factor 3B-associated 14 kDa protein) (SF3b14b)	Phf5a			2156864;	68479;	no
0.0.3.0.1	Yet undefined DNA-binding domains	Uncharacterized	RFXANK		O14593	http://tfclass.bioinf.med.uni-goettingen.de/	RFXK_HUMAN	DNA-binding protein RFXANK (Ankyrin repeat family A protein 1) (Regulatory factor X subunit B) (RFX-B) (Regulatory factor X-associated ankyrin-containing protein)	RFXANK	ANKRA1 RFXB	9987;		8625;	no
0.0.3.0.1	Yet undefined DNA-binding domains	Uncharacterized	RFXANK		Q9Z205	http://tfclass.bioinf.med.uni-goettingen.de/	RFXK_MOUSE	DNA-binding protein RFXANK (Ankyrin repeat-containing adapter protein Tvl-1) (Regulatory factor X subunit B) (RFX-B) (Regulatory factor X-associated ankyrin-containing protein)	Rfxank	Rfxb Tvl1		1333865;	19727;	no
0.0.4.0.1	Yet undefined DNA-binding domains	Uncharacterized	RFXAP		O00287	http://tfclass.bioinf.med.uni-goettingen.de/	RFXAP_HUMAN	Regulatory factor X-associated protein (RFX-associated protein) (RFX DNA-binding complex 36 kDa subunit)	RFXAP		9988;		5994;	no
0.0.4.0.1	Yet undefined DNA-binding domains	Uncharacterized	RFXAP		Q8VCG9	http://tfclass.bioinf.med.uni-goettingen.de/	RFXAP_MOUSE	Regulatory factor X-associated protein (RFX-associated protein)	Rfxap			2180854;	170767;	no
0.0.5.0.1	Yet undefined DNA-binding domains	Uncharacterized	PUR		Q00577	http://tfclass.bioinf.med.uni-goettingen.de/	PURA_HUMAN	Transcriptional activator protein Pur-alpha (Purine-rich single-stranded DNA-binding protein alpha)	PURA	PUR1	9701;		5813;	yes
0.0.5.0.1	Yet undefined DNA-binding domains	Uncharacterized	PUR		P42669	http://tfclass.bioinf.med.uni-goettingen.de/	PURA_MOUSE	Transcriptional activator protein Pur-alpha (Purine-rich single-stranded DNA-binding protein alpha)	Pura			103079;	19290;	yes
0.0.5.0.2	Yet undefined DNA-binding domains	Uncharacterized	PUR		Q96QR8	http://tfclass.bioinf.med.uni-goettingen.de/	PURB_HUMAN	Transcriptional activator protein Pur-beta (Purine-rich element-binding protein B)	PURB		9702;		5814;	yes
0.0.5.0.2	Yet undefined DNA-binding domains	Uncharacterized	PUR		O35295	http://tfclass.bioinf.med.uni-goettingen.de/	PURB_MOUSE	Transcriptional activator protein Pur-beta (Purine-rich element-binding protein B) (Vascular actin single-stranded DNA-binding factor 2 p44 component)	Purb			1338779;	19291;	yes
0.0.5.0.3	Yet undefined DNA-binding domains	Uncharacterized	PUR		Q9UJV8	http://tfclass.bioinf.med.uni-goettingen.de/	PURG_HUMAN	Purine-rich element-binding protein gamma (Purine-rich element-binding protein G)	PURG		17930;		29942;	yes
0.0.5.0.3	Yet undefined DNA-binding domains	Uncharacterized	PUR		Q8R4E6	http://tfclass.bioinf.med.uni-goettingen.de/	PURG_MOUSE	Purine-rich element-binding protein gamma	Purg			1922279;	75029;	yes
0.0.6.0.1	Yet undefined DNA-binding domains	Uncharacterized	NRF		Q16656	http://tfclass.bioinf.med.uni-goettingen.de/	NRF1_HUMAN	Nuclear respiratory factor 1 (NRF-1) (Alpha palindromic-binding protein) (Alpha-pal)	NRF1		7996;		4899;	yes
0.0.6.0.1	Yet undefined DNA-binding domains	Uncharacterized	NRF		Q9WU00	http://tfclass.bioinf.med.uni-goettingen.de/	NRF1_MOUSE	Nuclear respiratory factor 1 (NRF-1) (Alpha palindromic-binding protein) (Alpha-pal)	Nrf1			1332235;	18181;	yes
0.0.7.0.1	Yet undefined DNA-binding domains	Uncharacterized	SPEN		Q96T58	http://genexplain.com/tfclass/huTF_classification.html	MINT_HUMAN	Msx2-interacting protein (SMART/HDAC1-associated repressor protein) (SPEN homolog)	SPEN	KIAA0929 MINT SHARP	17575;		23013;	no
0.0.7.0.1	Yet undefined DNA-binding domains	Uncharacterized	SPEN		Q62504	http://genexplain.com/tfclass/huTF_classification.html	MINT_MOUSE	Msx2-interacting protein (SMART/HDAC1-associated repressor protein) (SPEN homolog)	Spen	Kiaa0929 Mint Sharp		1891706;	56381;	no
0.0.9.0.1	Yet undefined DNA-binding domains	Uncharacterized	Unannotated		O75541	manual	ZN821_HUMAN	Zinc finger protein 821	ZN821		28043;		55565;	yes
0.0.9.0.1	Yet undefined DNA-binding domains	Uncharacterized	Unannotated		Q6PD05	manual	ZN821_MOUSE	Zinc finger protein 821	Zn821	Zfp821		1923121;		yes
0.0.9.0.2	Yet undefined DNA-binding domains	Uncharacterized	Unannotated		Q6ZNC4	manual	ZN704_HUMAN	Zinc finger protein 704	ZN704		32291;		619279;	yes
0.0.9.0.2	Yet undefined DNA-binding domains	Uncharacterized	Unannotated		Q9ERQ3	manual	ZN704_MOUSE	Zinc finger protein 704	Zn704	Gig1 Zfp704		2180715;	170753;	yes
0.0.9.0.3	Yet undefined DNA-binding domains	Uncharacterized	Unannotated		Q9BUZ4	manual	TRAF4_HUMAN	TNF receptor-associated factor 4	TRAF4	CART1 MLN62 RNF83	12034;		9618;	no
0.0.9.0.3	Yet undefined DNA-binding domains	Uncharacterized	Unannotated		Q61382	manual	TRAF4_MOUSE	TNF receptor-associated factor 4	Traf4	Cart1		1202880;	22032;	no
0.0.9.0.4	Yet undefined DNA-binding domains	Uncharacterized	Unannotated		Q2VWA4	manual	SKOR2_HUMAN	SKI family transcriptional corepressor 2	SKOR2	CORL2 FUSSEL18	32695;		652991;	yes
0.0.9.0.4	Yet undefined DNA-binding domains	Uncharacterized	Unannotated		A7M7C7	manual	SKOR2_MOUSE	SKI family transcriptional corepressor 2	Skor2	Corl2		3645984;	664805;	yes
0.0.9.0.5	Yet undefined DNA-binding domains	Uncharacterized	Unannotated		P84550	manual	SKOR1_HUMAN	SKI family transcriptional corepressor 1	SKOR1	CORL1 FUSSEL15 LBXCOR1	21326;		390598;	yes
0.0.9.0.5	Yet undefined DNA-binding domains	Uncharacterized	Unannotated		Q8BX46	manual	SKOR1_MOUSE	SKI family transcriptional corepressor 1	Skor1	Corl1 Lbxcor1		2443473;	207667;	yes
0.0.9.0.6	Yet undefined DNA-binding domains	Uncharacterized	Unannotated		Q5VZF2	manual	MBNL2_HUMAN	Muscleblind-like protein 2	MBNL2	MBLL MBLL39 MLP1	16746;		10150;	no
0.0.9.0.6	Yet undefined DNA-binding domains	Uncharacterized	Unannotated		Q8C181	manual	MBNL2_MOUSE	Muscleblind-like protein 2	Mbnl2	Kiaa4072		2145597;	105559;	no
0.0.9.0.7	Yet undefined DNA-binding domains	Uncharacterized	Unannotated		Q92782	manual	DPF1_HUMAN	Zinc finger protein neuro-d4	DPF1	BAF45B NEUD4	20225;		8193;	no
0.0.9.0.7	Yet undefined DNA-binding domains	Uncharacterized	Unannotated		Q9QX66	manual	DPF1_MOUSE	Zinc finger protein neuro-d4	Dpf1	Baf45b Neud4		1352748;	29861;	no
0.0.9.0.8	Yet undefined DNA-binding domains	Uncharacterized	Unannotated		Q9BZB8	manual	CPEB1_HUMAN	Cytoplasmic polyadenylation element-binding protein 1	CPEB1	CPEB	21744;		64506;	no
0.0.9.0.8	Yet undefined DNA-binding domains	Uncharacterized	Unannotated		P70166	manual	CPEB1_MOUSE	Cytoplasmic polyadenylation element-binding protein 1	Cpeb1			108442;	12912;	no
0.0.9.0.9	Yet undefined DNA-binding domains	Uncharacterized	Unannotated		P07199	manual	CENPB_HUMAN	Major centromere autoantigen B	CENPB		1852;		1059;	no
0.0.9.0.9	Yet undefined DNA-binding domains	Uncharacterized	Unannotated		P27790	manual	CENPB_MOUSE	Major centromere autoantigen B	Cenpb	Cenp-b		88376;	12616;	no
0.1.1.0.1	Yet undefined DNA-binding domains	AXUD/CSRNP domain factors	CSRNP		Q96S65	http://tfclass.bioinf.med.uni-goettingen.de/	CSRN1_HUMAN	Cysteine/serine-rich nuclear protein 1 (CSRNP-1) (Axin-1 up-regulated gene 1 protein) (Protein URAX1) (TGF-beta-induced apoptosis protein 3) (TAIP-3)	CSRNP1	AXUD1 TAIP3	14300;		64651;	yes
0.1.1.0.1	Yet undefined DNA-binding domains	AXUD/CSRNP domain factors	CSRNP		P59054	http://tfclass.bioinf.med.uni-goettingen.de/	CSRN1_MOUSE	Cysteine/serine-rich nuclear protein 1 (CSRNP-1) (Axin-1 up-regulated gene 1 protein) (TGF-beta-induced apoptosis protein 3) (TAIP-3)	Csrnp1	Axud1 Taip3		2387989;	215418;	yes
0.1.1.0.2	Yet undefined DNA-binding domains	AXUD/CSRNP domain factors	CSRNP		Q9H175	http://tfclass.bioinf.med.uni-goettingen.de/	CSRN2_HUMAN	Cysteine/serine-rich nuclear protein 2 (CSRNP-2) (Protein FAM130A1) (TGF-beta-induced apoptosis protein 12) (TAIP-12)	CSRNP2	C12orf22 FAM130A1 TAIP12	16006;		81566;	yes
0.1.1.0.2	Yet undefined DNA-binding domains	AXUD/CSRNP domain factors	CSRNP		Q8BGQ2	http://tfclass.bioinf.med.uni-goettingen.de/	CSRN2_MOUSE	Cysteine/serine-rich nuclear protein 2 (CSRNP-2) (Protein FAM130A1) (TGF-beta-induced apoptosis protein 12) (TAIP-12)	Csrnp2	Fam130a1 Taip12		2386852;	207785;	yes
0.1.1.0.3	Yet undefined DNA-binding domains	AXUD/CSRNP domain factors	CSRNP		Q8WYN3	http://tfclass.bioinf.med.uni-goettingen.de/	CSRN3_HUMAN	Cysteine/serine-rich nuclear protein 3 (CSRNP-3) (Protein FAM130A2) (TGF-beta-induced apoptosis protein 2) (TAIP-2)	CSRNP3	FAM130A2 TAIP2	30729;		80034;	yes
0.1.1.0.3	Yet undefined DNA-binding domains	AXUD/CSRNP domain factors	CSRNP		P59055	http://tfclass.bioinf.med.uni-goettingen.de/	CSRN3_MOUSE	Cysteine/serine-rich nuclear protein 3 (CSRNP-3) (Protein FAM130A2) (TGF-beta-induced apoptosis protein 2) (TAIP-2)	Csrnp3	Fam130a2 Mbu1 Taip2		1925021;	77771;	yes
0.2.1.0.1	Yet undefined DNA-binding domains	NonO domain factors	NonO-related		Q15233	http://tfclass.bioinf.med.uni-goettingen.de/	NONO_HUMAN	Non-POU domain-containing octamer-binding protein (NonO protein) (54 kDa nuclear RNA- and DNA-binding protein) (55 kDa nuclear protein) (DNA-binding p52/p100 complex, 52 kDa subunit) (NMT55) (p54 (nrb)) (p54nrb)	NONO	NRB54	7871;		4841;	no
0.2.1.0.1	Yet undefined DNA-binding domains	NonO domain factors	NonO-related		Q99K48	http://tfclass.bioinf.med.uni-goettingen.de/	NONO_MOUSE	Non-POU domain-containing octamer-binding protein (NonO protein)	Nono			1855692;	53610;	no
0.2.1.0.2	Yet undefined DNA-binding domains	NonO domain factors	NonO-related		P23246	http://tfclass.bioinf.med.uni-goettingen.de/	SFPQ_HUMAN	Splicing factor, proline- and glutamine-rich (100 kDa DNA-pairing protein) (hPOMp100) (DNA-binding p52/p100 complex, 100 kDa subunit) (Polypyrimidine tract-binding protein-associated-splicing factor) (PSF) (PTB-associated-splicing factor)	SFPQ	PSF	10774;		6421;	no
0.2.1.0.2	Yet undefined DNA-binding domains	NonO domain factors	NonO-related		Q8VIJ6	http://tfclass.bioinf.med.uni-goettingen.de/	SFPQ_MOUSE	Splicing factor, proline- and glutamine-rich (DNA-binding p52/p100 complex, 100 kDa subunit) (Polypyrimidine tract-binding protein-associated-splicing factor) (PSF) (PTB-associated-splicing factor)	Sfpq	Psf		1918764;	71514;	no
0.2.1.0.3	Yet undefined DNA-binding domains	NonO domain factors	NonO-related		Q8WXF1	http://tfclass.bioinf.med.uni-goettingen.de/	PSPC1_HUMAN	Paraspeckle component 1 (Paraspeckle protein 1)	PSPC1	PSP1	20320;		55269;	no
0.2.1.0.3	Yet undefined DNA-binding domains	NonO domain factors	NonO-related		Q8R326	http://tfclass.bioinf.med.uni-goettingen.de/	PSPC1_MOUSE	Paraspeckle component 1 (Paraspeckle protein 1) (mPSP1)	Pspc1	Psp1		1913895;	66645;	no
0.3.1.0.1	Yet undefined DNA-binding domains	Leucine-rich repeat flightless-interacting proteins	LRRFIP		Q32MZ4	http://tfclass.bioinf.med.uni-goettingen.de/	LRRF1_HUMAN	Leucine-rich repeat flightless-interacting protein 1 (LRR FLII-interacting protein 1) (GC-binding factor 2) (TAR RNA-interacting protein)	LRRFIP1	GCF2 TRIP	6702;		9208;	yes
0.3.1.0.1	Yet undefined DNA-binding domains	Leucine-rich repeat flightless-interacting proteins	LRRFIP		Q3UZ39	http://tfclass.bioinf.med.uni-goettingen.de/	LRRF1_MOUSE	Leucine-rich repeat flightless-interacting protein 1 (LRR FLII-interacting protein 1) (FLI-LRR-associated protein 1) (Flap-1) (H186 FLAP)	Lrrfip1	Flap		1342770;	16978;	yes
0.3.1.0.2	Yet undefined DNA-binding domains	Leucine-rich repeat flightless-interacting proteins	LRRFIP		Q9Y608	http://tfclass.bioinf.med.uni-goettingen.de/	LRRF2_HUMAN	Leucine-rich repeat flightless-interacting protein 2 (LRR FLII-interacting protein 2)	LRRFIP2		6703;		9209;	no
0.3.1.0.2	Yet undefined DNA-binding domains	Leucine-rich repeat flightless-interacting proteins	LRRFIP		Q91WK0	http://tfclass.bioinf.med.uni-goettingen.de/	LRRF2_MOUSE	Leucine-rich repeat flightless-interacting protein 2 (LRR FLII-interacting protein 2)	Lrrfip2			1918518;	71268;	no
0.4.1.0.1	Yet undefined DNA-binding domains	NFX1-type putative zinc finger factors	NFX1		Q12986	http://tfclass.bioinf.med.uni-goettingen.de/	NFX1_HUMAN	Transcriptional repressor NF-X1 (EC 2.3.2.-) (Nuclear transcription factor, X box-binding protein 1)	NFX1	NFX2	7803;		4799;	yes
0.4.1.0.1	Yet undefined DNA-binding domains	NFX1-type putative zinc finger factors	NFX1		B1AY10	http://tfclass.bioinf.med.uni-goettingen.de/	NFX1_MOUSE	Transcriptional repressor NF-X1 (m-Nfx.1) (EC 2.3.2.-) (Nuclear transcription factor, X box-binding protein 1)	Nfx1			1921414;	74164;	yes
0.4.1.0.2	Yet undefined DNA-binding domains	NFX1-type putative zinc finger factors	NFX1		Q6ZNB6	http://tfclass.bioinf.med.uni-goettingen.de/	NFXL1_HUMAN	NF-X1-type zinc finger protein NFXL1 (Ovarian zinc finger protein) (hOZFP)	NFXL1	OZFP	18726;		152518;	yes
0.4.1.0.3	Yet undefined DNA-binding domains	NFX1-type putative zinc finger factors	NFX1		Q9P2E3	http://tfclass.bioinf.med.uni-goettingen.de/	ZNFX1_HUMAN	NFX1-type zinc finger-containing protein 1	ZNFX1	KIAA1404	29271;		57169;	no
0.4.1.0.3	Yet undefined DNA-binding domains	NFX1-type putative zinc finger factors	NFX1		Q8R151	http://tfclass.bioinf.med.uni-goettingen.de/	ZNFX1_MOUSE	NFX1-type zinc finger-containing protein 1	Znfx1			2138982;	98999;	no
0.5.1.0.1	Yet undefined DNA-binding domains	GTF2I domain factors	TFII-I-related		P78347	http://genexplain.com/tfclass/huTF_classification.html	GTF2I_HUMAN	General transcription factor II-I (GTFII-I) (TFII-I) (Bruton tyrosine kinase-associated protein 135) (BAP-135) (BTK-associated protein 135) (SRF-Phox1-interacting protein) (SPIN) (Williams-Beuren syndrome chromosomal region 6 protein)	GTF2I	BAP135 WBSCR6	4659;		2969;	yes
0.5.1.0.1	Yet undefined DNA-binding domains	GTF2I domain factors	TFII-I-related		Q9ESZ8	http://genexplain.com/tfclass/huTF_classification.html	GTF2I_MOUSE	General transcription factor II-I (GTFII-I) (TFII-I) (Bruton tyrosine kinase-associated protein 135) (BAP-135) (BTK-associated protein 135)	Gtf2i	Bap135 Diws1t		1202722;	14886;	yes
0.5.1.0.2	Yet undefined DNA-binding domains	GTF2I domain factors	TFII-I-related		Q9UHL9	http://genexplain.com/tfclass/huTF_classification.html	GT2D1_HUMAN	General transcription factor II-I repeat domain-containing protein 1 (GTF2I repeat domain-containing protein 1) (General transcription factor III) (MusTRD1/BEN) (Muscle TFII-I repeat domain-containing protein 1) (Slow-muscle-fiber enhancer-binding protein) (USE B1-binding protein) (Williams-Beuren syndrome chromosomal region 11 protein) (Williams-Beuren syndrome chromosomal region 12 protein)	GTF2IRD1	CREAM1 GTF3 MUSTRD1 RBAP2 WBSCR11 WBSCR12	4661;		9569;	yes
0.5.1.0.2	Yet undefined DNA-binding domains	GTF2I domain factors	TFII-I-related		Q9JI57	http://genexplain.com/tfclass/huTF_classification.html	GT2D1_MOUSE	General transcription factor II-I repeat domain-containing protein 1 (GTF2I repeat domain-containing protein 1) (Binding factor for early enhancer)	Gtf2ird1	Ben		1861942;	57080;	yes
0.5.1.0.3	Yet undefined DNA-binding domains	GTF2I domain factors	TFII-I-related		Q99NI3	http://genexplain.com/tfclass/huTF_classification.html	GT2D2_MOUSE	General transcription factor II-I repeat domain-containing protein 2 (GTF2I repeat domain-containing protein 2) (Transcription factor GTF2IRD2)	Gtf2ird2			2149780;	114674;	yes
0.5.1.0.3	Yet undefined DNA-binding domains	GTF2I domain factors	TFII-I-related		Q86UP8	http://genexplain.com/tfclass/huTF_classification.html	GTD2A_HUMAN	General transcription factor II-I repeat domain-containing protein 2A (GTF2I repeat domain-containing protein 2A) (Transcription factor GTF2IRD2-alpha)	GTF2IRD2	GTF2IRD2A	30775;		84163;	yes
0.5.1.0.4	Yet undefined DNA-binding domains	GTF2I domain factors	TFII-I-related		Q6EKJ0	http://genexplain.com/tfclass/huTF_classification.html	GTD2B_HUMAN	General transcription factor II-I repeat domain-containing protein 2B (GTF2I repeat domain-containing protein 2B) (Transcription factor GTF2IRD2-beta)	GTF2IRD2B		33125;		389524;	yes
0.6.1.0.1	Yet undefined DNA-binding domains	CG-1 domain factors	CAMTA		Q9Y6Y1	http://genexplain.com/tfclass/huTF_classification.html	CMTA1_HUMAN	Calmodulin-binding transcription activator 1	CAMTA1	KIAA0833	18806;		23261;	no
0.6.1.0.1	Yet undefined DNA-binding domains	CG-1 domain factors	CAMTA		A2A891	http://genexplain.com/tfclass/huTF_classification.html	CMTA1_MOUSE	Calmodulin-binding transcription activator 1	Camta1	Kiaa0833		2140230;	100072;	no
0.6.1.0.2	Yet undefined DNA-binding domains	CG-1 domain factors	CAMTA		O94983	http://genexplain.com/tfclass/huTF_classification.html	CMTA2_HUMAN	Calmodulin-binding transcription activator 2	CAMTA2	KIAA0909	18807;		23125;	no
0.6.1.0.2	Yet undefined DNA-binding domains	CG-1 domain factors	CAMTA		Q80Y50	http://genexplain.com/tfclass/huTF_classification.html	CMTA2_MOUSE	Calmodulin-binding transcription activator 2	Camta2	Kiaa0909		2135957;	216874;	no
1.1.0.1.1	Basic domains	Basic leucine zipper factors (bZIP)	ZIP only	TSC22	Q15714	http://genexplain.com/tfclass/huTF_classification.html	T22D1_HUMAN	TSC22 domain family protein 1 (Cerebral protein 2) (Regulatory protein TSC-22) (TGFB-stimulated clone 22 homolog) (Transforming growth factor beta-1-induced transcript 4 protein)	TSC22D1	KIAA1994 TGFB1I4 TSC22	16826;		8848;	no
1.1.0.1.1	Basic domains	Basic leucine zipper factors (bZIP)	ZIP only	TSC22	P62500	http://genexplain.com/tfclass/huTF_classification.html	T22D1_MOUSE	TSC22 domain family protein 1 (Regulatory protein TSC-22) (TGFB-stimulated clone 22 homolog) (TSC22-related inducible leucine zipper 1b) (Transforming growth factor beta-1-induced transcript 4 protein)	Tsc22d1	Kiaa1994 Tgfb1i4 Tilz1b Tsc22		109127;	21807;	no
1.1.0.1.2	Basic domains	Basic leucine zipper factors (bZIP)	ZIP only	TSC22	O75157	http://genexplain.com/tfclass/huTF_classification.html	T22D2_HUMAN	TSC22 domain family protein 2 (TSC22-related-inducible leucine zipper protein 4)	TSC22D2	KIAA0669 TILZ4	29095;		9819;	no
1.1.0.1.3	Basic domains	Basic leucine zipper factors (bZIP)	ZIP only	TSC22	Q99576	http://genexplain.com/tfclass/huTF_classification.html	T22D3_HUMAN	TSC22 domain family protein 3 (DSIP-immunoreactive peptide) (Protein DIP) (hDIP) (Delta sleep-inducing peptide immunoreactor) (Glucocorticoid-induced leucine zipper protein) (GILZ) (TSC-22-like protein) (TSC-22-related protein) (TSC-22R)	TSC22D3	DSIPI GILZ	3051;		1831;	no
1.1.0.1.3	Basic domains	Basic leucine zipper factors (bZIP)	ZIP only	TSC22	Q9Z2S7	http://genexplain.com/tfclass/huTF_classification.html	T22D3_MOUSE	TSC22 domain family protein 3 (Glucocorticoid-induced leucine zipper protein) (TSC22-related-inducible leucine zipper 3) (Tilz3)	Tsc22d3	Dsip1 Dsipi Gilz		1196284;	14605;	no
1.1.0.1.4	Basic domains	Basic leucine zipper factors (bZIP)	ZIP only	TSC22	Q9Y3Q8	http://genexplain.com/tfclass/huTF_classification.html	T22D4_HUMAN	TSC22 domain family protein 4 (TSC22-related-inducible leucine zipper protein 2) (Tsc-22-like protein THG-1)	TSC22D4	THG1 TILZ2	21696;		81628;	no
1.1.0.1.4	Basic domains	Basic leucine zipper factors (bZIP)	ZIP only	TSC22	Q9EQN3	http://genexplain.com/tfclass/huTF_classification.html	T22D4_MOUSE	TSC22 domain family protein 4 (TSC22-related-inducible leucine zipper protein 2) (Thg-1pit)	Tsc22d4	Thg1pit Tilz2		1926079;	78829;	no
1.1.0.2.1	Basic domains	Basic leucine zipper factors (bZIP)	ZIP only	UTF	Q5T230	http://genexplain.com/tfclass/huTF_classification.html	UTF1_HUMAN	Undifferentiated embryonic cell transcription factor 1	UTF1		12634;		8433;	no
1.1.0.2.1	Basic domains	Basic leucine zipper factors (bZIP)	ZIP only	UTF	Q6J1H4	http://genexplain.com/tfclass/huTF_classification.html	UTF1_MOUSE	Undifferentiated embryonic cell transcription factor 1	Utf1			1276125;	22286;	no
1.1.1.1.1	Basic domains	Basic leucine zipper factors (bZIP)	Jun-related	Jun	P05412	http://tfclass.bioinf.med.uni-goettingen.de/	JUN_HUMAN	Transcription factor AP-1 (Activator protein 1) (AP1) (Proto-oncogene c-Jun) (V-jun avian sarcoma virus 17 oncogene homolog) (p39)	JUN		6204;		3725;	yes
1.1.1.1.1	Basic domains	Basic leucine zipper factors (bZIP)	Jun-related	Jun	P05627	http://tfclass.bioinf.med.uni-goettingen.de/	JUN_MOUSE	Transcription factor AP-1 (AH119) (Activator protein 1) (AP1) (Proto-oncogene c-Jun) (V-jun avian sarcoma virus 17 oncogene homolog) (Jun A)	Jun			96646;	16476;	yes
1.1.1.1.2	Basic domains	Basic leucine zipper factors (bZIP)	Jun-related	Jun	P17275	http://tfclass.bioinf.med.uni-goettingen.de/	JUNB_HUMAN	Transcription factor jun-B	JUNB		6205;		3726;	yes
1.1.1.1.2	Basic domains	Basic leucine zipper factors (bZIP)	Jun-related	Jun	P09450	http://tfclass.bioinf.med.uni-goettingen.de/	JUNB_MOUSE	Transcription factor jun-B (MyD21)	Junb	Jun-b		96647;	16477;	yes
1.1.1.1.3	Basic domains	Basic leucine zipper factors (bZIP)	Jun-related	Jun	P17535	http://tfclass.bioinf.med.uni-goettingen.de/	JUND_HUMAN	Transcription factor jun-D	JUND		6206;		3727;	yes
1.1.1.1.3	Basic domains	Basic leucine zipper factors (bZIP)	Jun-related	Jun	P15066	http://tfclass.bioinf.med.uni-goettingen.de/	JUND_MOUSE	Transcription factor jun-D	Jund	Jun-d Jund1		96648;	16478;	yes
1.1.1.2.1	Basic domains	Basic leucine zipper factors (bZIP)	Jun-related	NFE2	Q16621	http://tfclass.bioinf.med.uni-goettingen.de/	NFE2_HUMAN	Transcription factor NF-E2 45 kDa subunit (Leucine zipper protein NF-E2) (Nuclear factor, erythroid-derived 2 45 kDa subunit) (p45 NF-E2)	NFE2		7780;		4778;	yes
1.1.1.2.1	Basic domains	Basic leucine zipper factors (bZIP)	Jun-related	NFE2	Q07279	http://tfclass.bioinf.med.uni-goettingen.de/	NFE2_MOUSE	Transcription factor NF-E2 45 kDa subunit (Leucine zipper protein NF-E2) (Nuclear factor, erythroid-derived 2 45 kDa subunit) (p45 NF-E2)	Nfe2			97308;	18022;	yes
1.1.1.2.2	Basic domains	Basic leucine zipper factors (bZIP)	Jun-related	NFE2	Q14494	http://tfclass.bioinf.med.uni-goettingen.de/	NF2L1_HUMAN	Endoplasmic reticulum membrane sensor NFE2L1 (Locus control region-factor 1) (LCR-F1) (Nuclear factor erythroid 2-related factor 1) (NF-E2-related factor 1) (NFE2-related factor 1) (Nuclear factor, erythroid derived 2, like 1) (Protein NRF1, p120 form) (Transcription factor 11) (TCF-11) [Cleaved into: Transcription factor NRF1 (Protein NRF1, p110 form)]	NFE2L1	HBZ17 NRF1 TCF11	7781;		4779;	yes
1.1.1.2.2	Basic domains	Basic leucine zipper factors (bZIP)	Jun-related	NFE2	Q61985	http://tfclass.bioinf.med.uni-goettingen.de/	NF2L1_MOUSE	Endoplasmic reticulum membrane sensor NFE2L1 (Locus control region-factor 1) (LCR-F1) (Nuclear factor erythroid 2-related factor 1) (NF-E2-related factor 1) (NFE2-related factor 1) (Nuclear factor, erythroid derived 2, like 1) [Cleaved into: Transcription factor NRF1]	Nfe2l1	Nrf1		99421;	18023;	yes
1.1.1.2.3	Basic domains	Basic leucine zipper factors (bZIP)	Jun-related	NFE2	Q16236	http://tfclass.bioinf.med.uni-goettingen.de/	NF2L2_HUMAN	Nuclear factor erythroid 2-related factor 2 (NF-E2-related factor 2) (NFE2-related factor 2) (Nrf-2) (HEBP1) (Nuclear factor, erythroid derived 2, like 2)	NFE2L2	NRF2	7782;		4780;	yes
1.1.1.2.3	Basic domains	Basic leucine zipper factors (bZIP)	Jun-related	NFE2	Q60795	http://tfclass.bioinf.med.uni-goettingen.de/	NF2L2_MOUSE	Nuclear factor erythroid 2-related factor 2 (NF-E2-related factor 2) (NFE2-related factor 2) (Nuclear factor, erythroid derived 2, like 2)	Nfe2l2	Nrf2		108420;	18024;	yes
1.1.1.2.4	Basic domains	Basic leucine zipper factors (bZIP)	Jun-related	NFE2	Q9Y4A8	http://tfclass.bioinf.med.uni-goettingen.de/	NF2L3_HUMAN	Nuclear factor erythroid 2-related factor 3 (NF-E2-related factor 3) (NFE2-related factor 3) (Nuclear factor, erythroid derived 2, like 3)	NFE2L3	NRF3	7783;		9603;	yes
1.1.1.2.4	Basic domains	Basic leucine zipper factors (bZIP)	Jun-related	NFE2	Q9WTM4	http://tfclass.bioinf.med.uni-goettingen.de/	NF2L3_MOUSE	Nuclear factor erythroid 2-related factor 3 (NF-E2-related factor 3) (NFE2-related factor 3) (Nuclear factor, erythroid derived 2, like 3)	Nfe2l3	Nrf3		1339958;	18025;	yes
1.1.1.2.5	Basic domains	Basic leucine zipper factors (bZIP)	Jun-related	NFE2	O14867	http://tfclass.bioinf.med.uni-goettingen.de/	BACH1_HUMAN	Transcription regulator protein BACH1 (BTB and CNC homolog 1) (HA2303)	BACH1		935;		571;	yes
1.1.1.2.5	Basic domains	Basic leucine zipper factors (bZIP)	Jun-related	NFE2	P97302	http://tfclass.bioinf.med.uni-goettingen.de/	BACH1_MOUSE	Transcription regulator protein BACH1 (BTB and CNC homolog 1)	Bach1			894680;	12013;	yes
1.1.1.2.6	Basic domains	Basic leucine zipper factors (bZIP)	Jun-related	NFE2	Q9BYV9	http://tfclass.bioinf.med.uni-goettingen.de/	BACH2_HUMAN	Transcription regulator protein BACH2 (BTB and CNC homolog 2)	BACH2		14078;		60468;	yes
1.1.1.2.6	Basic domains	Basic leucine zipper factors (bZIP)	Jun-related	NFE2	P97303	http://tfclass.bioinf.med.uni-goettingen.de/	BACH2_MOUSE	Transcription regulator protein BACH2 (BTB and CNC homolog 2)	Bach2			894679;	12014;	yes
1.1.1.3.1	Basic domains	Basic leucine zipper factors (bZIP)	Jun-related	ATF2	P15336	http://tfclass.bioinf.med.uni-goettingen.de/	ATF2_HUMAN	Cyclic AMP-dependent transcription factor ATF-2 (cAMP-dependent transcription factor ATF-2) (Activating transcription factor 2) (Cyclic AMP-responsive element-binding protein 2) (CREB-2) (cAMP-responsive element-binding protein 2) (HB16) (cAMP response element-binding protein CRE-BP1)	ATF2	CREB2 CREBP1	784;		1386;	yes
1.1.1.3.1	Basic domains	Basic leucine zipper factors (bZIP)	Jun-related	ATF2	P16951	http://tfclass.bioinf.med.uni-goettingen.de/	ATF2_MOUSE	Cyclic AMP-dependent transcription factor ATF-2 (cAMP-dependent transcription factor ATF-2) (Activating transcription factor 2) (MXBP protein) (cAMP response element-binding protein CRE-BP1)	Atf2			109349;	11909;	yes
1.1.1.3.2	Basic domains	Basic leucine zipper factors (bZIP)	Jun-related	ATF2	P17544	http://tfclass.bioinf.med.uni-goettingen.de/	ATF7_HUMAN	Cyclic AMP-dependent transcription factor ATF-7 (cAMP-dependent transcription factor ATF-7) (Activating transcription factor 7) (Transcription factor ATF-A)	ATF7	ATFA	792;		11016;	yes
1.1.1.3.2	Basic domains	Basic leucine zipper factors (bZIP)	Jun-related	ATF2	Q8R0S1	http://tfclass.bioinf.med.uni-goettingen.de/	ATF7_MOUSE	Cyclic AMP-dependent transcription factor ATF-7 (cAMP-dependent transcription factor ATF-7) (Activating transcription factor 7) (Transcription factor ATF-A)	Atf7			2443472;		yes
1.1.1.3.3	Basic domains	Basic leucine zipper factors (bZIP)	Jun-related	ATF2	Q02930	http://tfclass.bioinf.med.uni-goettingen.de/	CREB5_HUMAN	Cyclic AMP-responsive element-binding protein 5 (CREB-5) (cAMP-responsive element-binding protein 5) (cAMP-response element-binding protein A) (CRE-BPa)	CREB5	CREBPA	16844;		9586;	yes
1.1.1.3.3	Basic domains	Basic leucine zipper factors (bZIP)	Jun-related	ATF2	Q8K1L0	http://tfclass.bioinf.med.uni-goettingen.de/	CREB5_MOUSE	Cyclic AMP-responsive element-binding protein 5 (CREB-5) (cAMP-responsive element-binding protein 5) (CRE-BPa)	Creb5			2443973;	231991;	yes
1.1.2.1.1	Basic domains	Basic leucine zipper factors (bZIP)	Fos-related	Fos	P01100	http://tfclass.bioinf.med.uni-goettingen.de/	FOS_HUMAN	Proto-oncogene c-Fos (Cellular oncogene fos) (G0/G1 switch regulatory protein 7)	FOS	G0S7	3796;		2353;	yes
1.1.2.1.1	Basic domains	Basic leucine zipper factors (bZIP)	Fos-related	Fos	P01101	http://tfclass.bioinf.med.uni-goettingen.de/	FOS_MOUSE	Proto-oncogene c-Fos (Cellular oncogene fos)	Fos			95574;	14281;	yes
1.1.2.1.2	Basic domains	Basic leucine zipper factors (bZIP)	Fos-related	Fos	P53539	http://tfclass.bioinf.med.uni-goettingen.de/	FOSB_HUMAN	Protein fosB (G0/G1 switch regulatory protein 3)	FOSB	G0S3	3797;		2354;	yes
1.1.2.1.2	Basic domains	Basic leucine zipper factors (bZIP)	Fos-related	Fos	P13346	http://tfclass.bioinf.med.uni-goettingen.de/	FOSB_MOUSE	Protein fosB	Fosb			95575;	14282;	yes
1.1.2.1.3	Basic domains	Basic leucine zipper factors (bZIP)	Fos-related	Fos	P15407	http://tfclass.bioinf.med.uni-goettingen.de/	FOSL1_HUMAN	Fos-related antigen 1 (FRA-1)	FOSL1	FRA1	13718;		8061;	yes
1.1.2.1.3	Basic domains	Basic leucine zipper factors (bZIP)	Fos-related	Fos	P48755	http://tfclass.bioinf.med.uni-goettingen.de/	FOSL1_MOUSE	Fos-related antigen 1 (FRA-1)	Fosl1	Fra1		107179;	14283;	yes
1.1.2.1.4	Basic domains	Basic leucine zipper factors (bZIP)	Fos-related	Fos	P15408	http://tfclass.bioinf.med.uni-goettingen.de/	FOSL2_HUMAN	Fos-related antigen 2 (FRA-2)	FOSL2	FRA2	3798;		2355;	yes
1.1.2.1.4	Basic domains	Basic leucine zipper factors (bZIP)	Fos-related	Fos	P47930	http://tfclass.bioinf.med.uni-goettingen.de/	FOSL2_MOUSE	Fos-related antigen 2 (FRA-2)	Fosl2	Fra-2 Fra2		102858;	14284;	yes
1.1.2.2.1	Basic domains	Basic leucine zipper factors (bZIP)	Fos-related	ATF3-like	P18847	http://tfclass.bioinf.med.uni-goettingen.de/	ATF3_HUMAN	Cyclic AMP-dependent transcription factor ATF-3 (cAMP-dependent transcription factor ATF-3) (Activating transcription factor 3)	ATF3		785;		467;	yes
1.1.2.2.1	Basic domains	Basic leucine zipper factors (bZIP)	Fos-related	ATF3-like	Q60765	http://tfclass.bioinf.med.uni-goettingen.de/	ATF3_MOUSE	Cyclic AMP-dependent transcription factor ATF-3 (cAMP-dependent transcription factor ATF-3) (Activating transcription factor 3) (Transcription factor LRG-21)	Atf3			109384;	11910;	yes
1.1.2.2.2	Basic domains	Basic leucine zipper factors (bZIP)	Fos-related	ATF3-like	Q8WYK2	http://tfclass.bioinf.med.uni-goettingen.de/	JDP2_HUMAN	Jun dimerization protein 2	JDP2		17546;		122953;	yes
1.1.2.2.2	Basic domains	Basic leucine zipper factors (bZIP)	Fos-related	ATF3-like	P97875	http://tfclass.bioinf.med.uni-goettingen.de/	JDP2_MOUSE	Jun dimerization protein 2	Jdp2	Jundm2		1932093;	81703;	yes
1.1.3.1.1	Basic domains	Basic leucine zipper factors (bZIP)	Maf-related	Large MAF	O75444	http://tfclass.bioinf.med.uni-goettingen.de/	MAF_HUMAN	Transcription factor Maf (Proto-oncogene c-Maf) (V-maf musculoaponeurotic fibrosarcoma oncogene homolog)	MAF		6776;		4094;	yes
1.1.3.1.1	Basic domains	Basic leucine zipper factors (bZIP)	Maf-related	Large MAF	P54843	http://tfclass.bioinf.med.uni-goettingen.de/	MAF_MOUSE	Transcription factor Maf (Proto-oncogene c-Maf) (V-maf musculoaponeurotic fibrosarcoma oncogene homolog)	Maf	Maf2		96909;	17132;	yes
1.1.3.1.2	Basic domains	Basic leucine zipper factors (bZIP)	Maf-related	Large MAF	Q8NHW3	http://tfclass.bioinf.med.uni-goettingen.de/	MAFA_HUMAN	Transcription factor MafA (Pancreatic beta-cell-specific transcriptional activator) (RIPE3b1 factor) (V-maf musculoaponeurotic fibrosarcoma oncogene homolog A)	MAFA		23145;		389692;	yes
1.1.3.1.2	Basic domains	Basic leucine zipper factors (bZIP)	Maf-related	Large MAF	Q8CF90	http://tfclass.bioinf.med.uni-goettingen.de/	MAFA_MOUSE	Transcription factor MafA (Pancreatic beta-cell-specific transcriptional activator) (V-maf musculoaponeurotic fibrosarcoma oncogene homolog A)	Mafa			2673307;	378435;	yes
1.1.3.1.3	Basic domains	Basic leucine zipper factors (bZIP)	Maf-related	Large MAF	Q9Y5Q3	http://tfclass.bioinf.med.uni-goettingen.de/	MAFB_HUMAN	Transcription factor MafB (Maf-B) (V-maf musculoaponeurotic fibrosarcoma oncogene homolog B)	MAFB	KRML	6408;		9935;	yes
1.1.3.1.3	Basic domains	Basic leucine zipper factors (bZIP)	Maf-related	Large MAF	P54841	http://tfclass.bioinf.med.uni-goettingen.de/	MAFB_MOUSE	Transcription factor MafB (Maf-B) (Kreisler) (Segmentation protein Kr) (Transcription factor Maf-1) (V-maf musculoaponeurotic fibrosarcoma oncogene homolog B)	Mafb	Krml Maf1		104555;	16658;	yes
1.1.3.1.4	Basic domains	Basic leucine zipper factors (bZIP)	Maf-related	Large MAF	P54845	http://tfclass.bioinf.med.uni-goettingen.de/	NRL_HUMAN	Neural retina-specific leucine zipper protein (NRL)	NRL	D14S46E	8002;		4901;	yes
1.1.3.1.4	Basic domains	Basic leucine zipper factors (bZIP)	Maf-related	Large MAF	P54846	http://tfclass.bioinf.med.uni-goettingen.de/	NRL_MOUSE	Neural retina-specific leucine zipper protein (NRL)	Nrl			102567;	18185;	yes
1.1.3.2.1	Basic domains	Basic leucine zipper factors (bZIP)	Maf-related	Small MAF	Q9ULX9	http://tfclass.bioinf.med.uni-goettingen.de/	MAFF_HUMAN	Transcription factor MafF (U-Maf) (V-maf musculoaponeurotic fibrosarcoma oncogene homolog F)	MAFF		6780;		23764;	yes
1.1.3.2.1	Basic domains	Basic leucine zipper factors (bZIP)	Maf-related	Small MAF	O54791	http://tfclass.bioinf.med.uni-goettingen.de/	MAFF_MOUSE	Transcription factor MafF (V-maf musculoaponeurotic fibrosarcoma oncogene homolog F)	Maff			96910;	17133;	yes
1.1.3.2.2	Basic domains	Basic leucine zipper factors (bZIP)	Maf-related	Small MAF	O15525	http://genexplain.com/tfclass/huTF_classification.html	MAFG_HUMAN	Transcription factor MafG (V-maf musculoaponeurotic fibrosarcoma oncogene homolog G) (hMAF)	MAFG		6781;		4097;	yes
1.1.3.2.2	Basic domains	Basic leucine zipper factors (bZIP)	Maf-related	Small MAF	O54790	http://genexplain.com/tfclass/huTF_classification.html	MAFG_MOUSE	Transcription factor MafG (V-maf musculoaponeurotic fibrosarcoma oncogene homolog G)	Mafg			96911;	17134;	yes
1.1.3.2.3	Basic domains	Basic leucine zipper factors (bZIP)	Maf-related	Small MAF	O60675	http://tfclass.bioinf.med.uni-goettingen.de/	MAFK_HUMAN	Transcription factor MafK (Erythroid transcription factor NF-E2 p18 subunit)	MAFK		6782;		7975;	yes
1.1.3.2.3	Basic domains	Basic leucine zipper factors (bZIP)	Maf-related	Small MAF	Q61827	http://tfclass.bioinf.med.uni-goettingen.de/	MAFK_MOUSE	Transcription factor MafK (Erythroid transcription factor NF-E2 p18 subunit)	Mafk	Nfe2u		99951;	17135;	yes
1.1.4.0.1	Basic domains	Basic leucine zipper factors (bZIP)	B-ATF-related		Q16520	http://tfclass.bioinf.med.uni-goettingen.de/	BATF_HUMAN	Basic leucine zipper transcriptional factor ATF-like (B-cell-activating transcription factor) (B-ATF) (SF-HT-activated gene 2 protein) (SFA-2)	BATF		958;		10538;	yes
1.1.4.0.1	Basic domains	Basic leucine zipper factors (bZIP)	B-ATF-related		O35284	http://tfclass.bioinf.med.uni-goettingen.de/	BATF_MOUSE	Basic leucine zipper transcriptional factor ATF-like (B-cell-activating transcription factor) (B-ATF)	Batf			1859147;	53314;	yes
1.1.4.0.2	Basic domains	Basic leucine zipper factors (bZIP)	B-ATF-related		Q8N1L9	http://tfclass.bioinf.med.uni-goettingen.de/	BATF2_HUMAN	Basic leucine zipper transcriptional factor ATF-like 2 (B-ATF-2) (Suppressor of AP-1 regulated by IFN) (SARI)	BATF2		25163;		116071;	yes
1.1.4.0.2	Basic domains	Basic leucine zipper factors (bZIP)	B-ATF-related		Q8R1H8	http://tfclass.bioinf.med.uni-goettingen.de/	BATF2_MOUSE	Basic leucine zipper transcriptional factor ATF-like 2 (B-ATF-2)	Batf2			1921731;	74481;	yes
1.1.4.0.3	Basic domains	Basic leucine zipper factors (bZIP)	B-ATF-related		Q9NR55	http://tfclass.bioinf.med.uni-goettingen.de/	BATF3_HUMAN	Basic leucine zipper transcriptional factor ATF-like 3 (B-ATF-3) (21 kDa small nuclear factor isolated from T-cells) (Jun dimerization protein p21SNFT)	BATF3	SNFT	28915;		55509;	yes
1.1.4.0.3	Basic domains	Basic leucine zipper factors (bZIP)	B-ATF-related		Q9D275	http://tfclass.bioinf.med.uni-goettingen.de/	BATF3_MOUSE	Basic leucine zipper transcriptional factor ATF-like 3 (B-ATF-3)	Batf3			1925491;	381319;	yes
1.1.5.0.1	Basic domains	Basic leucine zipper factors (bZIP)	XBP1-related		P17861	http://tfclass.bioinf.med.uni-goettingen.de/	XBP1_HUMAN	X-box-binding protein 1 (XBP-1) (Tax-responsive element-binding protein 5) (TREB-5) [Cleaved into: X-box-binding protein 1, cytoplasmic form; X-box-binding protein 1, luminal form]	XBP1	TREB5 XBP2	12801;		7494;	yes
1.1.5.0.1	Basic domains	Basic leucine zipper factors (bZIP)	XBP1-related		O35426	http://tfclass.bioinf.med.uni-goettingen.de/	XBP1_MOUSE	X-box-binding protein 1 (XBP-1) (Tax-responsive element-binding protein 5) (TREB-5) [Cleaved into: X-box-binding protein 1, cytoplasmic form; X-box-binding protein 1, luminal form]	Xbp1	Treb5		98970;	22433;	yes
1.1.6.0.1	Basic domains	Basic leucine zipper factors (bZIP)	ATF4-related		P18848	http://tfclass.bioinf.med.uni-goettingen.de/	ATF4_HUMAN	Cyclic AMP-dependent transcription factor ATF-4 (cAMP-dependent transcription factor ATF-4) (Activating transcription factor 4) (Cyclic AMP-responsive element-binding protein 2) (CREB-2) (cAMP-responsive element-binding protein 2) (Tax-responsive enhancer element-binding protein 67) (TaxREB67)	ATF4	CREB2 TXREB	786;		468;	yes
1.1.6.0.1	Basic domains	Basic leucine zipper factors (bZIP)	ATF4-related		Q06507	http://tfclass.bioinf.med.uni-goettingen.de/	ATF4_MOUSE	Cyclic AMP-dependent transcription factor ATF-4 (cAMP-dependent transcription factor ATF-4) (Activating transcription factor 4) (C/EBP-related ATF) (C/ATF) (Cyclic AMP-responsive element-binding protein 2) (CREB-2) (cAMP-responsive element-binding protein 2)	Atf4	Creb2		88096;	11911;	yes
1.1.6.0.2	Basic domains	Basic leucine zipper factors (bZIP)	ATF4-related		Q9Y2D1	http://tfclass.bioinf.med.uni-goettingen.de/	ATF5_HUMAN	Cyclic AMP-dependent transcription factor ATF-5 (cAMP-dependent transcription factor ATF-5) (Activating transcription factor 5) (Transcription factor ATFx)	ATF5	ATFX	790;		22809;	yes
1.1.6.0.2	Basic domains	Basic leucine zipper factors (bZIP)	ATF4-related		O70191	http://tfclass.bioinf.med.uni-goettingen.de/	ATF5_MOUSE	Cyclic AMP-dependent transcription factor ATF-5 (cAMP-dependent transcription factor ATF-5) (Activating transcription factor 5-alpha/beta) (BZIP protein ATF7) (NAP1) (NRIF3-associated protein) (Transcription factor ATFx) (Transcription factor-like protein ODA-10)	Atf5	Atfx Nap1		2141857;	107503;	yes
1.1.7.1.1	Basic domains	Basic leucine zipper factors (bZIP)	CREB-related	CREB-like	P16220	http://tfclass.bioinf.med.uni-goettingen.de/	CREB1_HUMAN	Cyclic AMP-responsive element-binding protein 1 (CREB-1) (cAMP-responsive element-binding protein 1)	CREB1		2345;		1385;	yes
1.1.7.1.1	Basic domains	Basic leucine zipper factors (bZIP)	CREB-related	CREB-like	Q01147	http://tfclass.bioinf.med.uni-goettingen.de/	CREB1_MOUSE	Cyclic AMP-responsive element-binding protein 1 (CREB-1) (cAMP-responsive element-binding protein 1)	Creb1	Creb-1		88494;	12912;	yes
1.1.7.1.2	Basic domains	Basic leucine zipper factors (bZIP)	CREB-related	CREB-like	P18846	http://tfclass.bioinf.med.uni-goettingen.de/	ATF1_HUMAN	Cyclic AMP-dependent transcription factor ATF-1 (cAMP-dependent transcription factor ATF-1) (Activating transcription factor 1) (Protein TREB36)	ATF1		783;		466;	yes
1.1.7.1.2	Basic domains	Basic leucine zipper factors (bZIP)	CREB-related	CREB-like	P81269	http://tfclass.bioinf.med.uni-goettingen.de/	ATF1_MOUSE	Cyclic AMP-dependent transcription factor ATF-1 (cAMP-dependent transcription factor ATF-1) (Activating transcription factor 1) (TCR-ATF1)	Atf1			1298366;	11908;	yes
1.1.7.1.3	Basic domains	Basic leucine zipper factors (bZIP)	CREB-related	CREB-like	Q03060	http://tfclass.bioinf.med.uni-goettingen.de/	CREM_HUMAN	cAMP-responsive element modulator (Inducible cAMP early repressor) (ICER)	CREM		2352;		1390;	yes
1.1.7.1.3	Basic domains	Basic leucine zipper factors (bZIP)	CREB-related	CREB-like	P27699	http://tfclass.bioinf.med.uni-goettingen.de/	CREM_MOUSE	cAMP-responsive element modulator (Inducible cAMP early repressor) (ICER)	Crem			88495;	12916;	yes
1.1.7.2.1	Basic domains	Basic leucine zipper factors (bZIP)	CREB-related	CREB3-like	O43889	http://tfclass.bioinf.med.uni-goettingen.de/	CREB3_HUMAN	Cyclic AMP-responsive element-binding protein 3 (CREB-3) (cAMP-responsive element-binding protein 3) (Leucine zipper protein) (Luman) (Transcription factor LZIP-alpha) [Cleaved into: Processed cyclic AMP-responsive element-binding protein 3 (N-terminal Luman) (Transcriptionally active form)]	CREB3	LZIP	2347;		10488;	yes
1.1.7.2.1	Basic domains	Basic leucine zipper factors (bZIP)	CREB-related	CREB3-like	Q61817	http://tfclass.bioinf.med.uni-goettingen.de/	CREB3_MOUSE	Cyclic AMP-responsive element-binding protein 3 (CREB-3) (cAMP-responsive element-binding protein 3) (Transcription factor LZIP) [Cleaved into: Processed cyclic AMP-responsive element-binding protein 3]	Creb3	Lzip		99946;		yes
1.1.7.2.2	Basic domains	Basic leucine zipper factors (bZIP)	CREB-related	CREB3-like	Q96BA8	http://tfclass.bioinf.med.uni-goettingen.de/	CR3L1_HUMAN	Cyclic AMP-responsive element-binding protein 3-like protein 1 (cAMP-responsive element-binding protein 3-like protein 1) (Old astrocyte specifically-induced substance) (OASIS) [Cleaved into: Processed cyclic AMP-responsive element-binding protein 3-like protein 1]	CREB3L1	OASIS	18856;		90993;	yes
1.1.7.2.2	Basic domains	Basic leucine zipper factors (bZIP)	CREB-related	CREB3-like	Q9Z125	http://tfclass.bioinf.med.uni-goettingen.de/	CR3L1_MOUSE	Cyclic AMP-responsive element-binding protein 3-like protein 1 (cAMP-responsive element-binding protein 3-like protein 1) (Old astrocyte specifically-induced substance) (OASIS) [Cleaved into: Processed cyclic AMP-responsive element-binding protein 3-like protein 1 (Oasis N-terminal fragment) (OA-N)]	Creb3l1	Oasis		1347062;	26427;	yes
1.1.7.2.3	Basic domains	Basic leucine zipper factors (bZIP)	CREB-related	CREB3-like	Q70SY1	http://tfclass.bioinf.med.uni-goettingen.de/	CR3L2_HUMAN	Cyclic AMP-responsive element-binding protein 3-like protein 2 (cAMP-responsive element-binding protein 3-like protein 2) (BBF2 human homolog on chromosome 7) [Cleaved into: Processed cyclic AMP-responsive element-binding protein 3-like protein 2]	CREB3L2	BBF2H7	23720;		64764;	yes
1.1.7.2.3	Basic domains	Basic leucine zipper factors (bZIP)	CREB-related	CREB3-like	Q8BH52	http://tfclass.bioinf.med.uni-goettingen.de/	CR3L2_MOUSE	Cyclic AMP-responsive element-binding protein 3-like protein 2 (cAMP-responsive element-binding protein 3-like protein 2) [Cleaved into: Processed cyclic AMP-responsive element-binding protein 3-like protein 2]	Creb3l2	Bbf2h7		2442695;	208647;	yes
1.1.7.2.4	Basic domains	Basic leucine zipper factors (bZIP)	CREB-related	CREB3-like	Q68CJ9	http://tfclass.bioinf.med.uni-goettingen.de/	CR3L3_HUMAN	Cyclic AMP-responsive element-binding protein 3-like protein 3 (cAMP-responsive element-binding protein 3-like protein 3) (Transcription factor CREB-H) [Cleaved into: Processed cyclic AMP-responsive element-binding protein 3-like protein 3]	CREB3L3	CREBH	18855;		84699;	yes
1.1.7.2.4	Basic domains	Basic leucine zipper factors (bZIP)	CREB-related	CREB3-like	Q91XE9	http://tfclass.bioinf.med.uni-goettingen.de/	CR3L3_MOUSE	Cyclic AMP-responsive element-binding protein 3-like protein 3 (cAMP-responsive element-binding protein 3-like protein 3) (Transcription factor CREB-H) [Cleaved into: Processed cyclic AMP-responsive element-binding protein 3-like protein 3]	Creb3l3	Crebh		2384786;	208677;	yes
1.1.7.2.5	Basic domains	Basic leucine zipper factors (bZIP)	CREB-related	CREB3-like	Q8TEY5	http://tfclass.bioinf.med.uni-goettingen.de/	CR3L4_HUMAN	Cyclic AMP-responsive element-binding protein 3-like protein 4 (cAMP-responsive element-binding protein 3-like protein 4) (Androgen-induced basic leucine zipper protein) (AIbZIP) (Attaching to CRE-like 1) (ATCE1) (Cyclic AMP-responsive element-binding protein 4) (CREB-4) (cAMP-responsive element-binding protein 4) (Transcript induced in spermiogenesis protein 40) (Tisp40) (hJAL) [Cleaved into: Pr…	CREB3L4	AIBZIP CREB4 JAL	18854;		148327;	yes
1.1.7.2.5	Basic domains	Basic leucine zipper factors (bZIP)	CREB-related	CREB3-like	Q9D2A5	http://tfclass.bioinf.med.uni-goettingen.de/	CR3L4_MOUSE	Cyclic AMP-responsive element-binding protein 3-like protein 4 (cAMP-responsive element-binding protein 3-like protein 4) (Attaching to CRE-like 1) (ATCE1) (Acre1) (Transcript induced in spermiogenesis protein 40) (Tisp40) (mJAL) [Cleaved into: Processed cyclic AMP-responsive element-binding protein 3-like protein 4]	Creb3l4	Atce1 Jal Tisp40		1916603;	78284;	yes
1.1.7.3.1	Basic domains	Basic leucine zipper factors (bZIP)	CREB-related	ATF6	P18850	http://tfclass.bioinf.med.uni-goettingen.de/	ATF6A_HUMAN	Cyclic AMP-dependent transcription factor ATF-6 alpha (cAMP-dependent transcription factor ATF-6 alpha) (Activating transcription factor 6 alpha) (ATF6-alpha) [Cleaved into: Processed cyclic AMP-dependent transcription factor ATF-6 alpha]	ATF6		791;		22926;	yes
1.1.7.3.1	Basic domains	Basic leucine zipper factors (bZIP)	CREB-related	ATF6	F6VAN0	http://tfclass.bioinf.med.uni-goettingen.de/	ATF6A_MOUSE	Cyclic AMP-dependent transcription factor ATF-6 alpha (cAMP-dependent transcription factor ATF-6 alpha) (Activating transcription factor 6 alpha) (ATF6-alpha) [Cleaved into: Processed cyclic AMP-dependent transcription factor ATF-6 alpha]	Atf6			1926157;	226641;	yes
1.1.7.3.2	Basic domains	Basic leucine zipper factors (bZIP)	CREB-related	ATF6	Q99941	http://tfclass.bioinf.med.uni-goettingen.de/	ATF6B_HUMAN	Cyclic AMP-dependent transcription factor ATF-6 beta (cAMP-dependent transcription factor ATF-6 beta) (Activating transcription factor 6 beta) (ATF6-beta) (Protein G13) (cAMP response element-binding protein-related protein) (Creb-rp) (cAMP-responsive element-binding protein-like 1) [Cleaved into: Processed cyclic AMP-dependent transcription factor ATF-6 beta]	ATF6B	CREBL1 G13	2349;		1388;	yes
1.1.7.3.2	Basic domains	Basic leucine zipper factors (bZIP)	CREB-related	ATF6	O35451	http://tfclass.bioinf.med.uni-goettingen.de/	ATF6B_MOUSE	Cyclic AMP-dependent transcription factor ATF-6 beta (cAMP-dependent transcription factor ATF-6 beta) (Activating transcription factor 6 beta) (ATF6-beta) (cAMP response element-binding protein-related protein) (Creb-rp) (cAMP-responsive element-binding protein-like 1) [Cleaved into: Processed cyclic AMP-dependent transcription factor ATF-6 beta]	Atf6b	Crebl1		105121;		yes
1.1.7.4.1	Basic domains	Basic leucine zipper factors (bZIP)	CREB-related	CREBZF-like	Q9NS37	http://tfclass.bioinf.med.uni-goettingen.de/	ZHANG_HUMAN	CREB/ATF bZIP transcription factor (Host cell factor-binding transcription factor Zhangfei) (HCF-binding transcription factor Zhangfei)	CREBZF	ZF	24905;		58487;	yes
1.1.7.4.1	Basic domains	Basic leucine zipper factors (bZIP)	CREB-related	CREBZF-like	Q91ZR3	http://tfclass.bioinf.med.uni-goettingen.de/	ZHANG_MOUSE	CREB/ATF bZIP transcription factor (Host cell factor-binding transcription factor Zhangfei) (HCF-binding transcription factor Zhangfei) (Tyrosine kinase-associated leucine zipper protein LAZip)	Crebzf	Zf		2675296;	233490;	yes
1.1.7.5.1	Basic domains	Basic leucine zipper factors (bZIP)	CREB-related	CREBL2-like	O60519	http://tfclass.bioinf.med.uni-goettingen.de/	CRBL2_HUMAN	cAMP-responsive element-binding protein-like 2	CREBL2		2350;		1389;	yes
1.1.7.5.1	Basic domains	Basic leucine zipper factors (bZIP)	CREB-related	CREBL2-like	Q32M00	http://tfclass.bioinf.med.uni-goettingen.de/	CRBL2_MOUSE	cAMP-responsive element-binding protein-like 2	Crebl2			1889385;	232430;	yes
1.1.8.1.1	Basic domains	Basic leucine zipper factors (bZIP)	C/EBP-related	CEBP	P49715	http://tfclass.bioinf.med.uni-goettingen.de/	CEBPA_HUMAN	CCAAT/enhancer-binding protein alpha (C/EBP alpha)	CEBPA	CEBP	1833;		1050;	yes
1.1.8.1.1	Basic domains	Basic leucine zipper factors (bZIP)	C/EBP-related	CEBP	P53566	http://tfclass.bioinf.med.uni-goettingen.de/	CEBPA_MOUSE	CCAAT/enhancer-binding protein alpha (C/EBP alpha)	Cebpa	Cebp		99480;	12606;	yes
1.1.8.1.2	Basic domains	Basic leucine zipper factors (bZIP)	C/EBP-related	CEBP	P17676	http://tfclass.bioinf.med.uni-goettingen.de/	CEBPB_HUMAN	CCAAT/enhancer-binding protein beta (C/EBP beta) (Liver activator protein) (LAP) (Liver-enriched inhibitory protein) (LIP) (Nuclear factor NF-IL6) (Transcription factor 5) (TCF-5)	CEBPB	TCF5	1834;		1051;	yes
1.1.8.1.2	Basic domains	Basic leucine zipper factors (bZIP)	C/EBP-related	CEBP	P28033	http://tfclass.bioinf.med.uni-goettingen.de/	CEBPB_MOUSE	CCAAT/enhancer-binding protein beta (C/EBP beta) (AGP/EBP) (Interleukin-6-dependent-binding protein) (IL-6DBP) (Liver-enriched transcriptional activator) (LAP)	Cebpb			88373;	12608;	yes
1.1.8.1.255	Basic domains	Basic leucine zipper factors (bZIP)	C/EBP-related	CEBP	Q03701	manual	CEBPZ_HUMAN	CCAAT/enhancer-binding protein epsilon (C/EBP epsilon)	CEBPZ	CBF2	24218;		10153;	no
1.1.8.1.255	Basic domains	Basic leucine zipper factors (bZIP)	C/EBP-related	CEBP	P53569	manual	CEBPZ_MOUSE	CCAAT/enhancer-binding protein epsilon (C/EBP epsilon)	Cebpz	Cbf2 Cebpa-rs1		109386;	12607;	no
1.1.8.1.3	Basic domains	Basic leucine zipper factors (bZIP)	C/EBP-related	CEBP	P53567	http://tfclass.bioinf.med.uni-goettingen.de/	CEBPG_HUMAN	CCAAT/enhancer-binding protein gamma (C/EBP gamma)	CEBPG		1837;		1054;	yes
1.1.8.1.3	Basic domains	Basic leucine zipper factors (bZIP)	C/EBP-related	CEBP	P53568	http://tfclass.bioinf.med.uni-goettingen.de/	CEBPG_MOUSE	CCAAT/enhancer-binding protein gamma (C/EBP gamma) (Granulocyte colony-stimulating factor promoter element 1-binding protein) (GPE1-BP) (GPE1-binding protein) (Immunoglobulin enhancer-binding protein 1) (IG/EBP-1)	Cebpg			104982;	12611;	yes
1.1.8.1.4	Basic domains	Basic leucine zipper factors (bZIP)	C/EBP-related	CEBP	P49716	http://tfclass.bioinf.med.uni-goettingen.de/	CEBPD_HUMAN	CCAAT/enhancer-binding protein delta (C/EBP delta) (Nuclear factor NF-IL6-beta) (NF-IL6-beta)	CEBPD		1835;		1052;	yes
1.1.8.1.4	Basic domains	Basic leucine zipper factors (bZIP)	C/EBP-related	CEBP	Q00322	http://genexplain.com/tfclass/huTF_classification.html	CEBPD_MOUSE	CCAAT/enhancer-binding protein delta (C/EBP delta) (C/EBP-related protein 3)	Cebpd	Crp3		103573;	12609;	yes
1.1.8.1.5	Basic domains	Basic leucine zipper factors (bZIP)	C/EBP-related	CEBP	Q15744	http://tfclass.bioinf.med.uni-goettingen.de/	CEBPE_HUMAN	CCAAT/enhancer-binding protein epsilon (C/EBP epsilon)	CEBPE		1836;		1053;	yes
1.1.8.1.5	Basic domains	Basic leucine zipper factors (bZIP)	C/EBP-related	CEBP	Q6PZD9	http://tfclass.bioinf.med.uni-goettingen.de/	CEBPE_MOUSE	CCAAT/enhancer-binding protein epsilon (C/EBP epsilon)	Cebpe	Gm294		103572;	110794;	yes
1.1.8.1.6	Basic domains	Basic leucine zipper factors (bZIP)	C/EBP-related	CEBP	P35638	http://tfclass.bioinf.med.uni-goettingen.de/	DDIT3_HUMAN	DNA damage-inducible transcript 3 protein (DDIT-3) (C/EBP zeta) (C/EBP-homologous protein) (CHOP) (C/EBP-homologous protein 10) (CHOP-10) (CCAAT/enhancer-binding protein homologous protein) (Growth arrest and DNA damage-inducible protein GADD153)	DDIT3	CHOP CHOP10 GADD153	2726;		1649;	yes
1.1.8.1.6	Basic domains	Basic leucine zipper factors (bZIP)	C/EBP-related	CEBP	P35639	http://tfclass.bioinf.med.uni-goettingen.de/	DDIT3_MOUSE	DNA damage-inducible transcript 3 protein (DDIT-3) (C/EBP zeta) (C/EBP-homologous protein) (CHOP) (C/EBP-homologous protein 10) (CHOP-10) (CCAAT/enhancer-binding protein homologous protein) (Growth arrest and DNA-damage-inducible protein GADD153)	Ddit3	Chop Chop10 Gadd153		109247;	13198;	yes
1.1.8.2.1	Basic domains	Basic leucine zipper factors (bZIP)	C/EBP-related	PAR	Q10586	http://tfclass.bioinf.med.uni-goettingen.de/	DBP_HUMAN	D site-binding protein (Albumin D box-binding protein) (Albumin D-element-binding protein) (Tax-responsive enhancer element-binding protein 302) (TaxREB302)	DBP		2697;		1628;	yes
1.1.8.2.1	Basic domains	Basic leucine zipper factors (bZIP)	C/EBP-related	PAR	Q60925	http://tfclass.bioinf.med.uni-goettingen.de/	DBP_MOUSE	D site-binding protein (Albumin D box-binding protein) (Albumin D-element-binding protein)	Dbp			94866;	13170;	yes
1.1.8.2.2	Basic domains	Basic leucine zipper factors (bZIP)	C/EBP-related	PAR	Q16534	http://tfclass.bioinf.med.uni-goettingen.de/	HLF_HUMAN	Hepatic leukemia factor	HLF		4977;		3131;	yes
1.1.8.2.2	Basic domains	Basic leucine zipper factors (bZIP)	C/EBP-related	PAR	Q8BW74	http://tfclass.bioinf.med.uni-goettingen.de/	HLF_MOUSE	Hepatic leukemia factor	Hlf			96108;	217082;	yes
1.1.8.2.3	Basic domains	Basic leucine zipper factors (bZIP)	C/EBP-related	PAR	Q16649	http://tfclass.bioinf.med.uni-goettingen.de/	NFIL3_HUMAN	Nuclear factor interleukin-3-regulated protein (E4 promoter-binding protein 4) (Interleukin-3 promoter transcriptional activator) (Interleukin-3-binding protein 1) (Transcriptional activator NF-IL3A)	NFIL3	E4BP4 IL3BP1	7787;		4783;	yes
1.1.8.2.3	Basic domains	Basic leucine zipper factors (bZIP)	C/EBP-related	PAR	O08750	http://tfclass.bioinf.med.uni-goettingen.de/	NFIL3_MOUSE	Nuclear factor interleukin-3-regulated protein (E4 promoter-binding protein 4) (Embryo implantation-related NFIL3/E4BP4-like transcription factor)	Nfil3	E4bp4		109495;	18030;	yes
1.1.8.2.4	Basic domains	Basic leucine zipper factors (bZIP)	C/EBP-related	PAR	Q10587	http://tfclass.bioinf.med.uni-goettingen.de/	TEF_HUMAN	Thyrotroph embryonic factor	TEF	KIAA1655	11722;		7008;	yes
1.1.8.2.4	Basic domains	Basic leucine zipper factors (bZIP)	C/EBP-related	PAR	Q9JLC6	http://tfclass.bioinf.med.uni-goettingen.de/	TEF_MOUSE	Thyrotroph embryonic factor	Tef			98663;	21685;	yes
1.1.8.3.1	Basic domains	Basic leucine zipper factors (bZIP)	C/EBP-related	CREBRF-like	Q8IUR6	http://genexplain.com/tfclass/huTF_classification.html	CRERF_HUMAN	CREB3 regulatory factor (Luman recruitment factor) (LRF)	CREBRF	C5orf41	24050;		153222;	yes
1.1.8.3.1	Basic domains	Basic leucine zipper factors (bZIP)	C/EBP-related	CREBRF-like	Q8CDG5	http://genexplain.com/tfclass/huTF_classification.html	CRERF_MOUSE	CREB3 regulatory factor (Luman recruitment factor) (LRF)	Crebrf			1924378;	77128;	yes
1.2.1.0.1	Basic domains	Basic helix-loop-helix factors (bHLH)	E2A	E2A-like	P15923	http://tfclass.bioinf.med.uni-goettingen.de/	TFE2_HUMAN	Transcription factor E2-alpha (Class B basic helix-loop-helix protein 21) (bHLHb21) (Immunoglobulin enhancer-binding factor E12/E47) (Immunoglobulin transcription factor 1) (Kappa-E2-binding factor) (Transcription factor 3) (TCF-3) (Transcription factor ITF-1)	TCF3	BHLHB21 E2A ITF1	11633;		6929;	yes
1.2.1.0.1	Basic domains	Basic helix-loop-helix factors (bHLH)	E2A	E2A-like	P15806	http://tfclass.bioinf.med.uni-goettingen.de/	TFE2_MOUSE	Transcription factor E2-alpha (Immunoglobulin enhancer-binding factor E12/E47) (Transcription factor 3) (TCF-3) (Transcription factor A1)	Tcf3	Alf2 Me2 Tcfe2a		98510;	21423;	yes
1.2.1.0.2	Basic domains	Basic helix-loop-helix factors (bHLH)	E2A	E2A-like	P15884	http://tfclass.bioinf.med.uni-goettingen.de/	ITF2_HUMAN	Transcription factor 4 (TCF-4) (Class B basic helix-loop-helix protein 19) (bHLHb19) (Immunoglobulin transcription factor 2) (ITF-2) (SL3-3 enhancer factor 2) (SEF-2)	TCF4	BHLHB19 ITF2 SEF2	11634;		6925;	yes
1.2.1.0.2	Basic domains	Basic helix-loop-helix factors (bHLH)	E2A	E2A-like	Q60722	http://tfclass.bioinf.med.uni-goettingen.de/	ITF2_MOUSE	Transcription factor 4 (TCF-4) (Class A helix-loop-helix transcription factor ME2) (Immunoglobulin transcription factor 2) (ITF-2) (MITF-2) (SL3-3 enhancer factor 2) (SEF-2)	Tcf4	Itf2 Sef2		98506;	21413;	yes
1.2.1.0.3	Basic domains	Basic helix-loop-helix factors (bHLH)	E2A	E2A-like	Q99081	http://tfclass.bioinf.med.uni-goettingen.de/	HTF4_HUMAN	Transcription factor 12 (TCF-12) (Class B basic helix-loop-helix protein 20) (bHLHb20) (DNA-binding protein HTF4) (E-box-binding protein) (Transcription factor HTF-4)	TCF12	BHLHB20 HEB HTF4	11623;		6938;	yes
1.2.1.0.3	Basic domains	Basic helix-loop-helix factors (bHLH)	E2A	E2A-like	Q61286	http://tfclass.bioinf.med.uni-goettingen.de/	HTF4_MOUSE	Transcription factor 12 (TCF-12) (Class A helix-loop-helix transcription factor ME1) (DNA-binding protein HTF4) (E-box-binding protein) (Transcription factor HTF-4)	Tcf12	Alf1 Meb		101877;	21406;	yes
1.2.2.1.1	Basic domains	Basic helix-loop-helix factors (bHLH)	MyoD-ASC-related	Myogenic TFs	P15172	http://tfclass.bioinf.med.uni-goettingen.de/	MYOD1_HUMAN	Myoblast determination protein 1 (Class C basic helix-loop-helix protein 1) (bHLHc1) (Myogenic factor 3) (Myf-3)	MYOD1	BHLHC1 MYF3 MYOD	7611;		4654;	yes
1.2.2.1.1	Basic domains	Basic helix-loop-helix factors (bHLH)	MyoD-ASC-related	Myogenic TFs	P10085	http://tfclass.bioinf.med.uni-goettingen.de/	MYOD1_MOUSE	Myoblast determination protein 1	Myod1	Myod		97275;	17927;	yes
1.2.2.1.2	Basic domains	Basic helix-loop-helix factors (bHLH)	MyoD-ASC-related	Myogenic TFs	P15173	http://tfclass.bioinf.med.uni-goettingen.de/	MYOG_HUMAN	Myogenin (Class C basic helix-loop-helix protein 3) (bHLHc3) (Myogenic factor 4) (Myf-4)	MYOG	BHLHC3 MYF4	7612;		4656;	yes
1.2.2.1.2	Basic domains	Basic helix-loop-helix factors (bHLH)	MyoD-ASC-related	Myogenic TFs	P12979	http://tfclass.bioinf.med.uni-goettingen.de/	MYOG_MOUSE	Myogenin (MYOD1-related protein)	Myog			97276;	17928;	yes
1.2.2.1.3	Basic domains	Basic helix-loop-helix factors (bHLH)	MyoD-ASC-related	Myogenic TFs	P13349	http://tfclass.bioinf.med.uni-goettingen.de/	MYF5_HUMAN	Myogenic factor 5 (Myf-5) (Class C basic helix-loop-helix protein 2) (bHLHc2)	MYF5	BHLHC2	7565;		4617;	yes
1.2.2.1.3	Basic domains	Basic helix-loop-helix factors (bHLH)	MyoD-ASC-related	Myogenic TFs	P24699	http://tfclass.bioinf.med.uni-goettingen.de/	MYF5_MOUSE	Myogenic factor 5 (Myf-5)	Myf5	Myf-5		97252;	17877;	yes
1.2.2.1.4	Basic domains	Basic helix-loop-helix factors (bHLH)	MyoD-ASC-related	Myogenic TFs	P23409	http://tfclass.bioinf.med.uni-goettingen.de/	MYF6_HUMAN	Myogenic factor 6 (Myf-6) (Class C basic helix-loop-helix protein 4) (bHLHc4) (Muscle-specific regulatory factor 4)	MYF6	BHLHC4 MRF4	7566;		4618;	yes
1.2.2.1.4	Basic domains	Basic helix-loop-helix factors (bHLH)	MyoD-ASC-related	Myogenic TFs	P15375	http://tfclass.bioinf.med.uni-goettingen.de/	MYF6_MOUSE	Myogenic factor 6 (Myf-6) (Herculin) (Muscle-specific regulatory factor 4)	Myf6	Mrf4 Myf-6		97253;	17878;	yes
1.2.2.2.1	Basic domains	Basic helix-loop-helix factors (bHLH)	MyoD-ASC-related	ASC	P50553	http://tfclass.bioinf.med.uni-goettingen.de/	ASCL1_HUMAN	Achaete-scute homolog 1 (ASH-1) (hASH1) (Class A basic helix-loop-helix protein 46) (bHLHa46)	ASCL1	ASH1 BHLHA46 HASH1	738;		429;	yes
1.2.2.2.1	Basic domains	Basic helix-loop-helix factors (bHLH)	MyoD-ASC-related	ASC	Q02067	http://tfclass.bioinf.med.uni-goettingen.de/	ASCL1_MOUSE	Achaete-scute homolog 1 (ASH-1) (mASH-1) (mASH1)	Ascl1	Ash1 Mash-1 Mash1		96919;	17172;	yes
1.2.2.2.2	Basic domains	Basic helix-loop-helix factors (bHLH)	MyoD-ASC-related	ASC	Q99929	http://tfclass.bioinf.med.uni-goettingen.de/	ASCL2_HUMAN	Achaete-scute homolog 2 (ASH-2) (hASH2) (Class A basic helix-loop-helix protein 45) (bHLHa45) (Mash2)	ASCL2	BHLHA45 HASH2	739;		430;	yes
1.2.2.2.2	Basic domains	Basic helix-loop-helix factors (bHLH)	MyoD-ASC-related	ASC	O35885	http://tfclass.bioinf.med.uni-goettingen.de/	ASCL2_MOUSE	Achaete-scute homolog 2 (ASH-2) (mASH-2) (mASH2)	Ascl2	Mash2		96920;	17173;	yes
1.2.2.2.3	Basic domains	Basic helix-loop-helix factors (bHLH)	MyoD-ASC-related	ASC	Q9NQ33	http://tfclass.bioinf.med.uni-goettingen.de/	ASCL3_HUMAN	Achaete-scute homolog 3 (ASH-3) (hASH3) (Class A basic helix-loop-helix protein 42) (bHLHa42) (bHLH transcriptional regulator Sgn-1)	ASCL3	BHLHA42 HASH3 SGN1	740;		56676;	yes
1.2.2.2.3	Basic domains	Basic helix-loop-helix factors (bHLH)	MyoD-ASC-related	ASC	Q9JJR7	http://tfclass.bioinf.med.uni-goettingen.de/	ASCL3_MOUSE	Achaete-scute homolog 3 (ASH-3) (mASH-3) (mASH3) (bHLH transcriptional regulator Sgn-1)	Ascl3	Mash3 Sgn1		1928820;	56787;	yes
1.2.2.2.4	Basic domains	Basic helix-loop-helix factors (bHLH)	MyoD-ASC-related	ASC	Q6XD76	http://tfclass.bioinf.med.uni-goettingen.de/	ASCL4_HUMAN	Achaete-scute homolog 4 (ASH-4) (hASH4) (Achaete-scute-like protein 4) (Class A basic helix-loop-helix protein 44) (bHLHa44)	ASCL4	BHLHA44 HASH4	24311;		121549;	yes
1.2.2.2.5	Basic domains	Basic helix-loop-helix factors (bHLH)	MyoD-ASC-related	ASC	Q7RTU5	http://tfclass.bioinf.med.uni-goettingen.de/	ASCL5_HUMAN	Achaete-scute homolog 5 (ASH-5) (hASH5) (Class A basic helix-loop-helix protein 47) (bHLHa47)	ASCL5	BHLHA47	33169;			yes
1.2.3.1.1	Basic domains	Basic helix-loop-helix factors (bHLH)	Tal-related	TAL-HEN	P17542	http://tfclass.bioinf.med.uni-goettingen.de/	TAL1_HUMAN	T-cell acute lymphocytic leukemia protein 1 (TAL-1) (Class A basic helix-loop-helix protein 17) (bHLHa17) (Stem cell protein) (T-cell leukemia/lymphoma protein 5)	TAL1	BHLHA17 SCL TCL5	11556;		6886;	yes
1.2.3.1.1	Basic domains	Basic helix-loop-helix factors (bHLH)	Tal-related	TAL-HEN	P22091	http://tfclass.bioinf.med.uni-goettingen.de/	TAL1_MOUSE	T-cell acute lymphocytic leukemia protein 1 homolog (TAL-1) (Stem cell protein)	Tal1	Scl Tal-1		98480;	21349;	yes
1.2.3.1.2	Basic domains	Basic helix-loop-helix factors (bHLH)	Tal-related	TAL-HEN	Q16559	http://tfclass.bioinf.med.uni-goettingen.de/	TAL2_HUMAN	T-cell acute lymphocytic leukemia protein 2 (TAL-2) (Class A basic helix-loop-helix protein 19) (bHLHa19)	TAL2	BHLHA19	11557;		6887;	yes
1.2.3.1.2	Basic domains	Basic helix-loop-helix factors (bHLH)	Tal-related	TAL-HEN	Q62282	http://tfclass.bioinf.med.uni-goettingen.de/	TAL2_MOUSE	T-cell acute lymphocytic leukemia protein 2 homolog (TAL-2)	Tal2			99540;	21350;	yes
1.2.3.1.3	Basic domains	Basic helix-loop-helix factors (bHLH)	Tal-related	TAL-HEN	P12980	http://tfclass.bioinf.med.uni-goettingen.de/	LYL1_HUMAN	Protein lyl-1 (Class A basic helix-loop-helix protein 18) (bHLHa18) (Lymphoblastic leukemia-derived sequence 1)	LYL1	BHLHA18	6734;		4066;	yes
1.2.3.1.3	Basic domains	Basic helix-loop-helix factors (bHLH)	Tal-related	TAL-HEN	P27792	http://tfclass.bioinf.med.uni-goettingen.de/	LYL1_MOUSE	Protein lyl-1 (Lymphoblastic leukemia-derived sequence 1)	Lyl1	Lyl-1		96891;	17095;	yes
1.2.3.1.4	Basic domains	Basic helix-loop-helix factors (bHLH)	Tal-related	TAL-HEN	Q02575	http://tfclass.bioinf.med.uni-goettingen.de/	HEN1_HUMAN	Helix-loop-helix protein 1 (HEN-1) (Class A basic helix-loop-helix protein 35) (bHLHa35) (Nescient helix loop helix 1) (NSCL-1)	NHLH1	BHLHA35 HEN1	7817;		4807;	yes
1.2.3.1.4	Basic domains	Basic helix-loop-helix factors (bHLH)	Tal-related	TAL-HEN	Q02576	http://tfclass.bioinf.med.uni-goettingen.de/	HEN1_MOUSE	Helix-loop-helix protein 1 (HEN-1) (Nescient helix loop helix 1) (NSCL-1)	Nhlh1	Hen1		98481;	18071;	yes
1.2.3.1.5	Basic domains	Basic helix-loop-helix factors (bHLH)	Tal-related	TAL-HEN	Q02577	http://tfclass.bioinf.med.uni-goettingen.de/	HEN2_HUMAN	Helix-loop-helix protein 2 (HEN-2) (Class A basic helix-loop-helix protein 34) (bHLHa34) (Nescient helix loop helix 2) (NSCL-2)	NHLH2	BHLHA34 HEN2 KIAA0490	7818;		4808;	yes
1.2.3.1.5	Basic domains	Basic helix-loop-helix factors (bHLH)	Tal-related	TAL-HEN	Q64221	http://tfclass.bioinf.med.uni-goettingen.de/	HEN2_MOUSE	Helix-loop-helix protein 2 (HEN-2) (Nescient helix loop helix 2) (NSCL-2)	Nhlh2	Hen2		97324;	18072;	yes
1.2.3.2.1	Basic domains	Basic helix-loop-helix factors (bHLH)	Tal-related	TWIST	Q15672	http://tfclass.bioinf.med.uni-goettingen.de/	TWST1_HUMAN	Twist-related protein 1 (Class A basic helix-loop-helix protein 38) (bHLHa38) (H-twist)	TWIST1	BHLHA38 TWIST	12428;		7291;	yes
1.2.3.2.1	Basic domains	Basic helix-loop-helix factors (bHLH)	Tal-related	TWIST	P26687	http://tfclass.bioinf.med.uni-goettingen.de/	TWST1_MOUSE	Twist-related protein 1 (M-twist)	Twist1	Twist		98872;	22160;	yes
1.2.3.2.2	Basic domains	Basic helix-loop-helix factors (bHLH)	Tal-related	TWIST	Q8WVJ9	http://genexplain.com/tfclass/huTF_classification.html	TWST2_HUMAN	Twist-related protein 2 (Class A basic helix-loop-helix protein 39) (bHLHa39) (Dermis-expressed protein 1) (Dermo-1)	TWIST2	BHLHA39 DERMO1	20670;		117581;	yes
1.2.3.2.2	Basic domains	Basic helix-loop-helix factors (bHLH)	Tal-related	TWIST	Q9D030	http://genexplain.com/tfclass/huTF_classification.html	TWST2_MOUSE	Twist-related protein 2 (Dermis-expressed protein 1) (Dermo-1)	Twist2	Dermo1		104685;	13345;	yes
1.2.3.2.3	Basic domains	Basic helix-loop-helix factors (bHLH)	Tal-related	TWIST	O96004	http://tfclass.bioinf.med.uni-goettingen.de/	HAND1_HUMAN	Heart- and neural crest derivatives-expressed protein 1 (Class A basic helix-loop-helix protein 27) (bHLHa27) (Extraembryonic tissues, heart, autonomic nervous system and neural crest derivatives-expressed protein 1) (eHAND)	HAND1	BHLHA27 EHAND	4807;		9421;	yes
1.2.3.2.3	Basic domains	Basic helix-loop-helix factors (bHLH)	Tal-related	TWIST	Q64279	http://tfclass.bioinf.med.uni-goettingen.de/	HAND1_MOUSE	Heart- and neural crest derivatives-expressed protein 1 (Extraembryonic tissues, heart, autonomic nervous system and neural crest derivatives-expressed protein 1) (eHAND) (Helix-loop-helix transcription factor expressed in extraembryonic mesoderm and trophoblast) (Thing-1) (Th1)	Hand1	Ehand Hxt Thing1		103577;	15110;	yes
1.2.3.2.4	Basic domains	Basic helix-loop-helix factors (bHLH)	Tal-related	TWIST	P61296	http://tfclass.bioinf.med.uni-goettingen.de/	HAND2_HUMAN	Heart- and neural crest derivatives-expressed protein 2 (Class A basic helix-loop-helix protein 26) (bHLHa26) (Deciduum, heart, autonomic nervous system and neural crest derivatives-expressed protein 2) (dHAND)	HAND2	BHLHA26 DHAND	4808;		9464;	yes
1.2.3.2.4	Basic domains	Basic helix-loop-helix factors (bHLH)	Tal-related	TWIST	Q61039	http://genexplain.com/tfclass/huTF_classification.html	HAND2_MOUSE	Heart- and neural crest derivatives-expressed protein 2 (Deciduum, heart, autonomic nervous system and neural crest derivatives-expressed protein 2) (dHAND) (Helix-loop-helix transcription factor expressed in embryo and deciduum) (Thing-2)	Hand2	Dhand Hed Thing2		103580;	15111;	yes
1.2.3.2.5	Basic domains	Basic helix-loop-helix factors (bHLH)	Tal-related	TWIST	Q12870	http://tfclass.bioinf.med.uni-goettingen.de/	TCF15_HUMAN	Transcription factor 15 (TCF-15) (Class A basic helix-loop-helix protein 40) (bHLHa40) (Paraxis) (Protein bHLH-EC2)	TCF15	BHLHA40 BHLHEC2	11627;		6939;	yes
1.2.3.2.5	Basic domains	Basic helix-loop-helix factors (bHLH)	Tal-related	TWIST	Q60756	http://tfclass.bioinf.med.uni-goettingen.de/	TCF15_MOUSE	Transcription factor 15 (TCF-15) (Meso1) (Paraxis) (Protein bHLH-EC2)	Tcf15	Bhlhec2		104664;	21407;	yes
1.2.3.2.6	Basic domains	Basic helix-loop-helix factors (bHLH)	Tal-related	TWIST	Q7RTU7	http://tfclass.bioinf.med.uni-goettingen.de/	SCX_HUMAN	Basic helix-loop-helix transcription factor scleraxis (Class A basic helix-loop-helix protein 41) (bHLHa41) (Class A basic helix-loop-helix protein 48) (bHLHa48)	SCX	BHLHA41 BHLHA48 SCXA SCXB	32322;		642658;	yes
1.2.3.2.6	Basic domains	Basic helix-loop-helix factors (bHLH)	Tal-related	TWIST	Q64124	http://tfclass.bioinf.med.uni-goettingen.de/	SCX_MOUSE	Basic helix-loop-helix transcription factor scleraxis	Scx			102934;	20289;	yes
1.2.3.2.7	Basic domains	Basic helix-loop-helix factors (bHLH)	Tal-related	TWIST	Q7RTS3	http://tfclass.bioinf.med.uni-goettingen.de/	PTF1A_HUMAN	Pancreas transcription factor 1 subunit alpha (Class A basic helix-loop-helix protein 29) (bHLHa29) (Pancreas-specific transcription factor 1a) (bHLH transcription factor p48) (p48 DNA-binding subunit of transcription factor PTF1) (PTF1-p48)	PTF1A	BHLHA29 PTF1P48	23734;		256297;	yes
1.2.3.2.7	Basic domains	Basic helix-loop-helix factors (bHLH)	Tal-related	TWIST	Q9QX98	http://tfclass.bioinf.med.uni-goettingen.de/	PTF1A_MOUSE	Pancreas transcription factor 1 subunit alpha (Pancreas-specific transcription factor 1a) (bHLH transcription factor p48) (p48 DNA-binding subunit of transcription factor PTF1) (PTF1-p48)	Ptf1a	Ptf1p48		1328312;	19213;	yes
1.2.3.2.8	Basic domains	Basic helix-loop-helix factors (bHLH)	Tal-related	TWIST	Q6QHK4	http://tfclass.bioinf.med.uni-goettingen.de/	FIGLA_HUMAN	Factor in the germline alpha (FIGalpha) (Class C basic helix-loop-helix protein 8) (bHLHc8) (Folliculogenesis-specific basic helix-loop-helix protein) (Transcription factor FIGa)	FIGLA	BHLHC8	24669;		344018;	yes
1.2.3.2.8	Basic domains	Basic helix-loop-helix factors (bHLH)	Tal-related	TWIST	O55208	http://tfclass.bioinf.med.uni-goettingen.de/	FIGLA_MOUSE	Factor in the germline alpha (FIGalpha) (Transcription factor FIGa)	Figla			1349421;	26910;	yes
1.2.3.3.1	Basic domains	Basic helix-loop-helix factors (bHLH)	Tal-related	MESP	Q9BRJ9	http://tfclass.bioinf.med.uni-goettingen.de/	MESP1_HUMAN	Mesoderm posterior protein 1 (Class C basic helix-loop-helix protein 5) (bHLHc5)	MESP1	BHLHC5	29658;		55897;	yes
1.2.3.3.1	Basic domains	Basic helix-loop-helix factors (bHLH)	Tal-related	MESP	P97309	http://tfclass.bioinf.med.uni-goettingen.de/	MESP1_MOUSE	Mesoderm posterior protein 1	Mesp1			107785;	17292;	yes
1.2.3.3.2	Basic domains	Basic helix-loop-helix factors (bHLH)	Tal-related	MESP	Q0VG99	http://tfclass.bioinf.med.uni-goettingen.de/	MESP2_HUMAN	Mesoderm posterior protein 2 (Class C basic helix-loop-helix protein 6) (bHLHc6)	MESP2	BHLHC6 SCDO2	29659;		145873;	yes
1.2.3.3.2	Basic domains	Basic helix-loop-helix factors (bHLH)	Tal-related	MESP	O08574	http://tfclass.bioinf.med.uni-goettingen.de/	MESP2_MOUSE	Mesoderm posterior protein 2	Mesp2			1096325;	17293;	yes
1.2.3.3.3	Basic domains	Basic helix-loop-helix factors (bHLH)	Tal-related	MESP	Q7RTU1	http://tfclass.bioinf.med.uni-goettingen.de/	TCF23_HUMAN	Transcription factor 23 (TCF-23) (Class A basic helix-loop-helix protein 24) (bHLHa24)	TCF23	BHLHA24	18602;		150921;	yes
1.2.3.3.3	Basic domains	Basic helix-loop-helix factors (bHLH)	Tal-related	MESP	Q9JLR5	http://tfclass.bioinf.med.uni-goettingen.de/	TCF23_MOUSE	Transcription factor 23 (TCF-23) (Basic helix-loop-helix transcription factor OUT) (Ovary, uterus and testis protein)	Tcf23	Out		1934960;	69852;	yes
1.2.3.3.4	Basic domains	Basic helix-loop-helix factors (bHLH)	Tal-related	MESP	O60682	http://tfclass.bioinf.med.uni-goettingen.de/	MUSC_HUMAN	Musculin (Activated B-cell factor 1) (ABF-1) (Class A basic helix-loop-helix protein 22) (bHLHa22)	MSC	ABF1 BHLHA22	7321;		9242;	yes
1.2.3.3.4	Basic domains	Basic helix-loop-helix factors (bHLH)	Tal-related	MESP	O88940	http://tfclass.bioinf.med.uni-goettingen.de/	MUSC_MOUSE	Musculin (Myogenic repressor)	Msc	Myor		1333884;	17681;	yes
1.2.3.3.5	Basic domains	Basic helix-loop-helix factors (bHLH)	Tal-related	MESP	O43680	http://tfclass.bioinf.med.uni-goettingen.de/	TCF21_HUMAN	Transcription factor 21 (TCF-21) (Capsulin) (Class A basic helix-loop-helix protein 23) (bHLHa23) (Epicardin) (Podocyte-expressed 1) (Pod-1)	TCF21	BHLHA23 POD1	11632;		6943;	yes
1.2.3.3.5	Basic domains	Basic helix-loop-helix factors (bHLH)	Tal-related	MESP	O35437	http://tfclass.bioinf.med.uni-goettingen.de/	TCF21_MOUSE	Transcription factor 21 (TCF-21) (Capsulin) (Epicardin) (Podocyte-expressed 1) (Pod-1)	Tcf21	Pod1		1202715;	21412;	yes
1.2.3.3.6	Basic domains	Basic helix-loop-helix factors (bHLH)	Tal-related	MESP	A6NI15	http://tfclass.bioinf.med.uni-goettingen.de/	MSGN1_HUMAN	Mesogenin-1 (Paraxial mesoderm-specific mesogenin1) (pMesogenin1) (pMsgn1)	MSGN1		14907;		343930;	yes
1.2.3.3.6	Basic domains	Basic helix-loop-helix factors (bHLH)	Tal-related	MESP	Q9JK54	http://tfclass.bioinf.med.uni-goettingen.de/	MSGN1_MOUSE	Mesogenin-1 (Paraxial mesoderm-specific mesogenin1) (pMesogenin1) (pMsgn1)	Msgn1			1860483;	56184;	yes
1.2.3.3.7	Basic domains	Basic helix-loop-helix factors (bHLH)	Tal-related	MESP	Q7RTU0	http://genexplain.com/tfclass/huTF_classification.html	TCF24_HUMAN	Transcription factor 24 (TCF-24)	TCF24		32275;		100129654;	yes
1.2.3.4.1	Basic domains	Basic helix-loop-helix factors (bHLH)	Tal-related	Neurogenin-ATO	Q13562	http://tfclass.bioinf.med.uni-goettingen.de/	NDF1_HUMAN	Neurogenic differentiation factor 1 (NeuroD) (NeuroD1) (Class A basic helix-loop-helix protein 3) (bHLHa3)	NEUROD1	BHLHA3 NEUROD	7762;		4760;	yes
1.2.3.4.1	Basic domains	Basic helix-loop-helix factors (bHLH)	Tal-related	Neurogenin-ATO	Q60867	http://tfclass.bioinf.med.uni-goettingen.de/	NDF1_MOUSE	Neurogenic differentiation factor 1 (NeuroD1) (Beta-cell E-box transcriptional activator 2) (Beta2)	Neurod1	Neurod		1339708;	18012;	yes
1.2.3.4.10	Basic domains	Basic helix-loop-helix factors (bHLH)	Tal-related	Neurogenin-ATO	Q96SQ7	http://tfclass.bioinf.med.uni-goettingen.de/	ATOH8_HUMAN	Protein atonal homolog 8 (Class A basic helix-loop-helix protein 21) (bHLHa21) (Helix-loop-helix protein hATH-6) (hATH6)	ATOH8	ATH6 BHLHA21	24126;		84913;	yes
1.2.3.4.10	Basic domains	Basic helix-loop-helix factors (bHLH)	Tal-related	Neurogenin-ATO	Q99NA2	http://tfclass.bioinf.med.uni-goettingen.de/	ATOH8_MOUSE	Protein atonal homolog 8 (Helix-loop-helix protein mATH-6) (mATH6) (Okadin)	Atoh8	Ath6		1918343;	71093;	yes
1.2.3.4.11	Basic domains	Basic helix-loop-helix factors (bHLH)	Tal-related	Neurogenin-ATO	Q8NFJ8	http://tfclass.bioinf.med.uni-goettingen.de/	BHE22_HUMAN	Class E basic helix-loop-helix protein 22 (bHLHe22) (Class B basic helix-loop-helix protein 5) (bHLHb5) (Trinucleotide repeat-containing gene 20 protein)	BHLHE22	BHLHB5 TNRC20	11963;		27319;	yes
1.2.3.4.11	Basic domains	Basic helix-loop-helix factors (bHLH)	Tal-related	Neurogenin-ATO	Q8C6A8	http://tfclass.bioinf.med.uni-goettingen.de/	BHE22_MOUSE	Class E basic helix-loop-helix protein 22 (bHLHe22) (Class B basic helix-loop-helix protein 5) (bHLHb5) (Protein BETA3)	Bhlhe22	Bhlhb5		1930001;	59058;	yes
1.2.3.4.12	Basic domains	Basic helix-loop-helix factors (bHLH)	Tal-related	Neurogenin-ATO	Q8NDY6	http://tfclass.bioinf.med.uni-goettingen.de/	BHE23_HUMAN	Class E basic helix-loop-helix protein 23 (bHLHe23) (Class B basic helix-loop-helix protein 4) (bHLHb4)	BHLHE23	BHLHB4	16093;		128408;	yes
1.2.3.4.12	Basic domains	Basic helix-loop-helix factors (bHLH)	Tal-related	Neurogenin-ATO	Q8BGW3	http://tfclass.bioinf.med.uni-goettingen.de/	BHE23_MOUSE	Class E basic helix-loop-helix protein 23 (bHLHe23) (Class B basic helix-loop-helix protein 4) (bHLHb4)	Bhlhe23	Bhlhb4 H20		2153710;	140489;	yes
1.2.3.4.13	Basic domains	Basic helix-loop-helix factors (bHLH)	Tal-related	Neurogenin-ATO	Q8TAK6	http://tfclass.bioinf.med.uni-goettingen.de/	OLIG1_HUMAN	Oligodendrocyte transcription factor 1 (Oligo1) (Class B basic helix-loop-helix protein 6) (bHLHb6) (Class E basic helix-loop-helix protein 21) (bHLHe21)	OLIG1	BHLHB6 BHLHE21	16983;		116448;	yes
1.2.3.4.13	Basic domains	Basic helix-loop-helix factors (bHLH)	Tal-related	Neurogenin-ATO	Q9JKN5	http://tfclass.bioinf.med.uni-goettingen.de/	OLIG1_MOUSE	Oligodendrocyte transcription factor 1 (Oligo1) (Oligodendrocyte-specific bHLH transcription factor 1)	Olig1			1355334;	50914;	yes
1.2.3.4.14	Basic domains	Basic helix-loop-helix factors (bHLH)	Tal-related	Neurogenin-ATO	Q13516	http://tfclass.bioinf.med.uni-goettingen.de/	OLIG2_HUMAN	Oligodendrocyte transcription factor 2 (Oligo2) (Class B basic helix-loop-helix protein 1) (bHLHb1) (Class E basic helix-loop-helix protein 19) (bHLHe19) (Protein kinase C-binding protein 2) (Protein kinase C-binding protein RACK17)	OLIG2	BHLHB1 BHLHE19 PRKCBP2 RACK17	9398;		10215;	yes
1.2.3.4.14	Basic domains	Basic helix-loop-helix factors (bHLH)	Tal-related	Neurogenin-ATO	Q9EQW6	http://tfclass.bioinf.med.uni-goettingen.de/	OLIG2_MOUSE	Oligodendrocyte transcription factor 2 (Oligo2)	Olig2			1355331;	50913;	yes
1.2.3.4.15	Basic domains	Basic helix-loop-helix factors (bHLH)	Tal-related	Neurogenin-ATO	Q7RTU3	http://tfclass.bioinf.med.uni-goettingen.de/	OLIG3_HUMAN	Oligodendrocyte transcription factor 3 (Oligo3) (Class B basic helix-loop-helix protein 7) (bHLHb7) (Class E basic helix-loop-helix protein 20) (bHLHe20)	OLIG3	BHLHB7 BHLHE20	18003;		167826;	yes
1.2.3.4.15	Basic domains	Basic helix-loop-helix factors (bHLH)	Tal-related	Neurogenin-ATO	Q6PFG8	http://tfclass.bioinf.med.uni-goettingen.de/	OLIG3_MOUSE	Oligodendrocyte transcription factor 3 (Oligo3) (Class B basic helix-loop-helix protein 7) (bHLHb7) (Oligodendrocyte-specific bHLH transcription factor 3)	Olig3	Bhlhb7		2149955;	94222;	yes
1.2.3.4.16	Basic domains	Basic helix-loop-helix factors (bHLH)	Tal-related	Neurogenin-ATO	Q7RTS1	http://tfclass.bioinf.med.uni-goettingen.de/	BHA15_HUMAN	Class A basic helix-loop-helix protein 15 (bHLHa15) (Class B basic helix-loop-helix protein 8) (bHLHb8) (Muscle, intestine and stomach expression 1) (MIST-1)	BHLHA15	BHLHB8 MIST1	22265;		168620;	yes
1.2.3.4.16	Basic domains	Basic helix-loop-helix factors (bHLH)	Tal-related	Neurogenin-ATO	Q9QYC3	http://tfclass.bioinf.med.uni-goettingen.de/	BHA15_MOUSE	Class A basic helix-loop-helix protein 15 (bHLHa15) (Class B basic helix-loop-helix protein 8) (bHLHb8) (Muscle, intestine and stomach expression 1) (MIST-1)	Bhlha15	Bhlhb8 Mist1		891976;	17341;	yes
1.2.3.4.17	Basic domains	Basic helix-loop-helix factors (bHLH)	Tal-related	Neurogenin-ATO	Q96RJ6	http://tfclass.bioinf.med.uni-goettingen.de/	FER3L_HUMAN	Fer3-like protein (Basic helix-loop-helix protein N-twist) (Class A basic helix-loop-helix protein 31) (bHLHa31) (Nephew of atonal 3) (Neuronal twist)	FERD3L	BHLHA31 NATO3 NTWIST	16660;		222894;	yes
1.2.3.4.17	Basic domains	Basic helix-loop-helix factors (bHLH)	Tal-related	Neurogenin-ATO	Q923Z4	http://tfclass.bioinf.med.uni-goettingen.de/	FER3L_MOUSE	Fer3-like protein (Basic helix-loop-helix protein N-twist) (Nephew of atonal 3) (Neuronal twist)	Ferd3l	Nato Ntwist		2150010;	114712;	yes
1.2.3.4.2	Basic domains	Basic helix-loop-helix factors (bHLH)	Tal-related	Neurogenin-ATO	Q15784	http://tfclass.bioinf.med.uni-goettingen.de/	NDF2_HUMAN	Neurogenic differentiation factor 2 (NeuroD2) (Class A basic helix-loop-helix protein 1) (bHLHa1) (NeuroD-related factor) (NDRF)	NEUROD2	BHLHA1 NDRF	7763;		4761;	yes
1.2.3.4.2	Basic domains	Basic helix-loop-helix factors (bHLH)	Tal-related	Neurogenin-ATO	Q62414	http://tfclass.bioinf.med.uni-goettingen.de/	NDF2_MOUSE	Neurogenic differentiation factor 2 (NeuroD2) (NeuroD-related factor) (NDRF)	Neurod2	Ndrf		107755;	18013;	yes
1.2.3.4.3	Basic domains	Basic helix-loop-helix factors (bHLH)	Tal-related	Neurogenin-ATO	Q9HD90	http://tfclass.bioinf.med.uni-goettingen.de/	NDF4_HUMAN	Neurogenic differentiation factor 4 (NeuroD4) (Class A basic helix-loop-helix protein 4) (bHLHa4) (Protein atonal homolog 3) (ATH-3) (Atoh3)	NEUROD4	ATH3 ATOH3 BHLHA4	13802;		58158;	yes
1.2.3.4.3	Basic domains	Basic helix-loop-helix factors (bHLH)	Tal-related	Neurogenin-ATO	O09105	http://tfclass.bioinf.med.uni-goettingen.de/	NDF4_MOUSE	Neurogenic differentiation factor 4 (NeuroD4) (Helix-loop-helix protein mATH-3) (mATH3) (Protein atonal homolog 3)	Neurod4	Ath3 Atoh3		108055;	11923;	yes
1.2.3.4.4	Basic domains	Basic helix-loop-helix factors (bHLH)	Tal-related	Neurogenin-ATO	Q96NK8	http://tfclass.bioinf.med.uni-goettingen.de/	NDF6_HUMAN	Neurogenic differentiation factor 6 (NeuroD6) (Class A basic helix-loop-helix protein 2) (bHLHa2) (Protein atonal homolog 2)	NEUROD6	ATOH2 BHLHA2	13804;		63974;	yes
1.2.3.4.4	Basic domains	Basic helix-loop-helix factors (bHLH)	Tal-related	Neurogenin-ATO	P48986	http://tfclass.bioinf.med.uni-goettingen.de/	NDF6_MOUSE	Neurogenic differentiation factor 6 (NeuroD6) (Helix-loop-helix protein mATH-2) (mATH2) (Protein NEX-1) (Protein atonal homolog 2)	Neurod6	Ath2 Atoh2 Nex1		106593;	11922;	yes
1.2.3.4.5	Basic domains	Basic helix-loop-helix factors (bHLH)	Tal-related	Neurogenin-ATO	Q92886	http://tfclass.bioinf.med.uni-goettingen.de/	NGN1_HUMAN	Neurogenin-1 (NGN-1) (Class A basic helix-loop-helix protein 6) (bHLHa6) (Neurogenic basic-helix-loop-helix protein) (Neurogenic differentiation factor 3) (NeuroD3)	NEUROG1	BHLHA6 NEUROD3 NGN NGN1	7764;		4762;	yes
1.2.3.4.5	Basic domains	Basic helix-loop-helix factors (bHLH)	Tal-related	Neurogenin-ATO	P70660	http://tfclass.bioinf.med.uni-goettingen.de/	NGN1_MOUSE	Neurogenin-1 (NGN-1) (Helix-loop-helix protein mATH-4C) (mATH4C) (Neurogenic basic-helix-loop-helix protein) (Neurogenic differentiation factor 3) (NeuroD3)	Neurog1	Ath4c Neurod3 Ngn Ngn1		107754;	18014;	yes
1.2.3.4.6	Basic domains	Basic helix-loop-helix factors (bHLH)	Tal-related	Neurogenin-ATO	Q9H2A3	http://tfclass.bioinf.med.uni-goettingen.de/	NGN2_HUMAN	Neurogenin-2 (NGN-2) (Class A basic helix-loop-helix protein 8) (bHLHa8) (Protein atonal homolog 4)	NEUROG2	ATOH4 BHLHA8 NGN2	13805;		63973;	yes
1.2.3.4.6	Basic domains	Basic helix-loop-helix factors (bHLH)	Tal-related	Neurogenin-ATO	P70447	http://tfclass.bioinf.med.uni-goettingen.de/	NGN2_MOUSE	Neurogenin-2 (NGN-2) (Helix-loop-helix protein mATH-4A) (mATH4A) (Protein atonal homolog 4)	Neurog2	Ath4a Atoh4 Ngn2		109619;	11924;	yes
1.2.3.4.7	Basic domains	Basic helix-loop-helix factors (bHLH)	Tal-related	Neurogenin-ATO	Q9Y4Z2	http://tfclass.bioinf.med.uni-goettingen.de/	NGN3_HUMAN	Neurogenin-3 (NGN-3) (Class A basic helix-loop-helix protein 7) (bHLHa7) (Protein atonal homolog 5)	NEUROG3	ATOH5 BHLHA7 NGN3	13806;		50674;	yes
1.2.3.4.7	Basic domains	Basic helix-loop-helix factors (bHLH)	Tal-related	Neurogenin-ATO	P70661	http://tfclass.bioinf.med.uni-goettingen.de/	NGN3_MOUSE	Neurogenin-3 (NGN-3) (Helix-loop-helix protein mATH-4B) (mATH4B) (Protein atonal homolog 5)	Neurog3	Ath4b Atoh5 Ngn3		893591;	11925;	yes
1.2.3.4.8	Basic domains	Basic helix-loop-helix factors (bHLH)	Tal-related	Neurogenin-ATO	Q92858	http://tfclass.bioinf.med.uni-goettingen.de/	ATOH1_HUMAN	Protein atonal homolog 1 (Class A basic helix-loop-helix protein 14) (bHLHa14) (Helix-loop-helix protein hATH-1) (hATH1)	ATOH1	ATH1 BHLHA14	797;		474;	yes
1.2.3.4.8	Basic domains	Basic helix-loop-helix factors (bHLH)	Tal-related	Neurogenin-ATO	P48985	http://tfclass.bioinf.med.uni-goettingen.de/	ATOH1_MOUSE	Protein atonal homolog 1 (Helix-loop-helix protein mATH-1) (mATH1)	Atoh1	Ath1		104654;	11921;	yes
1.2.3.4.9	Basic domains	Basic helix-loop-helix factors (bHLH)	Tal-related	Neurogenin-ATO	Q8N100	http://tfclass.bioinf.med.uni-goettingen.de/	ATOH7_HUMAN	Protein atonal homolog 7 (Class A basic helix-loop-helix protein 13) (bHLHa13) (Helix-loop-helix protein hATH-5) (hATH5)	ATOH7	ATH5 BHLHA13	13907;		220202;	yes
1.2.3.4.9	Basic domains	Basic helix-loop-helix factors (bHLH)	Tal-related	Neurogenin-ATO	Q9Z2E5	http://tfclass.bioinf.med.uni-goettingen.de/	ATOH7_MOUSE	Protein atonal homolog 7 (Helix-loop-helix protein mATH-5) (mATH5)	Atoh7	Ath5		1355553;	53404;	yes
1.2.3.5.1	Basic domains	Basic helix-loop-helix factors (bHLH)	Tal-related	BHLHA9	Q7RTU4	http://tfclass.bioinf.med.uni-goettingen.de/	BHA09_HUMAN	Class A basic helix-loop-helix protein 9 (bHLHa9) (Class F basic helix-loop-helix factor 42) (bHLHf42)	BHLHA9	BHLHF42	35126;		727857;	yes
1.2.3.5.1	Basic domains	Basic helix-loop-helix factors (bHLH)	Tal-related	BHLHA9	Q5RJB0	http://tfclass.bioinf.med.uni-goettingen.de/	BHA09_MOUSE	Class A basic helix-loop-helix protein 9 (bHLHa9) (Class B basic helix-loop-helix factor 42) (bHLHf42)	Bhlha9	Bhlhf42		2444198;	320522;	yes
1.2.4.1.1	Basic domains	Basic helix-loop-helix factors (bHLH)	Hairy-related	HAIRY	Q14469	http://genexplain.com/tfclass/huTF_classification.html	HES1_HUMAN	Transcription factor HES-1 (Class B basic helix-loop-helix protein 39) (bHLHb39) (Hairy and enhancer of split 1) (Hairy homolog) (Hairy-like protein) (hHL)	HES1	BHLHB39 HL HRY	5192;		3280;	yes
1.2.4.1.1	Basic domains	Basic helix-loop-helix factors (bHLH)	Hairy-related	HAIRY	P35428	http://tfclass.bioinf.med.uni-goettingen.de/	HES1_MOUSE	Transcription factor HES-1 (Hairy and enhancer of split 1)	Hes1	Hes-1		104853;	15205;	yes
1.2.4.1.10	Basic domains	Basic helix-loop-helix factors (bHLH)	Hairy-related	HAIRY	Q9NQ87	http://tfclass.bioinf.med.uni-goettingen.de/	HEYL_HUMAN	Hairy/enhancer-of-split related with YRPW motif-like protein (hHeyL) (Class B basic helix-loop-helix protein 33) (bHLHb33) (Hairy-related transcription factor 3) (HRT-3) (hHRT3)	HEYL	BHLHB33 HRT3	4882;		26508;	yes
1.2.4.1.10	Basic domains	Basic helix-loop-helix factors (bHLH)	Hairy-related	HAIRY	Q9DBX7	http://tfclass.bioinf.med.uni-goettingen.de/	HEYL_MOUSE	Hairy/enhancer-of-split related with YRPW motif-like protein (Hairy and enhancer of split-related protein 3) (Hairy-related transcription factor 3) (HRT-3) (mHRT3)	Heyl	Hesr3 Hrt3		1860511;	56198;	yes
1.2.4.1.11	Basic domains	Basic helix-loop-helix factors (bHLH)	Hairy-related	HAIRY	A6NFD8	http://tfclass.bioinf.med.uni-goettingen.de/	HELT_HUMAN	Hairy and enhancer of split-related protein HELT (HES/HEY-like transcription factor)	HELT		33783;		391723;	yes
1.2.4.1.11	Basic domains	Basic helix-loop-helix factors (bHLH)	Hairy-related	HAIRY	Q7TS99	http://tfclass.bioinf.med.uni-goettingen.de/	HELT_MOUSE	Hairy and enhancer of split-related protein HELT (HES/HEY-like transcription factor) (Protein Hes-like) (Protein megane)	Helt	Hesl Mgn		3040955;	234219;	yes
1.2.4.1.12	Basic domains	Basic helix-loop-helix factors (bHLH)	Hairy-related	HAIRY	O14503	http://tfclass.bioinf.med.uni-goettingen.de/	BHE40_HUMAN	Class E basic helix-loop-helix protein 40 (bHLHe40) (Class B basic helix-loop-helix protein 2) (bHLHb2) (Differentially expressed in chondrocytes protein 1) (DEC1) (Enhancer-of-split and hairy-related protein 2) (SHARP-2) (Stimulated by retinoic acid gene 13 protein)	BHLHE40	BHLHB2 DEC1 SHARP2 STRA13	1046;		8553;	yes
1.2.4.1.12	Basic domains	Basic helix-loop-helix factors (bHLH)	Hairy-related	HAIRY	O35185	http://tfclass.bioinf.med.uni-goettingen.de/	BHE40_MOUSE	Class E basic helix-loop-helix protein 40 (bHLHe40) (Class B basic helix-loop-helix protein 2) (bHLHb2) (Differentially expressed in chondrocytes protein 1) (DEC1) (E47 interaction protein 1) (EIP1) (Stimulated by retinoic acid gene 13 protein)	Bhlhe40	Bhlhb2 Clast5 Dec1 Stra13		1097714;	20893;	yes
1.2.4.1.13	Basic domains	Basic helix-loop-helix factors (bHLH)	Hairy-related	HAIRY	Q9C0J9	http://tfclass.bioinf.med.uni-goettingen.de/	BHE41_HUMAN	Class E basic helix-loop-helix protein 41 (bHLHe41) (Class B basic helix-loop-helix protein 3) (bHLHb3) (Differentially expressed in chondrocytes protein 2) (hDEC2) (Enhancer-of-split and hairy-related protein 1) (SHARP-1)	BHLHE41	BHLHB3 DEC2 SHARP1	16617;		79365;	yes
1.2.4.1.13	Basic domains	Basic helix-loop-helix factors (bHLH)	Hairy-related	HAIRY	Q99PV5	http://tfclass.bioinf.med.uni-goettingen.de/	BHE41_MOUSE	Class E basic helix-loop-helix protein 41 (bHLHe41) (Class B basic helix-loop-helix protein 3) (bHLHb3) (Differentially expressed in chondrocytes protein 2) (mDEC2)	Bhlhe41	Bhlhb3 Dec2		1930704;	79362;	yes
1.2.4.1.2	Basic domains	Basic helix-loop-helix factors (bHLH)	Hairy-related	HAIRY	Q9Y543	http://tfclass.bioinf.med.uni-goettingen.de/	HES2_HUMAN	Transcription factor HES-2 (Class B basic helix-loop-helix protein 40) (bHLHb40) (Hairy and enhancer of split 2)	HES2	BHLHB40	16005;		54626;	yes
1.2.4.1.2	Basic domains	Basic helix-loop-helix factors (bHLH)	Hairy-related	HAIRY	O54792	http://tfclass.bioinf.med.uni-goettingen.de/	HES2_MOUSE	Transcription factor HES-2 (Hairy and enhancer of split 2)	Hes2			1098624;	15206;	yes
1.2.4.1.3	Basic domains	Basic helix-loop-helix factors (bHLH)	Hairy-related	HAIRY	Q5TGS1	http://tfclass.bioinf.med.uni-goettingen.de/	HES3_HUMAN	Transcription factor HES-3 (Class B basic helix-loop-helix protein 43) (bHLHb43) (Hairy and enhancer of split 3)	HES3	BHLHB43	26226;		390992;	yes
1.2.4.1.3	Basic domains	Basic helix-loop-helix factors (bHLH)	Hairy-related	HAIRY	Q61657	http://tfclass.bioinf.med.uni-goettingen.de/	HES3_MOUSE	Transcription factor HES-3 (Hairy and enhancer of split 3)	Hes3	Hes-3		104877;	15207;	yes
1.2.4.1.4	Basic domains	Basic helix-loop-helix factors (bHLH)	Hairy-related	HAIRY	Q9HCC6	http://tfclass.bioinf.med.uni-goettingen.de/	HES4_HUMAN	Transcription factor HES-4 (hHES4) (Class B basic helix-loop-helix protein 42) (bHLHb42) (Hairy and enhancer of split 4) (bHLH factor Hes4)	HES4	BHLHB42	24149;		57801;	yes
1.2.4.1.5	Basic domains	Basic helix-loop-helix factors (bHLH)	Hairy-related	HAIRY	Q5TA89	http://tfclass.bioinf.med.uni-goettingen.de/	HES5_HUMAN	Transcription factor HES-5 (Class B basic helix-loop-helix protein 38) (bHLHb38) (Hairy and enhancer of split 5)	HES5	BHLHB38	19764;		388585;	yes
1.2.4.1.5	Basic domains	Basic helix-loop-helix factors (bHLH)	Hairy-related	HAIRY	P70120	http://tfclass.bioinf.med.uni-goettingen.de/	HES5_MOUSE	Transcription factor HES-5 (Hairy and enhancer of split 5)	Hes5	Hes-5		104876;	15208;	yes
1.2.4.1.6	Basic domains	Basic helix-loop-helix factors (bHLH)	Hairy-related	HAIRY	Q96HZ4	http://tfclass.bioinf.med.uni-goettingen.de/	HES6_HUMAN	Transcription cofactor HES-6 (C-HAIRY1) (Class B basic helix-loop-helix protein 41) (bHLHb41) (Hairy and enhancer of split 6)	HES6	BHLHB41	18254;		55502;	yes
1.2.4.1.6	Basic domains	Basic helix-loop-helix factors (bHLH)	Hairy-related	HAIRY	Q9JHE6	http://tfclass.bioinf.med.uni-goettingen.de/	HES6_MOUSE	Transcription cofactor HES-6 (Hairy and enhancer of split 6)	Hes6			1859852;	55927;	yes
1.2.4.1.7	Basic domains	Basic helix-loop-helix factors (bHLH)	Hairy-related	HAIRY	Q9BYE0	http://tfclass.bioinf.med.uni-goettingen.de/	HES7_HUMAN	Transcription factor HES-7 (hHes7) (Class B basic helix-loop-helix protein 37) (bHLHb37) (Hairy and enhancer of split 7) (bHLH factor Hes7)	HES7	BHLHB37	15977;		84667;	yes
1.2.4.1.7	Basic domains	Basic helix-loop-helix factors (bHLH)	Hairy-related	HAIRY	Q8BKT2	http://tfclass.bioinf.med.uni-goettingen.de/	HES7_MOUSE	Transcription factor HES-7 (mHes7) (Hairy and enhancer of split 7) (bHLH factor Hes7)	Hes7			2135679;	84653;	yes
1.2.4.1.8	Basic domains	Basic helix-loop-helix factors (bHLH)	Hairy-related	HAIRY	Q9Y5J3	http://tfclass.bioinf.med.uni-goettingen.de/	HEY1_HUMAN	Hairy/enhancer-of-split related with YRPW motif protein 1 (Cardiovascular helix-loop-helix factor 2) (CHF-2) (Class B basic helix-loop-helix protein 31) (bHLHb31) (HES-related repressor protein 1) (Hairy and enhancer of split-related protein 1) (HESR-1) (Hairy-related transcription factor 1) (HRT-1) (hHRT1)	HEY1	BHLHB31 CHF2 HERP2 HESR1 HRT1	4880;		23462;	yes
1.2.4.1.8	Basic domains	Basic helix-loop-helix factors (bHLH)	Hairy-related	HAIRY	Q9WV93	http://tfclass.bioinf.med.uni-goettingen.de/	HEY1_MOUSE	Hairy/enhancer-of-split related with YRPW motif protein 1 (Hairy and enhancer of split-related protein 1) (HESR-1) (Hairy-related transcription factor 1) (HRT-1) (mHRT1)	Hey1	Herp2 Hesr1 Hrt1		1341800;		yes
1.2.4.1.9	Basic domains	Basic helix-loop-helix factors (bHLH)	Hairy-related	HAIRY	Q9UBP5	http://tfclass.bioinf.med.uni-goettingen.de/	HEY2_HUMAN	Hairy/enhancer-of-split related with YRPW motif protein 2 (Cardiovascular helix-loop-helix factor 1) (hCHF1) (Class B basic helix-loop-helix protein 32) (bHLHb32) (HES-related repressor protein 2) (Hairy and enhancer of split-related protein 2) (HESR-2) (Hairy-related transcription factor 2) (HRT-2) (hHRT2) (Protein gridlock homolog)	HEY2	BHLHB32 CHF1 GRL HERP HERP1 HRT2	4881;		23493;	yes
1.2.4.1.9	Basic domains	Basic helix-loop-helix factors (bHLH)	Hairy-related	HAIRY	Q9QUS4	http://tfclass.bioinf.med.uni-goettingen.de/	HEY2_MOUSE	Hairy/enhancer-of-split related with YRPW motif protein 2 (HES-related repressor protein 2) (Hairy and enhancer of split-related protein 2) (HESR-2) (Hairy-related transcription factor 2) (HRT-2) (mHRT2) (Protein gridlock homolog)	Hey2	Chf1 Herp Herp1 Hesr2 Hrt2		1341884;	15214;	yes
1.2.5.1.1	Basic domains	Basic helix-loop-helix factors (bHLH)	PAS	PAS-AHR	P35869	http://tfclass.bioinf.med.uni-goettingen.de/	AHR_HUMAN	Aryl hydrocarbon receptor (Ah receptor) (AhR) (Class E basic helix-loop-helix protein 76) (bHLHe76)	AHR	BHLHE76	348;		196;	yes
1.2.5.1.1	Basic domains	Basic helix-loop-helix factors (bHLH)	PAS	PAS-AHR	P30561	http://tfclass.bioinf.med.uni-goettingen.de/	AHR_MOUSE	Aryl hydrocarbon receptor (Ah receptor) (AhR)	Ahr			105043;	11622;	yes
1.2.5.1.2	Basic domains	Basic helix-loop-helix factors (bHLH)	PAS	PAS-AHR	A9YTQ3	http://tfclass.bioinf.med.uni-goettingen.de/	AHRR_HUMAN	Aryl hydrocarbon receptor repressor (AhR repressor) (AhRR) (Class E basic helix-loop-helix protein 77) (bHLHe77)	AHRR	BHLHE77 KIAA1234	346;		57491;	yes
1.2.5.1.2	Basic domains	Basic helix-loop-helix factors (bHLH)	PAS	PAS-AHR	Q3U1U7	http://tfclass.bioinf.med.uni-goettingen.de/	AHRR_MOUSE	Aryl hydrocarbon receptor repressor (AhR repressor) (AhRR)	Ahrr	Kiaa1234		1333776;	11624;	yes
1.2.5.1.3	Basic domains	Basic helix-loop-helix factors (bHLH)	PAS	PAS-AHR	P81133	http://tfclass.bioinf.med.uni-goettingen.de/	SIM1_HUMAN	Single-minded homolog 1 (Class E basic helix-loop-helix protein 14) (bHLHe14)	SIM1	BHLHE14	10882;		6492;	yes
1.2.5.1.3	Basic domains	Basic helix-loop-helix factors (bHLH)	PAS	PAS-AHR	Q61045	http://tfclass.bioinf.med.uni-goettingen.de/	SIM1_MOUSE	Single-minded homolog 1 (mSIM1)	Sim1			98306;	20464;	yes
1.2.5.1.4	Basic domains	Basic helix-loop-helix factors (bHLH)	PAS	PAS-AHR	Q14190	http://tfclass.bioinf.med.uni-goettingen.de/	SIM2_HUMAN	Single-minded homolog 2 (Class E basic helix-loop-helix protein 15) (bHLHe15)	SIM2	BHLHE15	10883;		6493;	yes
1.2.5.1.4	Basic domains	Basic helix-loop-helix factors (bHLH)	PAS	PAS-AHR	Q61079	http://tfclass.bioinf.med.uni-goettingen.de/	SIM2_MOUSE	Single-minded homolog 2 (SIM transcription factor) (mSIM)	Sim2			98307;	20465;	yes
1.2.5.1.5	Basic domains	Basic helix-loop-helix factors (bHLH)	PAS	PAS-AHR	Q16665	http://tfclass.bioinf.med.uni-goettingen.de/	HIF1A_HUMAN	Hypoxia-inducible factor 1-alpha (HIF-1-alpha) (HIF1-alpha) (ARNT-interacting protein) (Basic-helix-loop-helix-PAS protein MOP1) (Class E basic helix-loop-helix protein 78) (bHLHe78) (Member of PAS protein 1) (PAS domain-containing protein 8)	HIF1A	BHLHE78 MOP1 PASD8	4910;		3091;	yes
1.2.5.1.5	Basic domains	Basic helix-loop-helix factors (bHLH)	PAS	PAS-AHR	Q61221	http://tfclass.bioinf.med.uni-goettingen.de/	HIF1A_MOUSE	Hypoxia-inducible factor 1-alpha (HIF-1-alpha) (HIF1-alpha) (ARNT-interacting protein)	Hif1a			106918;	15251;	yes
1.2.5.1.6	Basic domains	Basic helix-loop-helix factors (bHLH)	PAS	PAS-AHR	Q9Y2N7	http://tfclass.bioinf.med.uni-goettingen.de/	HIF3A_HUMAN	Hypoxia-inducible factor 3-alpha (HIF-3-alpha) (HIF3-alpha) (Basic-helix-loop-helix-PAS protein MOP7) (Class E basic helix-loop-helix protein 17) (bHLHe17) (HIF3-alpha-1) (Inhibitory PAS domain protein) (IPAS) (Member of PAS protein 7) (PAS domain-containing protein 7)	HIF3A	BHLHE17 MOP7 PASD7	15825;		64344;	yes
1.2.5.1.6	Basic domains	Basic helix-loop-helix factors (bHLH)	PAS	PAS-AHR	Q0VBL6	http://tfclass.bioinf.med.uni-goettingen.de/	HIF3A_MOUSE	Hypoxia-inducible factor 3-alpha (HIF-3-alpha) (HIF3-alpha) (Basic-helix-loop-helix-PAS protein MOP7) (HIF3-alpha-1) (Inhibitory PAS domain protein) (IPAS) (Member of PAS protein 7) (Neonatal and embryonic PAS protein)	Hif3a	Mop7 Nepas		1859778;	53417;	yes
1.2.5.1.7	Basic domains	Basic helix-loop-helix factors (bHLH)	PAS	PAS-AHR	Q99814	http://tfclass.bioinf.med.uni-goettingen.de/	EPAS1_HUMAN	Endothelial PAS domain-containing protein 1 (EPAS-1) (Basic-helix-loop-helix-PAS protein MOP2) (Class E basic helix-loop-helix protein 73) (bHLHe73) (HIF-1-alpha-like factor) (HLF) (Hypoxia-inducible factor 2-alpha) (HIF-2-alpha) (HIF2-alpha) (Member of PAS protein 2) (PAS domain-containing protein 2)	EPAS1	BHLHE73 HIF2A MOP2 PASD2	3374;		2034;	yes
1.2.5.1.7	Basic domains	Basic helix-loop-helix factors (bHLH)	PAS	PAS-AHR	P97481	http://tfclass.bioinf.med.uni-goettingen.de/	EPAS1_MOUSE	Endothelial PAS domain-containing protein 1 (EPAS-1) (HIF-1-alpha-like factor) (HLF) (mHLF) (HIF-related factor) (HRF) (Hypoxia-inducible factor 2-alpha) (HIF-2-alpha) (HIF2-alpha)	Epas1	Hif2a		109169;	13819;	yes
1.2.5.1.8	Basic domains	Basic helix-loop-helix factors (bHLH)	PAS	PAS-AHR	Q99742	http://tfclass.bioinf.med.uni-goettingen.de/	NPAS1_HUMAN	Neuronal PAS domain-containing protein 1 (Neuronal PAS1) (Basic-helix-loop-helix-PAS protein MOP5) (Class E basic helix-loop-helix protein 11) (bHLHe11) (Member of PAS protein 5) (PAS domain-containing protein 5)	NPAS1	BHLHE11 MOP5 PASD5	7894;		4861;	yes
1.2.5.1.8	Basic domains	Basic helix-loop-helix factors (bHLH)	PAS	PAS-AHR	P97459	http://tfclass.bioinf.med.uni-goettingen.de/	NPAS1_MOUSE	Neuronal PAS domain-containing protein 1 (Neuronal PAS1)	Npas1			109205;	18142;	yes
1.2.5.1.9	Basic domains	Basic helix-loop-helix factors (bHLH)	PAS	PAS-AHR	Q8IXF0	http://tfclass.bioinf.med.uni-goettingen.de/	NPAS3_HUMAN	Neuronal PAS domain-containing protein 3 (Neuronal PAS3) (Basic-helix-loop-helix-PAS protein MOP6) (Class E basic helix-loop-helix protein 12) (bHLHe12) (Member of PAS protein 6) (PAS domain-containing protein 6)	NPAS3	BHLHE12 MOP6 PASD6	19311;		64067;	yes
1.2.5.1.9	Basic domains	Basic helix-loop-helix factors (bHLH)	PAS	PAS-AHR	Q9QZQ0	http://tfclass.bioinf.med.uni-goettingen.de/	NPAS3_MOUSE	Neuronal PAS domain-containing protein 3 (Neuronal PAS3) (Basic-helix-loop-helix-PAS protein MOP6) (Member of PAS protein 6)	Npas3	Mop6		1351610;		yes
1.2.5.2.1	Basic domains	Basic helix-loop-helix factors (bHLH)	PAS	PAS-ARNT	P27540	http://tfclass.bioinf.med.uni-goettingen.de/	ARNT_HUMAN	Aryl hydrocarbon receptor nuclear translocator (ARNT protein) (Class E basic helix-loop-helix protein 2) (bHLHe2) (Dioxin receptor, nuclear translocator) (Hypoxia-inducible factor 1-beta) (HIF-1-beta) (HIF1-beta)	ARNT	BHLHE2	700;		405;	yes
1.2.5.2.1	Basic domains	Basic helix-loop-helix factors (bHLH)	PAS	PAS-ARNT	P53762	http://tfclass.bioinf.med.uni-goettingen.de/	ARNT_MOUSE	Aryl hydrocarbon receptor nuclear translocator (ARNT protein) (Dioxin receptor, nuclear translocator) (Hypoxia-inducible factor 1-beta) (HIF-1-beta) (HIF1-beta)	Arnt			88071;	11863;	yes
1.2.5.2.2	Basic domains	Basic helix-loop-helix factors (bHLH)	PAS	PAS-ARNT	Q9HBZ2	http://tfclass.bioinf.med.uni-goettingen.de/	ARNT2_HUMAN	Aryl hydrocarbon receptor nuclear translocator 2 (ARNT protein 2) (Class E basic helix-loop-helix protein 1) (bHLHe1)	ARNT2	BHLHE1 KIAA0307	16876;		9915;	yes
1.2.5.2.2	Basic domains	Basic helix-loop-helix factors (bHLH)	PAS	PAS-ARNT	Q61324	http://tfclass.bioinf.med.uni-goettingen.de/	ARNT2_MOUSE	Aryl hydrocarbon receptor nuclear translocator 2 (ARNT protein 2)	Arnt2	Kiaa0307		107188;	11864;	yes
1.2.5.2.3	Basic domains	Basic helix-loop-helix factors (bHLH)	PAS	PAS-ARNT	O00327	http://tfclass.bioinf.med.uni-goettingen.de/	BMAL1_HUMAN	Aryl hydrocarbon receptor nuclear translocator-like protein 1 (Basic-helix-loop-helix-PAS protein MOP3) (Brain and muscle ARNT-like 1) (Class E basic helix-loop-helix protein 5) (bHLHe5) (Member of PAS protein 3) (PAS domain-containing protein 3) (bHLH-PAS protein JAP3)	ARNTL	BHLHE5 BMAL1 MOP3 PASD3	701;		406;	yes
1.2.5.2.3	Basic domains	Basic helix-loop-helix factors (bHLH)	PAS	PAS-ARNT	Q9WTL8	http://tfclass.bioinf.med.uni-goettingen.de/	BMAL1_MOUSE	Aryl hydrocarbon receptor nuclear translocator-like protein 1 (Arnt3) (Brain and muscle ARNT-like 1)	Arntl	Bmal1		1096381;	11865;	yes
1.2.5.2.4	Basic domains	Basic helix-loop-helix factors (bHLH)	PAS	PAS-ARNT	Q8WYA1	http://tfclass.bioinf.med.uni-goettingen.de/	BMAL2_HUMAN	Aryl hydrocarbon receptor nuclear translocator-like protein 2 (Basic-helix-loop-helix-PAS protein MOP9) (Brain and muscle ARNT-like 2) (CYCLE-like factor) (CLIF) (Class E basic helix-loop-helix protein 6) (bHLHe6) (Member of PAS protein 9) (PAS domain-containing protein 9)	ARNTL2	BHLHE6 BMAL2 CLIF MOP9 PASD9	18984;		56938;	yes
1.2.5.2.4	Basic domains	Basic helix-loop-helix factors (bHLH)	PAS	PAS-ARNT	Q2VPD4	http://tfclass.bioinf.med.uni-goettingen.de/	BMAL2_MOUSE	Aryl hydrocarbon receptor nuclear translocator-like protein 2 (Brain and muscle ARNT-like 2)	Arntl2	Bmal2		2684845;	272322;	yes
1.2.5.2.5	Basic domains	Basic helix-loop-helix factors (bHLH)	PAS	PAS-ARNT	O15516	http://tfclass.bioinf.med.uni-goettingen.de/	CLOCK_HUMAN	Circadian locomoter output cycles protein kaput (hCLOCK) (EC 2.3.1.48) (Class E basic helix-loop-helix protein 8) (bHLHe8)	CLOCK	BHLHE8 KIAA0334	2082;		9575;	yes
1.2.5.2.5	Basic domains	Basic helix-loop-helix factors (bHLH)	PAS	PAS-ARNT	O08785	http://tfclass.bioinf.med.uni-goettingen.de/	CLOCK_MOUSE	Circadian locomoter output cycles protein kaput (mCLOCK) (EC 2.3.1.48)	Clock			99698;	12753;	yes
1.2.5.2.6	Basic domains	Basic helix-loop-helix factors (bHLH)	PAS	PAS-ARNT	Q99743	http://tfclass.bioinf.med.uni-goettingen.de/	NPAS2_HUMAN	Neuronal PAS domain-containing protein 2 (Neuronal PAS2) (Basic-helix-loop-helix-PAS protein MOP4) (Class E basic helix-loop-helix protein 9) (bHLHe9) (Member of PAS protein 4) (PAS domain-containing protein 4)	NPAS2	BHLHE9 MOP4 PASD4	7895;		4862;	yes
1.2.5.2.6	Basic domains	Basic helix-loop-helix factors (bHLH)	PAS	PAS-ARNT	P97460	http://tfclass.bioinf.med.uni-goettingen.de/	NPAS2_MOUSE	Neuronal PAS domain-containing protein 2 (Neuronal PAS2)	Npas2			109232;	18143;	yes
1.2.5.3.1	Basic domains	Basic helix-loop-helix factors (bHLH)	PAS	NCOA	Q15788	http://tfclass.bioinf.med.uni-goettingen.de/	NCOA1_HUMAN	Nuclear receptor coactivator 1 (NCoA-1) (EC 2.3.1.48) (Class E basic helix-loop-helix protein 74) (bHLHe74) (Protein Hin-2) (RIP160) (Renal carcinoma antigen NY-REN-52) (Steroid receptor coactivator 1) (SRC-1)	NCOA1	BHLHE74 SRC1	7668;		8648;	no
1.2.5.3.1	Basic domains	Basic helix-loop-helix factors (bHLH)	PAS	NCOA	P70365	http://tfclass.bioinf.med.uni-goettingen.de/	NCOA1_MOUSE	Nuclear receptor coactivator 1 (NCoA-1) (EC 2.3.1.48) (Nuclear receptor coactivator protein 1) (mNRC-1) (Steroid receptor coactivator 1) (SRC-1)	Ncoa1	Src1		1276523;	17977;	no
1.2.5.3.2	Basic domains	Basic helix-loop-helix factors (bHLH)	PAS	NCOA	Q15596	http://tfclass.bioinf.med.uni-goettingen.de/	NCOA2_HUMAN	Nuclear receptor coactivator 2 (NCoA-2) (Class E basic helix-loop-helix protein 75) (bHLHe75) (Transcriptional intermediary factor 2) (hTIF2)	NCOA2	BHLHE75 SRC2 TIF2	7669;		10499;	no
1.2.5.3.2	Basic domains	Basic helix-loop-helix factors (bHLH)	PAS	NCOA	Q61026	http://tfclass.bioinf.med.uni-goettingen.de/	NCOA2_MOUSE	Nuclear receptor coactivator 2 (NCoA-2) (Glucocorticoid receptor-interacting protein 1) (GRIP-1) (Steroid receptor coactivator 2) (SRC-2) (Transcriptional intermediary factor 2)	Ncoa2	Grip1 Src2 Tif2		1276533;	17978;	no
1.2.5.3.3	Basic domains	Basic helix-loop-helix factors (bHLH)	PAS	NCOA	Q9Y6Q9	http://tfclass.bioinf.med.uni-goettingen.de/	NCOA3_HUMAN	Nuclear receptor coactivator 3 (NCoA-3) (EC 2.3.1.48) (ACTR) (Amplified in breast cancer 1 protein) (AIB-1) (CBP-interacting protein) (pCIP) (Class E basic helix-loop-helix protein 42) (bHLHe42) (Receptor-associated coactivator 3) (RAC-3) (Steroid receptor coactivator protein 3) (SRC-3) (Thyroid hormone receptor activator molecule 1) (TRAM-1)	NCOA3	AIB1 BHLHE42 RAC3 TRAM1	7670;		8202;	no
1.2.5.3.3	Basic domains	Basic helix-loop-helix factors (bHLH)	PAS	NCOA	O09000	http://tfclass.bioinf.med.uni-goettingen.de/	NCOA3_MOUSE	Nuclear receptor coactivator 3 (NCoA-3) (EC 2.3.1.48) (Amplified in breast cancer-1 protein homolog) (AIB-1) (CBP-interacting protein) (p/CIP) (pCIP) (Receptor-associated coactivator 3) (RAC-3) (Steroid receptor coactivator protein 3) (SRC-3) (Thyroid hormone receptor activator molecule 1) (ACTR) (TRAM-1)	Ncoa3	Aib1 Pcip Rac3 Tram1		1276535;		no
1.2.5.4.1	Basic domains	Basic helix-loop-helix factors (bHLH)	PAS	NPAS4	Q8IUM7	http://tfclass.bioinf.med.uni-goettingen.de/	NPAS4_HUMAN	Neuronal PAS domain-containing protein 4 (Neuronal PAS4) (Class E basic helix-loop-helix protein 79) (bHLHe79) (HLH-PAS transcription factor NXF) (PAS domain-containing protein 10)	NPAS4	BHLHE79 NXF PASD10	18983;		266743;	yes
1.2.5.4.1	Basic domains	Basic helix-loop-helix factors (bHLH)	PAS	NPAS4	Q8BGD7	http://tfclass.bioinf.med.uni-goettingen.de/	NPAS4_MOUSE	Neuronal PAS domain-containing protein 4 (Neuronal PAS4) (HLH-PAS transcription factor NXF) (Limbic-enhanced PAS protein) (LE-PAS)	Npas4	Nxf		2664186;	225872;	yes
1.2.5.5.1	Basic domains	Basic helix-loop-helix factors (bHLH)	PAS	SOHLH	Q5JUK2	http://tfclass.bioinf.med.uni-goettingen.de/	SOLH1_HUMAN	Spermatogenesis- and oogenesis-specific basic helix-loop-helix-containing protein 1	SOHLH1	C9orf157 NOHLH TEB2	27845;		402381;	yes
1.2.5.5.1	Basic domains	Basic helix-loop-helix factors (bHLH)	PAS	SOHLH	Q6IUP1	http://tfclass.bioinf.med.uni-goettingen.de/	SOLH1_MOUSE	Spermatogenesis- and oogenesis-specific basic helix-loop-helix-containing protein 1	Sohlh1	Gm110 Tohlh1		2684956;	227631;	yes
1.2.5.5.2	Basic domains	Basic helix-loop-helix factors (bHLH)	PAS	SOHLH	Q9NX45	http://tfclass.bioinf.med.uni-goettingen.de/	SOLH2_HUMAN	Spermatogenesis- and oogenesis-specific basic helix-loop-helix-containing protein 2	SOHLH2	TEB1	26026;		100526761;54937;	yes
1.2.5.5.2	Basic domains	Basic helix-loop-helix factors (bHLH)	PAS	SOHLH	Q9D489	http://tfclass.bioinf.med.uni-goettingen.de/	SOLH2_MOUSE	Spermatogenesis- and oogenesis-specific basic helix-loop-helix-containing protein 2	Sohlh2	Tohlh2		1921684;	74434;	yes
1.2.5.5.3	Basic domains	Basic helix-loop-helix factors (bHLH)	PAS	SOHLH	Q9UL49	http://tfclass.bioinf.med.uni-goettingen.de/	TCFL5_HUMAN	Transcription factor-like 5 protein (Cha transcription factor) (HPV-16 E2-binding protein 1) (E2BP-1)	TCFL5	CHA E2BP1	11646;		10732;	yes
1.2.6.1.1	Basic domains	Basic helix-loop-helix factors (bHLH)	bHLH-ZIP	TFE3	P19532	http://tfclass.bioinf.med.uni-goettingen.de/	TFE3_HUMAN	Transcription factor E3 (Class E basic helix-loop-helix protein 33) (bHLHe33)	TFE3	BHLHE33	11752;		7030;	yes
1.2.6.1.1	Basic domains	Basic helix-loop-helix factors (bHLH)	bHLH-ZIP	TFE3	Q64092	http://tfclass.bioinf.med.uni-goettingen.de/	TFE3_MOUSE	Transcription factor E3 (mTFE3)	Tfe3	Tcfe3		98511;	209446;	yes
1.2.6.1.2	Basic domains	Basic helix-loop-helix factors (bHLH)	bHLH-ZIP	TFE3	P19484	http://tfclass.bioinf.med.uni-goettingen.de/	TFEB_HUMAN	Transcription factor EB (Class E basic helix-loop-helix protein 35) (bHLHe35)	TFEB	BHLHE35	11753;		7942;	yes
1.2.6.1.2	Basic domains	Basic helix-loop-helix factors (bHLH)	bHLH-ZIP	TFE3	Q9R210	http://tfclass.bioinf.med.uni-goettingen.de/	TFEB_MOUSE	Transcription factor EB	Tfeb	Tcfeb		103270;	21425;	yes
1.2.6.1.3	Basic domains	Basic helix-loop-helix factors (bHLH)	bHLH-ZIP	TFE3	O14948	http://tfclass.bioinf.med.uni-goettingen.de/	TFEC_HUMAN	Transcription factor EC (TFE-C) (Class E basic helix-loop-helix protein 34) (bHLHe34) (Transcription factor EC-like) (hTFEC-L)	TFEC	BHLHE34 TCFEC TFECL	11754;		22797;	yes
1.2.6.1.3	Basic domains	Basic helix-loop-helix factors (bHLH)	bHLH-ZIP	TFE3	Q9WTW4	http://tfclass.bioinf.med.uni-goettingen.de/	TFEC_MOUSE	Transcription factor EC (TFE-C) (mTFEC)	Tfec	Tcfec		1333760;	21426;	yes
1.2.6.1.4	Basic domains	Basic helix-loop-helix factors (bHLH)	bHLH-ZIP	TFE3	O75030	http://tfclass.bioinf.med.uni-goettingen.de/	MITF_HUMAN	Microphthalmia-associated transcription factor (Class E basic helix-loop-helix protein 32) (bHLHe32)	MITF	BHLHE32	7105;		4286;	yes
1.2.6.1.4	Basic domains	Basic helix-loop-helix factors (bHLH)	bHLH-ZIP	TFE3	Q08874	http://tfclass.bioinf.med.uni-goettingen.de/	MITF_MOUSE	Microphthalmia-associated transcription factor	Mitf	Bw Mi Vit		104554;	17342;	yes
1.2.6.2.1	Basic domains	Basic helix-loop-helix factors (bHLH)	bHLH-ZIP	USF	P22415	http://tfclass.bioinf.med.uni-goettingen.de/	USF1_HUMAN	Upstream stimulatory factor 1 (Class B basic helix-loop-helix protein 11) (bHLHb11) (Major late transcription factor 1)	USF1	BHLHB11 USF	12593;		7391;	yes
1.2.6.2.1	Basic domains	Basic helix-loop-helix factors (bHLH)	bHLH-ZIP	USF	Q61069	http://tfclass.bioinf.med.uni-goettingen.de/	USF1_MOUSE	Upstream stimulatory factor 1 (Major late transcription factor 1)	Usf1	Usf		99542;	22278;	yes
1.2.6.2.2	Basic domains	Basic helix-loop-helix factors (bHLH)	bHLH-ZIP	USF	Q15853	http://tfclass.bioinf.med.uni-goettingen.de/	USF2_HUMAN	Upstream stimulatory factor 2 (Class B basic helix-loop-helix protein 12) (bHLHb12) (FOS-interacting protein) (FIP) (Major late transcription factor 2) (Upstream transcription factor 2)	USF2	BHLHB12	12594;		7392;	yes
1.2.6.2.2	Basic domains	Basic helix-loop-helix factors (bHLH)	bHLH-ZIP	USF	Q64705	http://tfclass.bioinf.med.uni-goettingen.de/	USF2_MOUSE	Upstream stimulatory factor 2 (Major late transcription factor 2) (Upstream transcription factor 2)	Usf2			99961;	22282;	yes
1.2.6.2.3	Basic domains	Basic helix-loop-helix factors (bHLH)	bHLH-ZIP	USF	Q68DE3	http://genexplain.com/tfclass/huTF_classification.html	USF3_HUMAN	Basic helix-loop-helix domain-containing protein USF3 (Upstream transcription factor 3)	USF3	KIAA2018	30494;		205717;	yes
1.2.6.3.1	Basic domains	Basic helix-loop-helix factors (bHLH)	bHLH-ZIP	SREBF	P36956	http://tfclass.bioinf.med.uni-goettingen.de/	SRBP1_HUMAN	Sterol regulatory element-binding protein 1 (SREBP-1) (Class D basic helix-loop-helix protein 1) (bHLHd1) (Sterol regulatory element-binding transcription factor 1) [Cleaved into: Processed sterol regulatory element-binding protein 1 (Transcription factor SREBF1)]	SREBF1	BHLHD1 SREBP1	11289;		6720;	yes
1.2.6.3.1	Basic domains	Basic helix-loop-helix factors (bHLH)	bHLH-ZIP	SREBF	Q9WTN3	http://tfclass.bioinf.med.uni-goettingen.de/	SRBP1_MOUSE	Sterol regulatory element-binding protein 1 (SREBP-1) (Sterol regulatory element-binding transcription factor 1) [Cleaved into: Processed sterol regulatory element-binding protein 1 (Transcription factor SREBF1)]	Srebf1	Srebp1		107606;	20787;	yes
1.2.6.3.2	Basic domains	Basic helix-loop-helix factors (bHLH)	bHLH-ZIP	SREBF	Q12772	http://tfclass.bioinf.med.uni-goettingen.de/	SRBP2_HUMAN	Sterol regulatory element-binding protein 2 (SREBP-2) (Class D basic helix-loop-helix protein 2) (bHLHd2) (Sterol regulatory element-binding transcription factor 2) [Cleaved into: Processed sterol regulatory element-binding protein 2 (Transcription factor SREBF2)]	SREBF2	BHLHD2 SREBP2	11290;		6721;	yes
1.2.6.3.2	Basic domains	Basic helix-loop-helix factors (bHLH)	bHLH-ZIP	SREBF	Q3U1N2	http://tfclass.bioinf.med.uni-goettingen.de/	SRBP2_MOUSE	Sterol regulatory element-binding protein 2 (SREBP-2) (Sterol regulatory element-binding transcription factor 2) [Cleaved into: Processed sterol regulatory element-binding protein 2 (Transcription factor SREBF2)]	Srebf2	Srebp2		107585;	20788;	yes
1.2.6.4.1	Basic domains	Basic helix-loop-helix factors (bHLH)	bHLH-ZIP	AP4	Q01664	http://tfclass.bioinf.med.uni-goettingen.de/	TFAP4_HUMAN	Transcription factor AP-4 (Activating enhancer-binding protein 4) (Class C basic helix-loop-helix protein 41) (bHLHc41)	TFAP4	BHLHC41	11745;		7023;	yes
1.2.6.5.1	Basic domains	Basic helix-loop-helix factors (bHLH)	bHLH-ZIP	MYC	P01106	http://tfclass.bioinf.med.uni-goettingen.de/	MYC_HUMAN	Myc proto-oncogene protein (Class E basic helix-loop-helix protein 39) (bHLHe39) (Proto-oncogene c-Myc) (Transcription factor p64)	MYC	BHLHE39	7553;		4609;	yes
1.2.6.5.1	Basic domains	Basic helix-loop-helix factors (bHLH)	bHLH-ZIP	MYC	P01108	http://tfclass.bioinf.med.uni-goettingen.de/	MYC_MOUSE	Myc proto-oncogene protein (Proto-oncogene c-Myc) (Transcription factor p64)	Myc			97250;	17869;	yes
1.2.6.5.2	Basic domains	Basic helix-loop-helix factors (bHLH)	bHLH-ZIP	MYC	P04198	http://tfclass.bioinf.med.uni-goettingen.de/	MYCN_HUMAN	N-myc proto-oncogene protein (Class E basic helix-loop-helix protein 37) (bHLHe37)	MYCN	BHLHE37 NMYC	7559;		4613;	yes
1.2.6.5.2	Basic domains	Basic helix-loop-helix factors (bHLH)	bHLH-ZIP	MYC	P03966	http://tfclass.bioinf.med.uni-goettingen.de/	MYCN_MOUSE	N-myc proto-oncogene protein	Mycn	Nmyc Nmyc1		97357;	18109;	yes
1.2.6.5.3	Basic domains	Basic helix-loop-helix factors (bHLH)	bHLH-ZIP	MYC	P12524	http://tfclass.bioinf.med.uni-goettingen.de/	MYCL_HUMAN	Protein L-Myc (Class E basic helix-loop-helix protein 38) (bHLHe38) (Protein L-Myc-1) (V-myc myelocytomatosis viral oncogene homolog)	MYCL	BHLHE38 LMYC MYCL1	7555;		4610;	yes
1.2.6.5.3	Basic domains	Basic helix-loop-helix factors (bHLH)	bHLH-ZIP	MYC	P10166	http://tfclass.bioinf.med.uni-goettingen.de/	MYCL_MOUSE	Protein L-Myc	Mycl	Lmyc1 Mycl1		96799;	16918;	yes
1.2.6.5.4	Basic domains	Basic helix-loop-helix factors (bHLH)	bHLH-ZIP	MYC	P12525	http://genexplain.com/tfclass/huTF_classification.html	MYCP1_HUMAN	Putative myc-like protein MYCLP1 (Protein L-Myc-2) (V-myc myelocytomatosis viral oncogene homolog pseudogene 1)	MYCLP1	MYCL1P1 MYCL2	7556;			yes
1.2.6.5.5	Basic domains	Basic helix-loop-helix factors (bHLH)	bHLH-ZIP	MYC	P61244	http://tfclass.bioinf.med.uni-goettingen.de/	MAX_HUMAN	Protein max (Class D basic helix-loop-helix protein 4) (bHLHd4) (Myc-associated factor X)	MAX	BHLHD4	6913;		4149;	yes
1.2.6.5.5	Basic domains	Basic helix-loop-helix factors (bHLH)	bHLH-ZIP	MYC	P28574	http://tfclass.bioinf.med.uni-goettingen.de/	MAX_MOUSE	Protein max (Myc-associated factor X) (Myc-binding novel HLH/LZ protein) (Protein myn)	Max	Myn		96921;	17187;	yes
1.2.6.5.6	Basic domains	Basic helix-loop-helix factors (bHLH)	bHLH-ZIP	MYC	Q9Z304	http://tfclass.bioinf.med.uni-goettingen.de/	MYCS_MOUSE	Protein S-Myc	Mycs			1332242;	17870;	no
1.2.6.5.7	Basic domains	Basic helix-loop-helix factors (bHLH)	bHLH-ZIP	MYC	Q6P8Z1	http://tfclass.bioinf.med.uni-goettingen.de/	MYCB_MOUSE	Protein B-Myc	Mycb	Bmyc		88184;	107771;	no
1.2.6.6.1	Basic domains	Basic helix-loop-helix factors (bHLH)	bHLH-ZIP	MONDOlike	Q9UH92	http://tfclass.bioinf.med.uni-goettingen.de/	MLX_HUMAN	Max-like protein X (Class D basic helix-loop-helix protein 13) (bHLHd13) (Max-like bHLHZip protein) (Protein BigMax) (Transcription factor-like protein 4)	MLX	BHLHD13 TCFL4	11645;		6945;	yes
1.2.6.6.1	Basic domains	Basic helix-loop-helix factors (bHLH)	bHLH-ZIP	MONDOlike	O08609	http://tfclass.bioinf.med.uni-goettingen.de/	MLX_MOUSE	Max-like protein X (Max-like bHLHZip protein) (Protein BigMax) (Transcription factor-like protein 4)	Mlx	Tcfl4		108398;	21428;	yes
1.2.6.6.2	Basic domains	Basic helix-loop-helix factors (bHLH)	bHLH-ZIP	MONDOlike	Q9HAP2	http://tfclass.bioinf.med.uni-goettingen.de/	MLXIP_HUMAN	MLX-interacting protein (Class E basic helix-loop-helix protein 36) (bHLHe36) (Transcriptional activator MondoA)	MLXIP	BHLHE36 KIAA0867 MIR MONDOA	17055;		22877;	yes
1.2.6.6.2	Basic domains	Basic helix-loop-helix factors (bHLH)	bHLH-ZIP	MONDOlike	Q2VPU4	http://tfclass.bioinf.med.uni-goettingen.de/	MLXIP_MOUSE	MLX-interacting protein (Transcriptional activator MondoA)	Mlxip	Mir		2141183;	208104;	yes
1.2.6.6.3	Basic domains	Basic helix-loop-helix factors (bHLH)	bHLH-ZIP	MONDOlike	Q9NP71	http://tfclass.bioinf.med.uni-goettingen.de/	MLXPL_HUMAN	Carbohydrate-responsive element-binding protein (ChREBP) (Class D basic helix-loop-helix protein 14) (bHLHd14) (MLX interactor) (MLX-interacting protein-like) (WS basic-helix-loop-helix leucine zipper protein) (WS-bHLH) (Williams-Beuren syndrome chromosomal region 14 protein)	MLXIPL	BHLHD14 MIO WBSCR14	12744;		51085;	yes
1.2.6.6.3	Basic domains	Basic helix-loop-helix factors (bHLH)	bHLH-ZIP	MONDOlike	Q99MZ3	http://tfclass.bioinf.med.uni-goettingen.de/	MLXPL_MOUSE	Carbohydrate-responsive element-binding protein (ChREBP) (MLX interactor) (MLX-interacting protein-like) (Williams-Beuren syndrome chromosomal region 14 protein homolog)	Mlxipl	Mio Wbscr14		1927999;	58805;	yes
1.2.6.7.1	Basic domains	Basic helix-loop-helix factors (bHLH)	bHLH-ZIP	MAD	Q05195	http://tfclass.bioinf.med.uni-goettingen.de/	MAD1_HUMAN	Max dimerization protein 1 (Max dimerizer 1) (Protein MAD)	MXD1	MAD	6761;		4084;	yes
1.2.6.7.1	Basic domains	Basic helix-loop-helix factors (bHLH)	bHLH-ZIP	MAD	P50538	http://tfclass.bioinf.med.uni-goettingen.de/	MAD1_MOUSE	Max dimerization protein 1 (Max dimerizer 1) (Protein MAD)	Mxd1	Mad Mad1		96908;		yes
1.2.6.7.2	Basic domains	Basic helix-loop-helix factors (bHLH)	bHLH-ZIP	MAD	Q9BW11	http://tfclass.bioinf.med.uni-goettingen.de/	MAD3_HUMAN	Max dimerization protein 3 (Max dimerizer 3) (Class C basic helix-loop-helix protein 13) (bHLHc13) (Max-associated protein 3) (Max-interacting transcriptional repressor MAD3) (Myx)	MXD3	BHLHC13 MAD3	14008;		83463;	yes
1.2.6.7.2	Basic domains	Basic helix-loop-helix factors (bHLH)	bHLH-ZIP	MAD	Q80US8	http://tfclass.bioinf.med.uni-goettingen.de/	MAD3_MOUSE	Max dimerization protein 3 (Max dimerizer 3) (Max-associated protein 3)	Mxd3	Mad3		104987;	17121;	yes
1.2.6.7.3	Basic domains	Basic helix-loop-helix factors (bHLH)	bHLH-ZIP	MAD	Q14582	http://tfclass.bioinf.med.uni-goettingen.de/	MAD4_HUMAN	Max dimerization protein 4 (Max dimerizer 4) (Class C basic helix-loop-helix protein 12) (bHLHc12) (Max-associated protein 4) (Max-interacting transcriptional repressor MAD4)	MXD4	BHLHC12 MAD4	13906;		10608;	yes
1.2.6.7.3	Basic domains	Basic helix-loop-helix factors (bHLH)	bHLH-ZIP	MAD	Q60948	http://tfclass.bioinf.med.uni-goettingen.de/	MAD4_MOUSE	Max dimerization protein 4 (Max dimerizer 4) (Max-associated protein 4) (Max-interacting transcriptional repressor MAD4)	Mxd4	Mad4		104991;		yes
1.2.6.7.4	Basic domains	Basic helix-loop-helix factors (bHLH)	bHLH-ZIP	MAD	Q8IWI9	http://tfclass.bioinf.med.uni-goettingen.de/	MGAP_HUMAN	MAX gene-associated protein (MAX dimerization protein 5)	MGA	KIAA0518 MAD5	14010;		23269;	yes
1.2.6.7.4	Basic domains	Basic helix-loop-helix factors (bHLH)	bHLH-ZIP	MAD	A2AWL7	http://tfclass.bioinf.med.uni-goettingen.de/	MGAP_MOUSE	MAX gene-associated protein	Mga	Kiaa4252		1352483;	29808;	yes
1.2.6.7.5	Basic domains	Basic helix-loop-helix factors (bHLH)	bHLH-ZIP	MAD	P50539	http://tfclass.bioinf.med.uni-goettingen.de/	MXI1_HUMAN	Max-interacting protein 1 (Max interactor 1) (Class C basic helix-loop-helix protein 11) (bHLHc11)	MXI1	BHLHC11	7534;		4601;	yes
1.2.6.7.5	Basic domains	Basic helix-loop-helix factors (bHLH)	bHLH-ZIP	MAD	P50540	http://tfclass.bioinf.med.uni-goettingen.de/	MXI1_MOUSE	Max-interacting protein 1 (Max interactor 1)	Mxi1			97245;	17859;	yes
1.2.6.7.6	Basic domains	Basic helix-loop-helix factors (bHLH)	bHLH-ZIP	MAD	Q99583	http://tfclass.bioinf.med.uni-goettingen.de/	MNT_HUMAN	Max-binding protein MNT (Class D basic helix-loop-helix protein 3) (bHLHd3) (Myc antagonist MNT) (Protein ROX)	MNT	BHLHD3 ROX	7188;		4335;	yes
1.2.6.7.6	Basic domains	Basic helix-loop-helix factors (bHLH)	bHLH-ZIP	MAD	O08789	http://tfclass.bioinf.med.uni-goettingen.de/	MNT_MOUSE	Max-binding protein MNT (Myc antagonist MNT) (Protein ROX)	Mnt	Rox		109150;	17428;	yes
1.2.8.0.1	Basic domains	Basic helix-loop-helix factors (bHLH)	HLH only	Id	P41134	http://tfclass.bioinf.med.uni-goettingen.de/	ID1_HUMAN	DNA-binding protein inhibitor ID-1 (Class B basic helix-loop-helix protein 24) (bHLHb24) (Inhibitor of DNA binding 1) (Inhibitor of differentiation 1)	ID1	BHLHB24 ID	5360;		3397;	no
1.2.8.0.1	Basic domains	Basic helix-loop-helix factors (bHLH)	HLH only	Id	P20067	http://tfclass.bioinf.med.uni-goettingen.de/	ID1_MOUSE	DNA-binding protein inhibitor ID-1 (Inhibitor of DNA binding 1) (Inhibitor of differentiation 1)	Id1	Id Id-1 Idb1		96396;		no
1.2.8.0.2	Basic domains	Basic helix-loop-helix factors (bHLH)	HLH only	Id	Q02363	http://tfclass.bioinf.med.uni-goettingen.de/	ID2_HUMAN	DNA-binding protein inhibitor ID-2 (Class B basic helix-loop-helix protein 26) (bHLHb26) (Inhibitor of DNA binding 2) (Inhibitor of differentiation 2)	ID2	BHLHB26	5361;		3398;	no
1.2.8.0.2	Basic domains	Basic helix-loop-helix factors (bHLH)	HLH only	Id	P41136	http://tfclass.bioinf.med.uni-goettingen.de/	ID2_MOUSE	DNA-binding protein inhibitor ID-2 (Inhibitor of DNA binding 2) (Inhibitor of differentiation 2)	Id2	Id-2 Idb2		96397;	15902;	no
1.2.8.0.3	Basic domains	Basic helix-loop-helix factors (bHLH)	HLH only	Id	Q02535	http://tfclass.bioinf.med.uni-goettingen.de/	ID3_HUMAN	DNA-binding protein inhibitor ID-3 (Class B basic helix-loop-helix protein 25) (bHLHb25) (Helix-loop-helix protein HEIR-1) (ID-like protein inhibitor HLH 1R21) (Inhibitor of DNA binding 3) (Inhibitor of differentiation 3)	ID3	1R21 BHLHB25 HEIR1	5362;		3399;	no
1.2.8.0.3	Basic domains	Basic helix-loop-helix factors (bHLH)	HLH only	Id	P41133	http://tfclass.bioinf.med.uni-goettingen.de/	ID3_MOUSE	DNA-binding protein inhibitor ID-3 (ID-like protein inhibitor HLH 462) (Inhibitor of DNA binding 3) (Inhibitor of differentiation 3)	Id3	Hlh462 Id-3 Idb3		96398;	15903;	no
1.2.8.0.4	Basic domains	Basic helix-loop-helix factors (bHLH)	HLH only	Id	P47928	http://tfclass.bioinf.med.uni-goettingen.de/	ID4_HUMAN	DNA-binding protein inhibitor ID-4 (Class B basic helix-loop-helix protein 27) (bHLHb27) (Inhibitor of DNA binding 4) (Inhibitor of differentiation 4)	ID4	BHLHB27	5363;		3400;	no
1.2.8.0.4	Basic domains	Basic helix-loop-helix factors (bHLH)	HLH only	Id	P41139	http://tfclass.bioinf.med.uni-goettingen.de/	ID4_MOUSE	DNA-binding protein inhibitor ID-4 (Inhibitor of DNA binding 4) (Inhibitor of differentiation 4)	Id4	Id-4 Idb4		99414;	15904;	no
1.3.1.0.1	Basic domains	Basic helix-span-helix factors (bHSH)	AP-2		P05549	http://tfclass.bioinf.med.uni-goettingen.de/	AP2A_HUMAN	Transcription factor AP-2-alpha (AP2-alpha) (AP-2 transcription factor) (Activating enhancer-binding protein 2-alpha) (Activator protein 2) (AP-2)	TFAP2A	AP2TF TFAP2	11742;		7020;	yes
1.3.1.0.1	Basic domains	Basic helix-span-helix factors (bHSH)	AP-2		P34056	http://tfclass.bioinf.med.uni-goettingen.de/	AP2A_MOUSE	Transcription factor AP-2-alpha (AP2-alpha) (AP-2 transcription factor) (Activating enhancer-binding protein 2-alpha) (Activator protein 2) (AP-2)	Tfap2a	Ap2tf Tcfap2a		104671;	21418;	yes
1.3.1.0.2	Basic domains	Basic helix-span-helix factors (bHSH)	AP-2		Q92481	http://tfclass.bioinf.med.uni-goettingen.de/	AP2B_HUMAN	Transcription factor AP-2-beta (AP2-beta) (Activating enhancer-binding protein 2-beta)	TFAP2B		11743;		7021;	yes
1.3.1.0.2	Basic domains	Basic helix-span-helix factors (bHSH)	AP-2		Q61313	http://tfclass.bioinf.med.uni-goettingen.de/	AP2B_MOUSE	Transcription factor AP-2-beta (AP2-beta) (Activating enhancer-binding protein 2-beta)	Tfap2b	Tcfap2b		104672;	21419;	yes
1.3.1.0.3	Basic domains	Basic helix-span-helix factors (bHSH)	AP-2		Q92754	http://tfclass.bioinf.med.uni-goettingen.de/	AP2C_HUMAN	Transcription factor AP-2 gamma (AP2-gamma) (Activating enhancer-binding protein 2 gamma) (Transcription factor ERF-1)	TFAP2C		11744;		7022;	yes
1.3.1.0.3	Basic domains	Basic helix-span-helix factors (bHSH)	AP-2		Q61312	http://tfclass.bioinf.med.uni-goettingen.de/	AP2C_MOUSE	Transcription factor AP-2 gamma (AP2-gamma) (AP-2.2) (Activating enhancer-binding protein 2 gamma)	Tfap2c	Tcfap2c		106032;	21420;	yes
1.3.1.0.4	Basic domains	Basic helix-span-helix factors (bHSH)	AP-2		Q7Z6R9	http://tfclass.bioinf.med.uni-goettingen.de/	AP2D_HUMAN	Transcription factor AP-2-delta (AP2-delta) (Activating enhancer-binding protein 2-delta) (Transcription factor AP-2-beta-like 1)	TFAP2D	TFAP2BL1	15581;		83741;	yes
1.3.1.0.4	Basic domains	Basic helix-span-helix factors (bHSH)	AP-2		Q91ZK0	http://tfclass.bioinf.med.uni-goettingen.de/	AP2D_MOUSE	Transcription factor AP-2-delta (AP2-delta) (Activating enhancer-binding protein 2-delta)	Tfap2d	Tcfap2d		2153466;	226896;	yes
1.3.1.0.5	Basic domains	Basic helix-span-helix factors (bHSH)	AP-2		Q6VUC0	http://tfclass.bioinf.med.uni-goettingen.de/	AP2E_HUMAN	Transcription factor AP-2-epsilon (AP2-epsilon) (Activating enhancer-binding protein 2-epsilon)	TFAP2E		30774;		339488;	yes
1.3.1.0.5	Basic domains	Basic helix-span-helix factors (bHSH)	AP-2		Q6VUP9	http://tfclass.bioinf.med.uni-goettingen.de/	AP2E_MOUSE	Transcription factor AP-2-epsilon (AP2-epsilon) (Activating enhancer-binding protein 2-epsilon)	Tfap2e	Tcfap2e		2679630;	332937;	yes
2.1.1.1.1	Zinc-coordinating DNA-binding domains	Nuclear receptors with C4 zinc fingers	Steroid hormone receptors	GR-like (NR3C)	P04150	http://tfclass.bioinf.med.uni-goettingen.de/	GCR_HUMAN	Glucocorticoid receptor (GR) (Nuclear receptor subfamily 3 group C member 1)	NR3C1	GRL	7978;		2908;	yes
2.1.1.1.1	Zinc-coordinating DNA-binding domains	Nuclear receptors with C4 zinc fingers	Steroid hormone receptors	GR-like (NR3C)	P06537	http://tfclass.bioinf.med.uni-goettingen.de/	GCR_MOUSE	Glucocorticoid receptor (GR) (Nuclear receptor subfamily 3 group C member 1)	Nr3c1	Grl Grl1		95824;		yes
2.1.1.1.2	Zinc-coordinating DNA-binding domains	Nuclear receptors with C4 zinc fingers	Steroid hormone receptors	GR-like (NR3C)	P08235	http://tfclass.bioinf.med.uni-goettingen.de/	MCR_HUMAN	Mineralocorticoid receptor (MR) (Nuclear receptor subfamily 3 group C member 2)	NR3C2	MCR MLR	7979;		4306;	yes
2.1.1.1.2	Zinc-coordinating DNA-binding domains	Nuclear receptors with C4 zinc fingers	Steroid hormone receptors	GR-like (NR3C)	Q8VII8	http://tfclass.bioinf.med.uni-goettingen.de/	MCR_MOUSE	Mineralocorticoid receptor (MR) (Nuclear receptor subfamily 3 group C member 2)	Nr3c2	Mlr		99459;		yes
2.1.1.1.3	Zinc-coordinating DNA-binding domains	Nuclear receptors with C4 zinc fingers	Steroid hormone receptors	GR-like (NR3C)	P06401	http://tfclass.bioinf.med.uni-goettingen.de/	PRGR_HUMAN	Progesterone receptor (PR) (Nuclear receptor subfamily 3 group C member 3)	PGR	NR3C3	8910;		5241;	yes
2.1.1.1.3	Zinc-coordinating DNA-binding domains	Nuclear receptors with C4 zinc fingers	Steroid hormone receptors	GR-like (NR3C)	Q00175	http://tfclass.bioinf.med.uni-goettingen.de/	PRGR_MOUSE	Progesterone receptor (PR) (Nuclear receptor subfamily 3 group C member 3)	Pgr	Nr3c3 Pr		97567;	18667;	yes
2.1.1.1.4	Zinc-coordinating DNA-binding domains	Nuclear receptors with C4 zinc fingers	Steroid hormone receptors	GR-like (NR3C)	P10275	http://tfclass.bioinf.med.uni-goettingen.de/	ANDR_HUMAN	Androgen receptor (Dihydrotestosterone receptor) (Nuclear receptor subfamily 3 group C member 4)	AR	DHTR NR3C4	644;		367;	yes
2.1.1.1.4	Zinc-coordinating DNA-binding domains	Nuclear receptors with C4 zinc fingers	Steroid hormone receptors	GR-like (NR3C)	P19091	http://tfclass.bioinf.med.uni-goettingen.de/	ANDR_MOUSE	Androgen receptor (Dihydrotestosterone receptor) (Nuclear receptor subfamily 3 group C member 4)	Ar	Nr3c4		88064;	11835;	yes
2.1.1.2.1	Zinc-coordinating DNA-binding domains	Nuclear receptors with C4 zinc fingers	Steroid hormone receptors	ER-like (NR3A)	P03372	http://tfclass.bioinf.med.uni-goettingen.de/	ESR1_HUMAN	Estrogen receptor (ER) (ER-alpha) (Estradiol receptor) (Nuclear receptor subfamily 3 group A member 1)	ESR1	ESR NR3A1	3467;		2099;	yes
2.1.1.2.1	Zinc-coordinating DNA-binding domains	Nuclear receptors with C4 zinc fingers	Steroid hormone receptors	ER-like (NR3A)	P19785	http://tfclass.bioinf.med.uni-goettingen.de/	ESR1_MOUSE	Estrogen receptor (ER) (ER-alpha) (Estradiol receptor) (Nuclear receptor subfamily 3 group A member 1)	Esr1	Esr Estr Estra Nr3a1		1352467;	13982;	yes
2.1.1.2.2	Zinc-coordinating DNA-binding domains	Nuclear receptors with C4 zinc fingers	Steroid hormone receptors	ER-like (NR3A)	Q92731	http://tfclass.bioinf.med.uni-goettingen.de/	ESR2_HUMAN	Estrogen receptor beta (ER-beta) (Nuclear receptor subfamily 3 group A member 2)	ESR2	ESTRB NR3A2	3468;		2100;	yes
2.1.1.2.2	Zinc-coordinating DNA-binding domains	Nuclear receptors with C4 zinc fingers	Steroid hormone receptors	ER-like (NR3A)	O08537	http://tfclass.bioinf.med.uni-goettingen.de/	ESR2_MOUSE	Estrogen receptor beta (ER-beta) (Nuclear receptor subfamily 3 group A member 2)	Esr2	Estrb Nr3a2		109392;	13983;	yes
2.1.1.2.3	Zinc-coordinating DNA-binding domains	Nuclear receptors with C4 zinc fingers	Steroid hormone receptors	ER-like (NR3A)	P11474	http://tfclass.bioinf.med.uni-goettingen.de/	ERR1_HUMAN	Steroid hormone receptor ERR1 (Estrogen receptor-like 1) (Estrogen-related receptor alpha) (ERR-alpha) (Nuclear receptor subfamily 3 group B member 1)	ESRRA	ERR1 ESRL1 NR3B1	3471;		2101;	yes
2.1.1.2.3	Zinc-coordinating DNA-binding domains	Nuclear receptors with C4 zinc fingers	Steroid hormone receptors	ER-like (NR3A)	O08580	http://genexplain.com/tfclass/huTF_classification.html	ERR1_MOUSE	Steroid hormone receptor ERR1 (Estrogen receptor-like 1) (Estrogen-related receptor alpha) (ERR-alpha) (Nuclear receptor subfamily 3 group B member 1)	Esrra	Err1 Estrra Nr3b1		1346831;	26379;	yes
2.1.1.2.4	Zinc-coordinating DNA-binding domains	Nuclear receptors with C4 zinc fingers	Steroid hormone receptors	ER-like (NR3A)	O95718	http://tfclass.bioinf.med.uni-goettingen.de/	ERR2_HUMAN	Steroid hormone receptor ERR2 (ERR beta-2) (Estrogen receptor-like 2) (Estrogen-related receptor beta) (ERR-beta) (Nuclear receptor subfamily 3 group B member 2)	ESRRB	ERRB2 ESRL2 NR3B2	3473;		2103;	yes
2.1.1.2.4	Zinc-coordinating DNA-binding domains	Nuclear receptors with C4 zinc fingers	Steroid hormone receptors	ER-like (NR3A)	Q61539	http://tfclass.bioinf.med.uni-goettingen.de/	ERR2_MOUSE	Steroid hormone receptor ERR2 (Estrogen receptor-like 2) (Estrogen-related receptor beta) (ERR-beta) (Nuclear receptor subfamily 3 group B member 2)	Esrrb	Err-2 Err2 Nr3b2		1346832;	26380;	yes
2.1.1.2.5	Zinc-coordinating DNA-binding domains	Nuclear receptors with C4 zinc fingers	Steroid hormone receptors	ER-like (NR3A)	P62508	http://tfclass.bioinf.med.uni-goettingen.de/	ERR3_HUMAN	Estrogen-related receptor gamma (ERR gamma-2) (Estrogen receptor-related protein 3) (Nuclear receptor subfamily 3 group B member 3)	ESRRG	ERR3 ERRG2 KIAA0832 NR3B3	3474;		2104;	yes
2.1.1.2.5	Zinc-coordinating DNA-binding domains	Nuclear receptors with C4 zinc fingers	Steroid hormone receptors	ER-like (NR3A)	P62509	http://genexplain.com/tfclass/huTF_classification.html	ERR3_MOUSE	Estrogen-related receptor gamma (Estrogen receptor-related protein 3) (Nuclear receptor subfamily 3 group B member 3)	Esrrg	Err3 Kiaa0832 Nr3b3		1347056;	26381;	yes
2.1.2.1.1	Zinc-coordinating DNA-binding domains	Nuclear receptors with C4 zinc fingers	Thyroid hormone receptor-related	RAR (NR1B)	P10276	http://tfclass.bioinf.med.uni-goettingen.de/	RARA_HUMAN	Retinoic acid receptor alpha (RAR-alpha) (Nuclear receptor subfamily 1 group B member 1)	RARA	NR1B1	9864;		5914;	yes
2.1.2.1.1	Zinc-coordinating DNA-binding domains	Nuclear receptors with C4 zinc fingers	Thyroid hormone receptor-related	RAR (NR1B)	P11416	http://tfclass.bioinf.med.uni-goettingen.de/	RARA_MOUSE	Retinoic acid receptor alpha (RAR-alpha) (Nuclear receptor subfamily 1 group B member 1)	Rara	Nr1b1		97856;	19401;	yes
2.1.2.1.2	Zinc-coordinating DNA-binding domains	Nuclear receptors with C4 zinc fingers	Thyroid hormone receptor-related	RAR (NR1B)	P10826	http://tfclass.bioinf.med.uni-goettingen.de/	RARB_HUMAN	Retinoic acid receptor beta (RAR-beta) (HBV-activated protein) (Nuclear receptor subfamily 1 group B member 2) (RAR-epsilon)	RARB	HAP NR1B2	9865;		5915;	yes
2.1.2.1.2	Zinc-coordinating DNA-binding domains	Nuclear receptors with C4 zinc fingers	Thyroid hormone receptor-related	RAR (NR1B)	P22605	http://tfclass.bioinf.med.uni-goettingen.de/	RARB_MOUSE	Retinoic acid receptor beta (RAR-beta) (Nuclear receptor subfamily 1 group B member 2)	Rarb	Nr1b2		97857;	218772;	yes
2.1.2.1.3	Zinc-coordinating DNA-binding domains	Nuclear receptors with C4 zinc fingers	Thyroid hormone receptor-related	RAR (NR1B)	P13631	http://tfclass.bioinf.med.uni-goettingen.de/	RARG_HUMAN	Retinoic acid receptor gamma (RAR-gamma) (Nuclear receptor subfamily 1 group B member 3)	RARG	NR1B3	9866;		5916;	yes
2.1.2.1.3	Zinc-coordinating DNA-binding domains	Nuclear receptors with C4 zinc fingers	Thyroid hormone receptor-related	RAR (NR1B)	P18911	http://tfclass.bioinf.med.uni-goettingen.de/	RARG_MOUSE	Retinoic acid receptor gamma (RAR-gamma) (Nuclear receptor subfamily 1 group B member 3)	Rarg	Nr1b3		97858;	19411;	yes
2.1.2.2.1	Zinc-coordinating DNA-binding domains	Nuclear receptors with C4 zinc fingers	Thyroid hormone receptor-related	T3R (NR1A)	P10827	http://tfclass.bioinf.med.uni-goettingen.de/	THA_HUMAN	Thyroid hormone receptor alpha (Nuclear receptor subfamily 1 group A member 1) (V-erbA-related protein 7) (EAR-7) (c-erbA-1) (c-erbA-alpha)	THRA	EAR7 ERBA1 NR1A1 THRA1 THRA2	11796;		7067;	yes
2.1.2.2.1	Zinc-coordinating DNA-binding domains	Nuclear receptors with C4 zinc fingers	Thyroid hormone receptor-related	T3R (NR1A)	P63058	http://tfclass.bioinf.med.uni-goettingen.de/	THA_MOUSE	Thyroid hormone receptor alpha (Nuclear receptor subfamily 1 group A member 1) (c-erbA-1) (c-erbA-alpha)	Thra	C-erba-alpha Nr1a1		98742;	21833;	yes
2.1.2.2.2	Zinc-coordinating DNA-binding domains	Nuclear receptors with C4 zinc fingers	Thyroid hormone receptor-related	T3R (NR1A)	P10828	http://tfclass.bioinf.med.uni-goettingen.de/	THB_HUMAN	Thyroid hormone receptor beta (Nuclear receptor subfamily 1 group A member 2) (c-erbA-2) (c-erbA-beta)	THRB	ERBA2 NR1A2 THR1	11799;		7068;	yes
2.1.2.2.2	Zinc-coordinating DNA-binding domains	Nuclear receptors with C4 zinc fingers	Thyroid hormone receptor-related	T3R (NR1A)	P37242	http://tfclass.bioinf.med.uni-goettingen.de/	THB_MOUSE	Thyroid hormone receptor beta (Nuclear receptor subfamily 1 group A member 2) (c-erbA-2) (c-erbA-beta)	Thrb	Erba2 Nr1a2		98743;	21834;	yes
2.1.2.3.1	Zinc-coordinating DNA-binding domains	Nuclear receptors with C4 zinc fingers	Thyroid hormone receptor-related	REVERBA (NR1D)	P20393	http://tfclass.bioinf.med.uni-goettingen.de/	NR1D1_HUMAN	Nuclear receptor subfamily 1 group D member 1 (Rev-erbA-alpha) (V-erbA-related protein 1) (EAR-1)	NR1D1	EAR1 HREV THRAL	7962;		9572;	yes
2.1.2.3.1	Zinc-coordinating DNA-binding domains	Nuclear receptors with C4 zinc fingers	Thyroid hormone receptor-related	REVERBA (NR1D)	Q3UV55	http://tfclass.bioinf.med.uni-goettingen.de/	NR1D1_MOUSE	Nuclear receptor subfamily 1 group D member 1 (Rev-erbA-alpha) (V-erbA-related protein 1) (EAR-1)	Nr1d1	Ear1		2444210;	217166;	yes
2.1.2.3.2	Zinc-coordinating DNA-binding domains	Nuclear receptors with C4 zinc fingers	Thyroid hormone receptor-related	REVERBA (NR1D)	Q14995	http://tfclass.bioinf.med.uni-goettingen.de/	NR1D2_HUMAN	Nuclear receptor subfamily 1 group D member 2 (Orphan nuclear hormone receptor BD73) (Rev-erb alpha-related receptor) (RVR) (Rev-erb-beta) (V-erbA-related protein 1-related) (EAR-1R)	NR1D2		7963;		9975;	yes
2.1.2.3.2	Zinc-coordinating DNA-binding domains	Nuclear receptors with C4 zinc fingers	Thyroid hormone receptor-related	REVERBA (NR1D)	Q60674	http://tfclass.bioinf.med.uni-goettingen.de/	NR1D2_MOUSE	Nuclear receptor subfamily 1 group D member 2 (Orphan nuclear receptor RVR) (Rev-erb-beta)	Nr1d2			2449205;	353187;	yes
2.1.2.4.1	Zinc-coordinating DNA-binding domains	Nuclear receptors with C4 zinc fingers	Thyroid hormone receptor-related	VDR (NR1I)	P11473	http://tfclass.bioinf.med.uni-goettingen.de/	VDR_HUMAN	Vitamin D3 receptor (VDR) (1,25-dihydroxyvitamin D3 receptor) (Nuclear receptor subfamily 1 group I member 1)	VDR	NR1I1	12679;		7421;	yes
2.1.2.4.1	Zinc-coordinating DNA-binding domains	Nuclear receptors with C4 zinc fingers	Thyroid hormone receptor-related	VDR (NR1I)	P48281	http://tfclass.bioinf.med.uni-goettingen.de/	VDR_MOUSE	Vitamin D3 receptor (VDR) (1,25-dihydroxyvitamin D3 receptor) (Nuclear receptor subfamily 1 group I member 1)	Vdr	Nr1i1		103076;	22337;	yes
2.1.2.4.2	Zinc-coordinating DNA-binding domains	Nuclear receptors with C4 zinc fingers	Thyroid hormone receptor-related	VDR (NR1I)	O75469	http://tfclass.bioinf.med.uni-goettingen.de/	NR1I2_HUMAN	Nuclear receptor subfamily 1 group I member 2 (Orphan nuclear receptor PAR1) (Orphan nuclear receptor PXR) (Pregnane X receptor) (Steroid and xenobiotic receptor) (SXR)	NR1I2	PXR	7968;		8856;	yes
2.1.2.4.2	Zinc-coordinating DNA-binding domains	Nuclear receptors with C4 zinc fingers	Thyroid hormone receptor-related	VDR (NR1I)	O54915	http://tfclass.bioinf.med.uni-goettingen.de/	NR1I2_MOUSE	Nuclear receptor subfamily 1 group I member 2 (Orphan nuclear receptor PXR) (Pregnane X receptor)	Nr1i2	Pxr		1337040;	18171;	yes
2.1.2.4.3	Zinc-coordinating DNA-binding domains	Nuclear receptors with C4 zinc fingers	Thyroid hormone receptor-related	VDR (NR1I)	Q14994	http://tfclass.bioinf.med.uni-goettingen.de/	NR1I3_HUMAN	Nuclear receptor subfamily 1 group I member 3 (Constitutive activator of retinoid response) (Constitutive active response) (Constitutive androstane receptor) (CAR) (Orphan nuclear receptor MB67)	NR1I3	CAR	7969;		9970;	yes
2.1.2.4.3	Zinc-coordinating DNA-binding domains	Nuclear receptors with C4 zinc fingers	Thyroid hormone receptor-related	VDR (NR1I)	O35627	http://tfclass.bioinf.med.uni-goettingen.de/	NR1I3_MOUSE	Nuclear receptor subfamily 1 group I member 3 (Constitutive androstane receptor) (CAR) (Orphan nuclear receptor MB67)	Nr1i3	Car		1346307;	12355;	yes
2.1.2.5.1	Zinc-coordinating DNA-binding domains	Nuclear receptors with C4 zinc fingers	Thyroid hormone receptor-related	PPAR (NR1C)	Q07869	http://tfclass.bioinf.med.uni-goettingen.de/	PPARA_HUMAN	Peroxisome proliferator-activated receptor alpha (PPAR-alpha) (Nuclear receptor subfamily 1 group C member 1)	PPARA	NR1C1 PPAR	9232;		5465;	yes
2.1.2.5.1	Zinc-coordinating DNA-binding domains	Nuclear receptors with C4 zinc fingers	Thyroid hormone receptor-related	PPAR (NR1C)	P23204	http://tfclass.bioinf.med.uni-goettingen.de/	PPARA_MOUSE	Peroxisome proliferator-activated receptor alpha (PPAR-alpha) (Nuclear receptor subfamily 1 group C member 1)	Ppara	Nr1c1 Ppar		104740;	19013;	yes
2.1.2.5.2	Zinc-coordinating DNA-binding domains	Nuclear receptors with C4 zinc fingers	Thyroid hormone receptor-related	PPAR (NR1C)	Q03181	http://tfclass.bioinf.med.uni-goettingen.de/	PPARD_HUMAN	Peroxisome proliferator-activated receptor delta (PPAR-delta) (NUCI) (Nuclear hormone receptor 1) (NUC1) (Nuclear receptor subfamily 1 group C member 2) (Peroxisome proliferator-activated receptor beta) (PPAR-beta)	PPARD	NR1C2 PPARB	9235;		5467;	yes
2.1.2.5.2	Zinc-coordinating DNA-binding domains	Nuclear receptors with C4 zinc fingers	Thyroid hormone receptor-related	PPAR (NR1C)	P35396	http://tfclass.bioinf.med.uni-goettingen.de/	PPARD_MOUSE	Peroxisome proliferator-activated receptor delta (PPAR-delta) (Nuclear hormone receptor 1) (NUC1) (Nuclear receptor subfamily 1 group C member 2) (Peroxisome proliferator-activated receptor beta) (PPAR-beta)	Ppard	Nr1c2 Pparb		101884;	19015;	yes
2.1.2.5.3	Zinc-coordinating DNA-binding domains	Nuclear receptors with C4 zinc fingers	Thyroid hormone receptor-related	PPAR (NR1C)	P37231	http://tfclass.bioinf.med.uni-goettingen.de/	PPARG_HUMAN	Peroxisome proliferator-activated receptor gamma (PPAR-gamma) (Nuclear receptor subfamily 1 group C member 3)	PPARG	NR1C3	9236;		5468;	yes
2.1.2.5.3	Zinc-coordinating DNA-binding domains	Nuclear receptors with C4 zinc fingers	Thyroid hormone receptor-related	PPAR (NR1C)	P37238	http://tfclass.bioinf.med.uni-goettingen.de/	PPARG_MOUSE	Peroxisome proliferator-activated receptor gamma (PPAR-gamma) (Nuclear receptor subfamily 1 group C member 3)	Pparg	Nr1c3		97747;	19016;	yes
2.1.2.6.1	Zinc-coordinating DNA-binding domains	Nuclear receptors with C4 zinc fingers	Thyroid hormone receptor-related	ROR (NR1F)	P35398	http://tfclass.bioinf.med.uni-goettingen.de/	RORA_HUMAN	Nuclear receptor ROR-alpha (Nuclear receptor RZR-alpha) (Nuclear receptor subfamily 1 group F member 1) (RAR-related orphan receptor A) (Retinoid-related orphan receptor-alpha)	RORA	NR1F1 RZRA	10258;		6095;	yes
2.1.2.6.1	Zinc-coordinating DNA-binding domains	Nuclear receptors with C4 zinc fingers	Thyroid hormone receptor-related	ROR (NR1F)	P51448	http://tfclass.bioinf.med.uni-goettingen.de/	RORA_MOUSE	Nuclear receptor ROR-alpha (Nuclear receptor RZR-alpha) (Nuclear receptor subfamily 1 group F member 1) (RAR-related orphan receptor A) (Retinoid-related orphan receptor-alpha)	Rora	Nr1f1 Rzra		104661;	19883;	yes
2.1.2.6.2	Zinc-coordinating DNA-binding domains	Nuclear receptors with C4 zinc fingers	Thyroid hormone receptor-related	ROR (NR1F)	Q92753	http://tfclass.bioinf.med.uni-goettingen.de/	RORB_HUMAN	Nuclear receptor ROR-beta (Nuclear receptor RZR-beta) (Nuclear receptor subfamily 1 group F member 2) (Retinoid-related orphan receptor-beta)	RORB	NR1F2 RZRB	10259;			yes
2.1.2.6.2	Zinc-coordinating DNA-binding domains	Nuclear receptors with C4 zinc fingers	Thyroid hormone receptor-related	ROR (NR1F)	Q8R1B8	http://tfclass.bioinf.med.uni-goettingen.de/	RORB_MOUSE	Nuclear receptor ROR-beta (Nuclear receptor RZR-beta) (Nuclear receptor subfamily 1 group F member 2) (Retinoid-related orphan receptor-beta)	Rorb	Nr1f2		1343464;	225998;	yes
2.1.2.6.3	Zinc-coordinating DNA-binding domains	Nuclear receptors with C4 zinc fingers	Thyroid hormone receptor-related	ROR (NR1F)	P51449	http://tfclass.bioinf.med.uni-goettingen.de/	RORG_HUMAN	Nuclear receptor ROR-gamma (Nuclear receptor RZR-gamma) (Nuclear receptor subfamily 1 group F member 3) (RAR-related orphan receptor C) (Retinoid-related orphan receptor-gamma)	RORC	NR1F3 RORG RZRG	10260;		6097;	yes
2.1.2.6.3	Zinc-coordinating DNA-binding domains	Nuclear receptors with C4 zinc fingers	Thyroid hormone receptor-related	ROR (NR1F)	P51450	http://tfclass.bioinf.med.uni-goettingen.de/	RORG_MOUSE	Nuclear receptor ROR-gamma (Nuclear receptor RZR-gamma) (Nuclear receptor subfamily 1 group F member 3) (RAR-related orphan receptor C) (Retinoid-related orphan receptor-gamma) (Thymus orphan receptor) (TOR)	Rorc	Nr1f3 Rorg Thor		104856;	19885;	yes
2.1.2.7.1	Zinc-coordinating DNA-binding domains	Nuclear receptors with C4 zinc fingers	Thyroid hormone receptor-related	LXR (NR1H)	Q13133	http://tfclass.bioinf.med.uni-goettingen.de/	NR1H3_HUMAN	Oxysterols receptor LXR-alpha (Liver X receptor alpha) (Nuclear receptor subfamily 1 group H member 3)	NR1H3	LXRA	7966;		10062;	yes
2.1.2.7.1	Zinc-coordinating DNA-binding domains	Nuclear receptors with C4 zinc fingers	Thyroid hormone receptor-related	LXR (NR1H)	Q9Z0Y9	http://tfclass.bioinf.med.uni-goettingen.de/	NR1H3_MOUSE	Oxysterols receptor LXR-alpha (Liver X receptor alpha) (Nuclear receptor subfamily 1 group H member 3)	Nr1h3	Lxra		1352462;	22259;	yes
2.1.2.7.2	Zinc-coordinating DNA-binding domains	Nuclear receptors with C4 zinc fingers	Thyroid hormone receptor-related	LXR (NR1H)	P55055	http://tfclass.bioinf.med.uni-goettingen.de/	NR1H2_HUMAN	Oxysterols receptor LXR-beta (Liver X receptor beta) (Nuclear receptor NER) (Nuclear receptor subfamily 1 group H member 2) (Ubiquitously-expressed nuclear receptor)	NR1H2	LXRB NER UNR	7965;		7376;	yes
2.1.2.7.2	Zinc-coordinating DNA-binding domains	Nuclear receptors with C4 zinc fingers	Thyroid hormone receptor-related	LXR (NR1H)	Q60644	http://tfclass.bioinf.med.uni-goettingen.de/	NR1H2_MOUSE	Oxysterols receptor LXR-beta (Liver X receptor beta) (Nuclear receptor subfamily 1 group H member 2) (Retinoid X receptor-interacting protein No.15) (Ubiquitously-expressed nuclear receptor)	Nr1h2	Lxrb Rip15 Unr Unr2		1352463;	22260;	yes
2.1.2.7.3	Zinc-coordinating DNA-binding domains	Nuclear receptors with C4 zinc fingers	Thyroid hormone receptor-related	LXR (NR1H)	Q96RI1	http://tfclass.bioinf.med.uni-goettingen.de/	NR1H4_HUMAN	Bile acid receptor (Farnesoid X-activated receptor) (Farnesol receptor HRR-1) (Nuclear receptor subfamily 1 group H member 4) (Retinoid X receptor-interacting protein 14) (RXR-interacting protein 14)	NR1H4	BAR FXR HRR1 RIP14	7967;		9971;	yes
2.1.2.7.3	Zinc-coordinating DNA-binding domains	Nuclear receptors with C4 zinc fingers	Thyroid hormone receptor-related	LXR (NR1H)	Q60641	http://tfclass.bioinf.med.uni-goettingen.de/	NR1H4_MOUSE	Bile acid receptor (Farnesoid X-activated receptor) (Farnesol receptor HRR-1) (Nuclear receptor subfamily 1 group H member 4) (Retinoid X receptor-interacting protein 14) (RXR-interacting protein 14)	Nr1h4	Bar Fxr Rip14		1352464;	20186;	yes
2.1.3.1.1	Zinc-coordinating DNA-binding domains	Nuclear receptors with C4 zinc fingers	RXR-related receptors	RXR (NR2B)	P19793	http://tfclass.bioinf.med.uni-goettingen.de/	RXRA_HUMAN	Retinoic acid receptor RXR-alpha (Nuclear receptor subfamily 2 group B member 1) (Retinoid X receptor alpha)	RXRA	NR2B1	10477;		6256;	yes
2.1.3.1.1	Zinc-coordinating DNA-binding domains	Nuclear receptors with C4 zinc fingers	RXR-related receptors	RXR (NR2B)	P28700	http://tfclass.bioinf.med.uni-goettingen.de/	RXRA_MOUSE	Retinoic acid receptor RXR-alpha (Nuclear receptor subfamily 2 group B member 1) (Retinoid X receptor alpha)	Rxra	Nr2b1		98214;	20181;	yes
2.1.3.1.2	Zinc-coordinating DNA-binding domains	Nuclear receptors with C4 zinc fingers	RXR-related receptors	RXR (NR2B)	P28702	http://tfclass.bioinf.med.uni-goettingen.de/	RXRB_HUMAN	Retinoic acid receptor RXR-beta (Nuclear receptor subfamily 2 group B member 2) (Retinoid X receptor beta)	RXRB	NR2B2	10478;		6257;	yes
2.1.3.1.2	Zinc-coordinating DNA-binding domains	Nuclear receptors with C4 zinc fingers	RXR-related receptors	RXR (NR2B)	P28704	http://tfclass.bioinf.med.uni-goettingen.de/	RXRB_MOUSE	Retinoic acid receptor RXR-beta (MHC class I regulatory element-binding protein H-2RIIBP) (Nuclear receptor subfamily 2 group B member 2) (Retinoid X receptor beta)	Rxrb	Nr2b2		98215;	20182;	yes
2.1.3.1.3	Zinc-coordinating DNA-binding domains	Nuclear receptors with C4 zinc fingers	RXR-related receptors	RXR (NR2B)	P48443	http://tfclass.bioinf.med.uni-goettingen.de/	RXRG_HUMAN	Retinoic acid receptor RXR-gamma (Nuclear receptor subfamily 2 group B member 3) (Retinoid X receptor gamma)	RXRG	NR2B3	10479;		6258;	yes
2.1.3.1.3	Zinc-coordinating DNA-binding domains	Nuclear receptors with C4 zinc fingers	RXR-related receptors	RXR (NR2B)	P28705	http://tfclass.bioinf.med.uni-goettingen.de/	RXRG_MOUSE	Retinoic acid receptor RXR-gamma (Nuclear receptor subfamily 2 group B member 3) (Retinoid X receptor gamma)	Rxrg	Nr2b3		98216;	20183;	yes
2.1.3.2.1	Zinc-coordinating DNA-binding domains	Nuclear receptors with C4 zinc fingers	RXR-related receptors	HNF4 (NR2A)	P41235	http://tfclass.bioinf.med.uni-goettingen.de/	HNF4A_HUMAN	Hepatocyte nuclear factor 4-alpha (HNF-4-alpha) (Nuclear receptor subfamily 2 group A member 1) (Transcription factor 14) (TCF-14) (Transcription factor HNF-4)	HNF4A	HNF4 NR2A1 TCF14	5024;		3172;	yes
2.1.3.2.1	Zinc-coordinating DNA-binding domains	Nuclear receptors with C4 zinc fingers	RXR-related receptors	HNF4 (NR2A)	P49698	http://tfclass.bioinf.med.uni-goettingen.de/	HNF4A_MOUSE	Hepatocyte nuclear factor 4-alpha (HNF-4-alpha) (Nuclear receptor subfamily 2 group A member 1) (Transcription factor 14) (TCF-14) (Transcription factor HNF-4)	Hnf4a	Hnf-4 Hnf4 Nr2a1 Tcf14		109128;	15378;	yes
2.1.3.2.2	Zinc-coordinating DNA-binding domains	Nuclear receptors with C4 zinc fingers	RXR-related receptors	HNF4 (NR2A)	Q14541	http://tfclass.bioinf.med.uni-goettingen.de/	HNF4G_HUMAN	Hepatocyte nuclear factor 4-gamma (HNF-4-gamma) (Nuclear receptor subfamily 2 group A member 2)	HNF4G	NR2A2	5026;		3174;	yes
2.1.3.2.2	Zinc-coordinating DNA-binding domains	Nuclear receptors with C4 zinc fingers	RXR-related receptors	HNF4 (NR2A)	Q9WUU6	http://tfclass.bioinf.med.uni-goettingen.de/	HNF4G_MOUSE	Hepatocyte nuclear factor 4-gamma (HNF-4-gamma) (Nuclear receptor subfamily 2 group A member 2)	Hnf4g	Nr2a2		1353604;	30942;	yes
2.1.3.3.1	Zinc-coordinating DNA-binding domains	Nuclear receptors with C4 zinc fingers	RXR-related receptors	TLX (NR2E1)	Q9Y466	http://tfclass.bioinf.med.uni-goettingen.de/	NR2E1_HUMAN	Nuclear receptor subfamily 2 group E member 1 (Nuclear receptor TLX) (Protein tailless homolog) (Tll) (hTll)	NR2E1	TLX	7973;		7101;	yes
2.1.3.3.1	Zinc-coordinating DNA-binding domains	Nuclear receptors with C4 zinc fingers	RXR-related receptors	TLX (NR2E1)	Q64104	http://tfclass.bioinf.med.uni-goettingen.de/	NR2E1_MOUSE	Nuclear receptor subfamily 2 group E member 1 (Nuclear receptor TLX) (Protein tailless homolog) (Tll) (mTll)	Nr2e1	Tll Tlx		1100526;	21907;	yes
2.1.3.3.2	Zinc-coordinating DNA-binding domains	Nuclear receptors with C4 zinc fingers	RXR-related receptors	TLX (NR2E1)	Q9Y5X4	http://genexplain.com/tfclass/huTF_classification.html	NR2E3_HUMAN	Photoreceptor-specific nuclear receptor (Nuclear receptor subfamily 2 group E member 3) (Retina-specific nuclear receptor)	NR2E3	PNR RNR	7974;		10002;	yes
2.1.3.3.2	Zinc-coordinating DNA-binding domains	Nuclear receptors with C4 zinc fingers	RXR-related receptors	TLX (NR2E1)	Q9QXZ7	http://tfclass.bioinf.med.uni-goettingen.de/	NR2E3_MOUSE	Photoreceptor-specific nuclear receptor (Nuclear receptor subfamily 2 group E member 3) (Retina-specific nuclear receptor)	Nr2e3	Pnr Rnr		1346317;	23958;	yes
2.1.3.4.1	Zinc-coordinating DNA-binding domains	Nuclear receptors with C4 zinc fingers	RXR-related receptors	TR (NR2C)	P13056	http://tfclass.bioinf.med.uni-goettingen.de/	NR2C1_HUMAN	Nuclear receptor subfamily 2 group C member 1 (Orphan nuclear receptor TR2) (Testicular receptor 2)	NR2C1	TR2	7971;		7181;	yes
2.1.3.4.1	Zinc-coordinating DNA-binding domains	Nuclear receptors with C4 zinc fingers	RXR-related receptors	TR (NR2C)	Q505F1	http://tfclass.bioinf.med.uni-goettingen.de/	NR2C1_MOUSE	Nuclear receptor subfamily 2 group C member 1 (Orphan nuclear receptor TR2) (Testicular receptor 2) (mTR2)	Nr2c1	Tr2 Tr2-11		1352465;	22025;	yes
2.1.3.4.2	Zinc-coordinating DNA-binding domains	Nuclear receptors with C4 zinc fingers	RXR-related receptors	TR (NR2C)	P49116	http://tfclass.bioinf.med.uni-goettingen.de/	NR2C2_HUMAN	Nuclear receptor subfamily 2 group C member 2 (Orphan nuclear receptor TAK1) (Orphan nuclear receptor TR4) (Testicular receptor 4)	NR2C2	TAK1 TR4	7972;		7182;	yes
2.1.3.4.2	Zinc-coordinating DNA-binding domains	Nuclear receptors with C4 zinc fingers	RXR-related receptors	TR (NR2C)	P49117	http://tfclass.bioinf.med.uni-goettingen.de/	NR2C2_MOUSE	Nuclear receptor subfamily 2 group C member 2 (Orphan nuclear receptor TAK1) (Orphan nuclear receptor TR4) (Testicular receptor 4)	Nr2c2	Mtr2r1 Tak1 Tr4		1352466;	22026;	yes
2.1.3.5.1	Zinc-coordinating DNA-binding domains	Nuclear receptors with C4 zinc fingers	RXR-related receptors	COUP (NR2F)	P10589	http://genexplain.com/tfclass/huTF_classification.html	COT1_HUMAN	COUP transcription factor 1 (COUP-TF1) (COUP transcription factor I) (COUP-TF I) (Nuclear receptor subfamily 2 group F member 1) (V-erbA-related protein 3) (EAR-3)	NR2F1	EAR3 ERBAL3 TFCOUP1	7975;		7025;	yes
2.1.3.5.1	Zinc-coordinating DNA-binding domains	Nuclear receptors with C4 zinc fingers	RXR-related receptors	COUP (NR2F)	Q60632	http://genexplain.com/tfclass/huTF_classification.html	COT1_MOUSE	COUP transcription factor 1 (COUP-TF1) (COUP transcription factor I) (COUP-TF I) (Nuclear receptor subfamily 2 group F member 1) (V-erbA-related protein 3) (EAR-3)	Nr2f1	Erbal3 Tfcoup1		1352451;	13865;	yes
2.1.3.5.2	Zinc-coordinating DNA-binding domains	Nuclear receptors with C4 zinc fingers	RXR-related receptors	COUP (NR2F)	P24468	http://genexplain.com/tfclass/huTF_classification.html	COT2_HUMAN	COUP transcription factor 2 (COUP-TF2) (Apolipoprotein A-I regulatory protein 1) (ARP-1) (COUP transcription factor II) (COUP-TF II) (Nuclear receptor subfamily 2 group F member 2)	NR2F2	ARP1 TFCOUP2	7976;		7026;	yes
2.1.3.5.2	Zinc-coordinating DNA-binding domains	Nuclear receptors with C4 zinc fingers	RXR-related receptors	COUP (NR2F)	P43135	http://genexplain.com/tfclass/huTF_classification.html	COT2_MOUSE	COUP transcription factor 2 (COUP-TF2) (Apolipoprotein AI regulatory protein 1) (ARP-1) (COUP transcription factor II) (COUP-TF II) (Nuclear receptor subfamily 2 group F member 2)	Nr2f2	Aporp1 Arp-1 Arp1 Tfcoup2		1352452;	11819;	yes
2.1.3.5.3	Zinc-coordinating DNA-binding domains	Nuclear receptors with C4 zinc fingers	RXR-related receptors	COUP (NR2F)	P10588	http://tfclass.bioinf.med.uni-goettingen.de/	NR2F6_HUMAN	Nuclear receptor subfamily 2 group F member 6 (V-erbA-related protein 2) (EAR-2)	NR2F6	EAR2 ERBAL2	7977;		2063;	yes
2.1.3.5.3	Zinc-coordinating DNA-binding domains	Nuclear receptors with C4 zinc fingers	RXR-related receptors	COUP (NR2F)	P43136	http://tfclass.bioinf.med.uni-goettingen.de/	NR2F6_MOUSE	Nuclear receptor subfamily 2 group F member 6 (COUP transcription factor 3) (COUP-TF3) (V-erbA-related protein 2) (EAR-2)	Nr2f6	Ear-2 Ear2 Erbal2		1352453;	13864;	yes
2.1.4.0.1	Zinc-coordinating DNA-binding domains	Nuclear receptors with C4 zinc fingers	NGFI (NR4A)		P22736	http://tfclass.bioinf.med.uni-goettingen.de/	NR4A1_HUMAN	Nuclear receptor subfamily 4 group A member 1 (Early response protein NAK1) (Nuclear hormone receptor NUR/77) (Nur77) (Orphan nuclear receptor HMR) (Orphan nuclear receptor TR3) (ST-59) (Testicular receptor 3)	NR4A1	GFRP1 HMR NAK1	7980;		3164;	yes
2.1.4.0.1	Zinc-coordinating DNA-binding domains	Nuclear receptors with C4 zinc fingers	NGFI (NR4A)		P12813	http://tfclass.bioinf.med.uni-goettingen.de/	NR4A1_MOUSE	Nuclear receptor subfamily 4 group A member 1 (Nuclear hormone receptor NUR/77) (Nuclear protein N10) (Orphan nuclear receptor HMR)	Nr4a1	Gfrp Hmr N10 Nur77		1352454;	15370;	yes
2.1.4.0.2	Zinc-coordinating DNA-binding domains	Nuclear receptors with C4 zinc fingers	NGFI (NR4A)		P43354	http://tfclass.bioinf.med.uni-goettingen.de/	NR4A2_HUMAN	Nuclear receptor subfamily 4 group A member 2 (Immediate-early response protein NOT) (Orphan nuclear receptor NURR1) (Transcriptionally-inducible nuclear receptor)	NR4A2	NOT NURR1 TINUR	7981;		4929;	yes
2.1.4.0.2	Zinc-coordinating DNA-binding domains	Nuclear receptors with C4 zinc fingers	NGFI (NR4A)		Q06219	http://tfclass.bioinf.med.uni-goettingen.de/	NR4A2_MOUSE	Nuclear receptor subfamily 4 group A member 2 (NUR-related factor 1) (Orphan nuclear receptor NURR1)	Nr4a2	Nurr1		1352456;	18227;	yes
2.1.4.0.3	Zinc-coordinating DNA-binding domains	Nuclear receptors with C4 zinc fingers	NGFI (NR4A)		Q92570	http://tfclass.bioinf.med.uni-goettingen.de/	NR4A3_HUMAN	Nuclear receptor subfamily 4 group A member 3 (Mitogen-induced nuclear orphan receptor) (Neuron-derived orphan receptor 1) (Nuclear hormone receptor NOR-1)	NR4A3	CHN CSMF MINOR NOR1 TEC	7982;		8013;	yes
2.1.4.0.3	Zinc-coordinating DNA-binding domains	Nuclear receptors with C4 zinc fingers	NGFI (NR4A)		Q9QZB6	http://tfclass.bioinf.med.uni-goettingen.de/	NR4A3_MOUSE	Nuclear receptor subfamily 4 group A member 3 (Orphan nuclear receptor TEC) (Translocated in extraskeletal chondrosarcoma)	Nr4a3	Tec		1352457;	18124;	yes
2.1.5.0.1	Zinc-coordinating DNA-binding domains	Nuclear receptors with C4 zinc fingers	FTZF1-related (NR5A)		Q13285	http://tfclass.bioinf.med.uni-goettingen.de/	STF1_HUMAN	Steroidogenic factor 1 (SF-1) (STF-1) (hSF-1) (Adrenal 4-binding protein) (Fushi tarazu factor homolog 1) (Nuclear receptor subfamily 5 group A member 1) (Steroid hormone receptor Ad4BP)	NR5A1	AD4BP FTZF1 SF1	7983;		2516;	yes
2.1.5.0.1	Zinc-coordinating DNA-binding domains	Nuclear receptors with C4 zinc fingers	FTZF1-related (NR5A)		P33242	http://tfclass.bioinf.med.uni-goettingen.de/	STF1_MOUSE	Steroidogenic factor 1 (SF-1) (STF-1) (Adrenal 4-binding protein) (Embryonal LTR-binding protein) (ELP) (Embryonal long terminal repeat-binding protein) (Fushi tarazu factor homolog 1) (Nuclear receptor subfamily 5 group A member 1) (Steroid hormone receptor Ad4BP) (Steroid hydroxylase positive regulator)	Nr5a1	Ftzf1		1346833;	26423;	yes
2.1.5.0.2	Zinc-coordinating DNA-binding domains	Nuclear receptors with C4 zinc fingers	FTZF1-related (NR5A)		O00482	http://tfclass.bioinf.med.uni-goettingen.de/	NR5A2_HUMAN	Nuclear receptor subfamily 5 group A member 2 (Alpha-1-fetoprotein transcription factor) (B1-binding factor) (hB1F) (CYP7A promoter-binding factor) (Hepatocytic transcription factor) (Liver receptor homolog 1) (LRH-1)	NR5A2	B1F CPF FTF	7984;		2494;	yes
2.1.5.0.2	Zinc-coordinating DNA-binding domains	Nuclear receptors with C4 zinc fingers	FTZF1-related (NR5A)		P45448	http://tfclass.bioinf.med.uni-goettingen.de/	NR5A2_MOUSE	Nuclear receptor subfamily 5 group A member 2 (Liver receptor homolog 1) (LRH-1)	Nr5a2	Lrh1		1346834;	26424;	yes
2.1.6.0.1	Zinc-coordinating DNA-binding domains	Nuclear receptors with C4 zinc fingers	GCNF (NR6)		Q15406	http://tfclass.bioinf.med.uni-goettingen.de/	NR6A1_HUMAN	Nuclear receptor subfamily 6 group A member 1 (Germ cell nuclear factor) (GCNF) (hGCNF) (Retinoid receptor-related testis-specific receptor) (RTR) (hRTR)	NR6A1	GCNF	7985;		2649;	yes
2.1.6.0.1	Zinc-coordinating DNA-binding domains	Nuclear receptors with C4 zinc fingers	GCNF (NR6)		Q64249	http://tfclass.bioinf.med.uni-goettingen.de/	NR6A1_MOUSE	Nuclear receptor subfamily 6 group A member 1 (Germ cell nuclear factor) (GCNF) (mGCNF) (Retinoid receptor-related testis-specific receptor) (RTR)	Nr6a1	Gcnf		1352459;	14536;	yes
2.1.7.0.1	Zinc-coordinating DNA-binding domains	Nuclear receptors with C4 zinc fingers	DAX-related (NR0)		P51843	http://tfclass.bioinf.med.uni-goettingen.de/	NR0B1_HUMAN	Nuclear receptor subfamily 0 group B member 1 (DSS-AHC critical region on the X chromosome protein 1) (Nuclear receptor DAX-1)	NR0B1	AHC DAX1	7960;		190;	no
2.1.7.0.1	Zinc-coordinating DNA-binding domains	Nuclear receptors with C4 zinc fingers	DAX-related (NR0)		Q61066	http://tfclass.bioinf.med.uni-goettingen.de/	NR0B1_MOUSE	Nuclear receptor subfamily 0 group B member 1 (Nuclear receptor DAX-1)	Nr0b1	Ahch Dax1		1352460;	11614;	no
2.1.7.0.2	Zinc-coordinating DNA-binding domains	Nuclear receptors with C4 zinc fingers	DAX-related (NR0)		Q15466	http://tfclass.bioinf.med.uni-goettingen.de/	NR0B2_HUMAN	Nuclear receptor subfamily 0 group B member 2 (Orphan nuclear receptor SHP) (Small heterodimer partner)	NR0B2	SHP	7961;		8431;	no
2.1.7.0.2	Zinc-coordinating DNA-binding domains	Nuclear receptors with C4 zinc fingers	DAX-related (NR0)		Q62227	http://tfclass.bioinf.med.uni-goettingen.de/	NR0B2_MOUSE	Nuclear receptor subfamily 0 group B member 2 (Orphan nuclear receptor SHP) (Small heterodimer partner)	Nr0b2	Shp		1346344;	23957;	no
2.2.1.1.1	Zinc-coordinating DNA-binding domains	Other C4 zinc finger-type factors	C4-GATA-related	GATA double	P15976	http://tfclass.bioinf.med.uni-goettingen.de/	GATA1_HUMAN	Erythroid transcription factor (Eryf1) (GATA-binding factor 1) (GATA-1) (GF-1) (NF-E1 DNA-binding protein)	GATA1	ERYF1 GF1	4170;		2623;	yes
2.2.1.1.1	Zinc-coordinating DNA-binding domains	Other C4 zinc finger-type factors	C4-GATA-related	GATA double	P17679	http://tfclass.bioinf.med.uni-goettingen.de/	GATA1_MOUSE	Erythroid transcription factor (Eryf1) (GATA-binding factor 1) (GATA-1) (GF-1) (NF-E1 DNA-binding protein)	Gata1	Gf-1		95661;	14460;	yes
2.2.1.1.2	Zinc-coordinating DNA-binding domains	Other C4 zinc finger-type factors	C4-GATA-related	GATA double	P23769	http://genexplain.com/tfclass/huTF_classification.html	GATA2_HUMAN	Endothelial transcription factor GATA-2 (GATA-binding protein 2)	GATA2		4171;		2624;	yes
2.2.1.1.2	Zinc-coordinating DNA-binding domains	Other C4 zinc finger-type factors	C4-GATA-related	GATA double	O09100	http://tfclass.bioinf.med.uni-goettingen.de/	GATA2_MOUSE	Endothelial transcription factor GATA-2 (GATA-binding protein 2)	Gata2			95662;	14461;	yes
2.2.1.1.3	Zinc-coordinating DNA-binding domains	Other C4 zinc finger-type factors	C4-GATA-related	GATA double	P23771	http://tfclass.bioinf.med.uni-goettingen.de/	GATA3_HUMAN	Trans-acting T-cell-specific transcription factor GATA-3 (GATA-binding factor 3)	GATA3		4172;		2625;	yes
2.2.1.1.3	Zinc-coordinating DNA-binding domains	Other C4 zinc finger-type factors	C4-GATA-related	GATA double	P23772	http://tfclass.bioinf.med.uni-goettingen.de/	GATA3_MOUSE	Trans-acting T-cell-specific transcription factor GATA-3 (GATA-binding factor 3)	Gata3	Gata-3		95663;	14462;	yes
2.2.1.1.4	Zinc-coordinating DNA-binding domains	Other C4 zinc finger-type factors	C4-GATA-related	GATA double	P43694	http://tfclass.bioinf.med.uni-goettingen.de/	GATA4_HUMAN	Transcription factor GATA-4 (GATA-binding factor 4)	GATA4		4173;		2626;	yes
2.2.1.1.4	Zinc-coordinating DNA-binding domains	Other C4 zinc finger-type factors	C4-GATA-related	GATA double	Q08369	http://tfclass.bioinf.med.uni-goettingen.de/	GATA4_MOUSE	Transcription factor GATA-4 (GATA-binding factor 4)	Gata4	Gata-4		95664;	14463;	yes
2.2.1.1.5	Zinc-coordinating DNA-binding domains	Other C4 zinc finger-type factors	C4-GATA-related	GATA double	Q9BWX5	http://tfclass.bioinf.med.uni-goettingen.de/	GATA5_HUMAN	Transcription factor GATA-5 (GATA-binding factor 5)	GATA5		15802;		140628;	yes
2.2.1.1.5	Zinc-coordinating DNA-binding domains	Other C4 zinc finger-type factors	C4-GATA-related	GATA double	P97489	http://tfclass.bioinf.med.uni-goettingen.de/	GATA5_MOUSE	Transcription factor GATA-5 (GATA-binding factor 5)	Gata5			109497;	14464;	yes
2.2.1.1.6	Zinc-coordinating DNA-binding domains	Other C4 zinc finger-type factors	C4-GATA-related	GATA double	Q92908	http://tfclass.bioinf.med.uni-goettingen.de/	GATA6_HUMAN	Transcription factor GATA-6 (GATA-binding factor 6)	GATA6		4174;		2627;	yes
2.2.1.1.6	Zinc-coordinating DNA-binding domains	Other C4 zinc finger-type factors	C4-GATA-related	GATA double	Q61169	http://tfclass.bioinf.med.uni-goettingen.de/	GATA6_MOUSE	Transcription factor GATA-6 (GATA-binding factor 6)	Gata6			107516;	14465;	yes
2.2.1.2.1	Zinc-coordinating DNA-binding domains	Other C4 zinc finger-type factors	C4-GATA-related	GATA single	Q8WUU5	http://tfclass.bioinf.med.uni-goettingen.de/	GATD1_HUMAN	GATA zinc finger domain-containing protein 1 (Ocular development-associated gene protein)	GATAD1	ODAG	29941;		57798;	no
2.2.1.2.1	Zinc-coordinating DNA-binding domains	Other C4 zinc finger-type factors	C4-GATA-related	GATA single	Q920S3	http://tfclass.bioinf.med.uni-goettingen.de/	GATD1_MOUSE	GATA zinc finger domain-containing protein 1 (Ocular development-associated gene protein)	Gatad1	Odag		1914460;	67210;	no
2.2.1.2.10	Zinc-coordinating DNA-binding domains	Other C4 zinc finger-type factors	C4-GATA-related	GATA single	Q9UBC3	http://tfclass.bioinf.med.uni-goettingen.de/	DNM3B_HUMAN	DNA (cytosine-5)-methyltransferase 3B (Dnmt3b) (EC 2.1.1.37) (DNA methyltransferase HsaIIIB) (DNA MTase HsaIIIB) (M.HsaIIIB)	DNMT3B		2979;		1789;	no
2.2.1.2.10	Zinc-coordinating DNA-binding domains	Other C4 zinc finger-type factors	C4-GATA-related	GATA single	O88509	http://tfclass.bioinf.med.uni-goettingen.de/	DNM3B_MOUSE	DNA (cytosine-5)-methyltransferase 3B (Dnmt3b) (EC 2.1.1.37) (DNA methyltransferase MmuIIIB) (DNA MTase MmuIIIB) (M.MmuIIIB)	Dnmt3b			1261819;	13436;	no
2.2.1.2.11	Zinc-coordinating DNA-binding domains	Other C4 zinc finger-type factors	C4-GATA-related	GATA single	Q9UJW3	http://tfclass.bioinf.med.uni-goettingen.de/	DNM3L_HUMAN	DNA (cytosine-5)-methyltransferase 3-like	DNMT3L		2980;		29947;	no
2.2.1.2.11	Zinc-coordinating DNA-binding domains	Other C4 zinc finger-type factors	C4-GATA-related	GATA single	Q9CWR8	http://tfclass.bioinf.med.uni-goettingen.de/	DNM3L_MOUSE	DNA (cytosine-5)-methyltransferase 3-like	Dnmt3l			1859287;	54427;	no
2.2.1.2.12	Zinc-coordinating DNA-binding domains	Other C4 zinc finger-type factors	C4-GATA-related	GATA single	P46100	http://tfclass.bioinf.med.uni-goettingen.de/	ATRX_HUMAN	Transcriptional regulator ATRX (EC 3.6.4.12) (ATP-dependent helicase ATRX) (X-linked helicase II) (X-linked nuclear protein) (XNP) (Znf-HX)	ATRX	RAD54L XH2	886;		546;	no
2.2.1.2.12	Zinc-coordinating DNA-binding domains	Other C4 zinc finger-type factors	C4-GATA-related	GATA single	Q61687	http://tfclass.bioinf.med.uni-goettingen.de/	ATRX_MOUSE	Transcriptional regulator ATRX (EC 3.6.4.12) (ATP-dependent helicase ATRX) (HP1 alpha-interacting protein) (HP1-BP38 protein) (Heterochromatin protein 2) (X-linked nuclear protein)	Atrx	Hp1bp2 Xnp		103067;	22589;	no
2.2.1.2.13	Zinc-coordinating DNA-binding domains	Other C4 zinc finger-type factors	C4-GATA-related	GATA single	Q9UHF7	http://tfclass.bioinf.med.uni-goettingen.de/	TRPS1_HUMAN	Zinc finger transcription factor Trps1 (Tricho-rhino-phalangeal syndrome type I protein) (Zinc finger protein GC79)	TRPS1		12340;		7227;	yes
2.2.1.2.13	Zinc-coordinating DNA-binding domains	Other C4 zinc finger-type factors	C4-GATA-related	GATA single	Q925H1	http://tfclass.bioinf.med.uni-goettingen.de/	TRPS1_MOUSE	Zinc finger transcription factor Trps1	Trps1			1927616;		yes
2.2.1.2.2	Zinc-coordinating DNA-binding domains	Other C4 zinc finger-type factors	C4-GATA-related	GATA single	Q86YP4	http://tfclass.bioinf.med.uni-goettingen.de/	P66A_HUMAN	Transcriptional repressor p66-alpha (Hp66alpha) (GATA zinc finger domain-containing protein 2A)	GATAD2A		29989;		54815;	no
2.2.1.2.2	Zinc-coordinating DNA-binding domains	Other C4 zinc finger-type factors	C4-GATA-related	GATA single	Q8CHY6	http://tfclass.bioinf.med.uni-goettingen.de/	P66A_MOUSE	Transcriptional repressor p66 alpha (GATA zinc finger domain-containing protein 2A)	Gatad2a			2384585;	234366;	no
2.2.1.2.3	Zinc-coordinating DNA-binding domains	Other C4 zinc finger-type factors	C4-GATA-related	GATA single	Q8WXI9	http://tfclass.bioinf.med.uni-goettingen.de/	P66B_HUMAN	Transcriptional repressor p66-beta (GATA zinc finger domain-containing protein 2B) (p66/p68)	GATAD2B	KIAA1150	30778;		57459;	no
2.2.1.2.3	Zinc-coordinating DNA-binding domains	Other C4 zinc finger-type factors	C4-GATA-related	GATA single	Q8VHR5	http://tfclass.bioinf.med.uni-goettingen.de/	P66B_MOUSE	Transcriptional repressor p66-beta (GATA zinc finger domain-containing protein 2B) (p66/p68)	Gatad2b			2443225;	229542;	no
2.2.1.2.4	Zinc-coordinating DNA-binding domains	Other C4 zinc finger-type factors	C4-GATA-related	GATA single	Q9P2R6	http://tfclass.bioinf.med.uni-goettingen.de/	RERE_HUMAN	Arginine-glutamic acid dipeptide repeats protein (Atrophin-1-like protein) (Atrophin-1-related protein)	RERE	ARG ARP ATN1L KIAA0458	9965;		473;	no
2.2.1.2.4	Zinc-coordinating DNA-binding domains	Other C4 zinc finger-type factors	C4-GATA-related	GATA single	Q80TZ9	http://tfclass.bioinf.med.uni-goettingen.de/	RERE_MOUSE	Arginine-glutamic acid dipeptide repeats protein (Atrophin-2)	Rere	Atr2 Kiaa0458		2683486;	68703;	no
2.2.1.2.5	Zinc-coordinating DNA-binding domains	Other C4 zinc finger-type factors	C4-GATA-related	GATA single	Q13330	http://tfclass.bioinf.med.uni-goettingen.de/	MTA1_HUMAN	Metastasis-associated protein MTA1	MTA1		7410;		9112;	no
2.2.1.2.5	Zinc-coordinating DNA-binding domains	Other C4 zinc finger-type factors	C4-GATA-related	GATA single	Q8K4B0	http://tfclass.bioinf.med.uni-goettingen.de/	MTA1_MOUSE	Metastasis-associated protein MTA1	Mta1			2150037;		no
2.2.1.2.6	Zinc-coordinating DNA-binding domains	Other C4 zinc finger-type factors	C4-GATA-related	GATA single	O94776	http://tfclass.bioinf.med.uni-goettingen.de/	MTA2_HUMAN	Metastasis-associated protein MTA2 (Metastasis-associated 1-like 1) (MTA1-L1 protein) (p53 target protein in deacetylase complex)	MTA2	MTA1L1 PID	7411;		9219;	no
2.2.1.2.6	Zinc-coordinating DNA-binding domains	Other C4 zinc finger-type factors	C4-GATA-related	GATA single	Q9R190	http://tfclass.bioinf.med.uni-goettingen.de/	MTA2_MOUSE	Metastasis-associated protein MTA2 (Metastasis-associated 1-like 1)	Mta2	Mta1l1		1346340;	23942;	no
2.2.1.2.7	Zinc-coordinating DNA-binding domains	Other C4 zinc finger-type factors	C4-GATA-related	GATA single	Q9BTC8	http://tfclass.bioinf.med.uni-goettingen.de/	MTA3_HUMAN	Metastasis-associated protein MTA3	MTA3	KIAA1266	23784;		57504;	no
2.2.1.2.7	Zinc-coordinating DNA-binding domains	Other C4 zinc finger-type factors	C4-GATA-related	GATA single	Q924K8	http://tfclass.bioinf.med.uni-goettingen.de/	MTA3_MOUSE	Metastasis-associated protein MTA3	Mta3			2151172;	116871;	no
2.2.1.2.8	Zinc-coordinating DNA-binding domains	Other C4 zinc finger-type factors	C4-GATA-related	GATA single	P0C6A0	http://tfclass.bioinf.med.uni-goettingen.de/	ZGLP1_HUMAN	GATA-type zinc finger protein 1 (GATA-like protein 1) (GLP-1)	ZGLP1	GLP1	37245;		100125288;	yes
2.2.1.2.8	Zinc-coordinating DNA-binding domains	Other C4 zinc finger-type factors	C4-GATA-related	GATA single	Q1WG82	http://tfclass.bioinf.med.uni-goettingen.de/	ZGLP1_MOUSE	GATA-type zinc finger protein 1 (GATA-like protein 1) (GLP-1)	Zglp1	Glp1		3696042;	100009600;	yes
2.2.1.2.9	Zinc-coordinating DNA-binding domains	Other C4 zinc finger-type factors	C4-GATA-related	GATA single	Q9Y6K1	http://tfclass.bioinf.med.uni-goettingen.de/	DNM3A_HUMAN	DNA (cytosine-5)-methyltransferase 3A (Dnmt3a) (EC 2.1.1.37) (Cysteine methyltransferase DNMT3A) (EC 2.1.1.-) (DNA methyltransferase HsaIIIA) (DNA MTase HsaIIIA) (M.HsaIIIA)	DNMT3A		2978;		1788;	no
2.2.1.2.9	Zinc-coordinating DNA-binding domains	Other C4 zinc finger-type factors	C4-GATA-related	GATA single	O88508	http://tfclass.bioinf.med.uni-goettingen.de/	DNM3A_MOUSE	DNA (cytosine-5)-methyltransferase 3A (Dnmt3a) (EC 2.1.1.37) (Cysteine methyltransferase DNMT3A) (EC 2.1.1.-) (DNA methyltransferase MmuIIIA) (DNA MTase MmuIIIA) (M.MmuIIIA)	Dnmt3a			1261827;	13435;	no
2.3.1.1.1	Zinc-coordinating DNA-binding domains	C2H2 zinc finger factors	Three-zinc finger Kruppel-related	Sp1-like	P08047	http://tfclass.bioinf.med.uni-goettingen.de/	SP1_HUMAN	Transcription factor Sp1	SP1	TSFP1	11205;		6667;	yes
2.3.1.1.1	Zinc-coordinating DNA-binding domains	C2H2 zinc finger factors	Three-zinc finger Kruppel-related	Sp1-like	O89090	http://tfclass.bioinf.med.uni-goettingen.de/	SP1_MOUSE	Transcription factor Sp1 (Specificity protein 1)	Sp1			98372;	20683;	yes
2.3.1.1.2	Zinc-coordinating DNA-binding domains	C2H2 zinc finger factors	Three-zinc finger Kruppel-related	Sp1-like	Q02086	http://tfclass.bioinf.med.uni-goettingen.de/	SP2_HUMAN	Transcription factor Sp2	SP2	KIAA0048	11207;		6668;	yes
2.3.1.1.2	Zinc-coordinating DNA-binding domains	C2H2 zinc finger factors	Three-zinc finger Kruppel-related	Sp1-like	Q9D2H6	http://tfclass.bioinf.med.uni-goettingen.de/	SP2_MOUSE	Transcription factor Sp2	Sp2	Kiaa0048		1926162;	78912;	yes
2.3.1.1.3	Zinc-coordinating DNA-binding domains	C2H2 zinc finger factors	Three-zinc finger Kruppel-related	Sp1-like	Q02447	http://tfclass.bioinf.med.uni-goettingen.de/	SP3_HUMAN	Transcription factor Sp3 (SPR-2)	SP3		11208;		6670;	yes
2.3.1.1.3	Zinc-coordinating DNA-binding domains	C2H2 zinc finger factors	Three-zinc finger Kruppel-related	Sp1-like	O70494	http://tfclass.bioinf.med.uni-goettingen.de/	SP3_MOUSE	Transcription factor Sp3	Sp3			1277166;	20687;	yes
2.3.1.1.4	Zinc-coordinating DNA-binding domains	C2H2 zinc finger factors	Three-zinc finger Kruppel-related	Sp1-like	Q02446	http://tfclass.bioinf.med.uni-goettingen.de/	SP4_HUMAN	Transcription factor Sp4 (SPR-1)	SP4		11209;		6671;	yes
2.3.1.1.4	Zinc-coordinating DNA-binding domains	C2H2 zinc finger factors	Three-zinc finger Kruppel-related	Sp1-like	Q62445	http://tfclass.bioinf.med.uni-goettingen.de/	SP4_MOUSE	Transcription factor Sp4	Sp4			107595;		yes
2.3.1.1.5	Zinc-coordinating DNA-binding domains	C2H2 zinc finger factors	Three-zinc finger Kruppel-related	Sp1-like	Q6BEB4	http://tfclass.bioinf.med.uni-goettingen.de/	SP5_HUMAN	Transcription factor Sp5	SP5		14529;		389058;	yes
2.3.1.1.5	Zinc-coordinating DNA-binding domains	C2H2 zinc finger factors	Three-zinc finger Kruppel-related	Sp1-like	Q9JHX2	http://tfclass.bioinf.med.uni-goettingen.de/	SP5_MOUSE	Transcription factor Sp5	Sp5			1927715;	64406;	yes
2.3.1.1.6	Zinc-coordinating DNA-binding domains	C2H2 zinc finger factors	Three-zinc finger Kruppel-related	Sp1-like	Q3SY56	http://tfclass.bioinf.med.uni-goettingen.de/	SP6_HUMAN	Transcription factor Sp6 (Krueppel-like factor 14)	SP6	KLF14	14530;		80320;	yes
2.3.1.1.6	Zinc-coordinating DNA-binding domains	C2H2 zinc finger factors	Three-zinc finger Kruppel-related	Sp1-like	Q9ESX2	http://tfclass.bioinf.med.uni-goettingen.de/	SP6_MOUSE	Transcription factor Sp6 (Epiprofin) (Krueppel-like factor 14)	Sp6	Epfn Klf14		1932575;	83395;	yes
2.3.1.1.7	Zinc-coordinating DNA-binding domains	C2H2 zinc finger factors	Three-zinc finger Kruppel-related	Sp1-like	Q8TDD2	http://tfclass.bioinf.med.uni-goettingen.de/	SP7_HUMAN	Transcription factor Sp7 (Zinc finger protein osterix)	SP7	OSX	17321;		121340;	yes
2.3.1.1.7	Zinc-coordinating DNA-binding domains	C2H2 zinc finger factors	Three-zinc finger Kruppel-related	Sp1-like	Q8VI67	http://tfclass.bioinf.med.uni-goettingen.de/	SP7_MOUSE	Transcription factor Sp7 (C22) (Zinc finger protein osterix)	Sp7	Osx		2153568;	170574;	yes
2.3.1.1.8	Zinc-coordinating DNA-binding domains	C2H2 zinc finger factors	Three-zinc finger Kruppel-related	Sp1-like	Q8IXZ3	http://tfclass.bioinf.med.uni-goettingen.de/	SP8_HUMAN	Transcription factor Sp8 (Specificity protein 8)	SP8		19196;		221833;	yes
2.3.1.1.8	Zinc-coordinating DNA-binding domains	C2H2 zinc finger factors	Three-zinc finger Kruppel-related	Sp1-like	Q8BMJ8	http://tfclass.bioinf.med.uni-goettingen.de/	SP8_MOUSE	Transcription factor Sp8	Sp8			2443471;	320145;	yes
2.3.1.1.9	Zinc-coordinating DNA-binding domains	C2H2 zinc finger factors	Three-zinc finger Kruppel-related	Sp1-like	P0CG40	http://tfclass.bioinf.med.uni-goettingen.de/	SP9_HUMAN	Transcription factor Sp9	SP9		30690;		100131390;	yes
2.3.1.1.9	Zinc-coordinating DNA-binding domains	C2H2 zinc finger factors	Three-zinc finger Kruppel-related	Sp1-like	Q64HY3	http://tfclass.bioinf.med.uni-goettingen.de/	SP9_MOUSE	Transcription factor Sp9	Sp9			3574660;	381373;	yes
2.3.1.2.1	Zinc-coordinating DNA-binding domains	C2H2 zinc finger factors	Three-zinc finger Kruppel-related	Kr-like	Q13351	http://tfclass.bioinf.med.uni-goettingen.de/	KLF1_HUMAN	Krueppel-like factor 1 (Erythroid krueppel-like transcription factor) (EKLF)	KLF1	EKLF	6345;		10661;	yes
2.3.1.2.1	Zinc-coordinating DNA-binding domains	C2H2 zinc finger factors	Three-zinc finger Kruppel-related	Kr-like	P46099	http://tfclass.bioinf.med.uni-goettingen.de/	KLF1_MOUSE	Krueppel-like factor 1 (Erythroid krueppel-like transcription factor) (EKLF)	Klf1	Elkf		1342771;		yes
2.3.1.2.10	Zinc-coordinating DNA-binding domains	C2H2 zinc finger factors	Three-zinc finger Kruppel-related	Kr-like	Q13118	http://tfclass.bioinf.med.uni-goettingen.de/	KLF10_HUMAN	Krueppel-like factor 10 (EGR-alpha) (Transforming growth factor-beta-inducible early growth response protein 1) (TGFB-inducible early growth response protein 1) (TIEG-1)	KLF10	TIEG TIEG1	11810;		7071;	yes
2.3.1.2.10	Zinc-coordinating DNA-binding domains	C2H2 zinc finger factors	Three-zinc finger Kruppel-related	Kr-like	O89091	http://tfclass.bioinf.med.uni-goettingen.de/	KLF10_MOUSE	Krueppel-like factor 10 (GDNF-inducible factor) (Transcription factor GIF) (mGIF) (Transforming growth factor-beta-inducible early growth response protein 1) (TGFB-inducible early growth response protein 1) (TIEG-1)	Klf10	Gdnfif Tieg Tieg1		1101353;	21847;	yes
2.3.1.2.11	Zinc-coordinating DNA-binding domains	C2H2 zinc finger factors	Three-zinc finger Kruppel-related	Kr-like	O14901	http://tfclass.bioinf.med.uni-goettingen.de/	KLF11_HUMAN	Krueppel-like factor 11 (Transforming growth factor-beta-inducible early growth response protein 2) (TGFB-inducible early growth response protein 2) (TIEG-2)	KLF11	FKLF TIEG2	11811;		8462;	yes
2.3.1.2.11	Zinc-coordinating DNA-binding domains	C2H2 zinc finger factors	Three-zinc finger Kruppel-related	Kr-like	Q8K1S5	http://tfclass.bioinf.med.uni-goettingen.de/	KLF11_MOUSE	Krueppel-like factor 11 (TGFB-inducible early growth response protein 2b) (Transforming growth factor-beta-inducible early growth response protein 3) (TGFB-inducible early growth response protein 3) (TIEG-3)	Klf11	Tieg2b Tieg3		2653368;	194655;	yes
2.3.1.2.12	Zinc-coordinating DNA-binding domains	C2H2 zinc finger factors	Three-zinc finger Kruppel-related	Kr-like	Q9Y4X4	http://tfclass.bioinf.med.uni-goettingen.de/	KLF12_HUMAN	Krueppel-like factor 12 (Transcriptional repressor AP-2rep)	KLF12	AP2REP	6346;		11278;	yes
2.3.1.2.12	Zinc-coordinating DNA-binding domains	C2H2 zinc finger factors	Three-zinc finger Kruppel-related	Kr-like	O35738	http://tfclass.bioinf.med.uni-goettingen.de/	KLF12_MOUSE	Krueppel-like factor 12 (Transcriptional repressor AP-2rep)	Klf12	Ap2rep		1333796;	16597;	yes
2.3.1.2.13	Zinc-coordinating DNA-binding domains	C2H2 zinc finger factors	Three-zinc finger Kruppel-related	Kr-like	Q9Y2Y9	http://tfclass.bioinf.med.uni-goettingen.de/	KLF13_HUMAN	Krueppel-like factor 13 (Basic transcription element-binding protein 3) (BTE-binding protein 3) (Novel Sp1-like zinc finger transcription factor 1) (RANTES factor of late activated T-lymphocytes 1) (RFLAT-1) (Transcription factor BTEB3) (Transcription factor NSLP1)	KLF13	BTEB3 NSLP1	13672;		51621;	yes
2.3.1.2.13	Zinc-coordinating DNA-binding domains	C2H2 zinc finger factors	Three-zinc finger Kruppel-related	Kr-like	Q9JJZ6	http://tfclass.bioinf.med.uni-goettingen.de/	KLF13_MOUSE	Krueppel-like factor 13 (Basic transcription element-binding protein 3) (BTE-binding protein 3) (Erythroid transcription factor FKLF-2) (RANTES factor of late activated T-lymphocytes 1) (RFLAT-1) (Transcription factor BTEB3)	Klf13	Bteb3 Fklf2		1354948;	50794;	yes
2.3.1.2.14	Zinc-coordinating DNA-binding domains	C2H2 zinc finger factors	Three-zinc finger Kruppel-related	Kr-like	Q8TD94	http://tfclass.bioinf.med.uni-goettingen.de/	KLF14_HUMAN	Krueppel-like factor 14 (Basic transcription element-binding protein 5) (BTE-binding protein 5) (Transcription factor BTEB5)	KLF14	BTEB5	23025;		136259;	yes
2.3.1.2.14	Zinc-coordinating DNA-binding domains	C2H2 zinc finger factors	Three-zinc finger Kruppel-related	Kr-like	Q19A41	http://tfclass.bioinf.med.uni-goettingen.de/	KLF14_MOUSE	Krueppel-like factor 14	Klf14			3577024;	619665;	yes
2.3.1.2.15	Zinc-coordinating DNA-binding domains	C2H2 zinc finger factors	Three-zinc finger Kruppel-related	Kr-like	Q9UIH9	http://tfclass.bioinf.med.uni-goettingen.de/	KLF15_HUMAN	Krueppel-like factor 15 (Kidney-enriched krueppel-like factor)	KLF15	KKLF	14536;		28999;	yes
2.3.1.2.15	Zinc-coordinating DNA-binding domains	C2H2 zinc finger factors	Three-zinc finger Kruppel-related	Kr-like	Q9EPW2	http://tfclass.bioinf.med.uni-goettingen.de/	KLF15_MOUSE	Krueppel-like factor 15 (Cardiovascular Krueppel-like factor)	Klf15	Cklf		1929988;	66277;	yes
2.3.1.2.16	Zinc-coordinating DNA-binding domains	C2H2 zinc finger factors	Three-zinc finger Kruppel-related	Kr-like	Q9BXK1	http://tfclass.bioinf.med.uni-goettingen.de/	KLF16_HUMAN	Krueppel-like factor 16 (Basic transcription element-binding protein 4) (BTE-binding protein 4) (Novel Sp1-like zinc finger transcription factor 2) (Transcription factor BTEB4) (Transcription factor NSLP2)	KLF16	BTEB4 NSLP2	16857;		83855;	yes
2.3.1.2.16	Zinc-coordinating DNA-binding domains	C2H2 zinc finger factors	Three-zinc finger Kruppel-related	Kr-like	P58334	http://tfclass.bioinf.med.uni-goettingen.de/	KLF16_MOUSE	Krueppel-like factor 16 (Basic transcription element-binding protein 4) (BTE-binding protein 4) (Dopamine receptor-regulating factor) (Transcription factor BTEB4)	Klf16	Bteb4 Drrf		2153049;	118445;	yes
2.3.1.2.17	Zinc-coordinating DNA-binding domains	C2H2 zinc finger factors	Three-zinc finger Kruppel-related	Kr-like	Q5JT82	http://tfclass.bioinf.med.uni-goettingen.de/	KLF17_HUMAN	Krueppel-like factor 17 (Zinc finger protein 393)	KLF17	ZNF393	18830;		128209;	yes
2.3.1.2.17	Zinc-coordinating DNA-binding domains	C2H2 zinc finger factors	Three-zinc finger Kruppel-related	Kr-like	Q8CFA7	http://tfclass.bioinf.med.uni-goettingen.de/	KLF17_MOUSE	Krueppel-like factor 17 (Germ cell-specific zinc finger protein) (Zinc finger protein 393)	Klf17	Gzf Zfp393 Znf393		2181068;	75753;	yes
2.3.1.2.2	Zinc-coordinating DNA-binding domains	C2H2 zinc finger factors	Three-zinc finger Kruppel-related	Kr-like	Q9Y5W3	http://tfclass.bioinf.med.uni-goettingen.de/	KLF2_HUMAN	Krueppel-like factor 2 (Lung krueppel-like factor)	KLF2	LKLF	6347;		10365;	yes
2.3.1.2.2	Zinc-coordinating DNA-binding domains	C2H2 zinc finger factors	Three-zinc finger Kruppel-related	Kr-like	Q60843	http://tfclass.bioinf.med.uni-goettingen.de/	KLF2_MOUSE	Krueppel-like factor 2 (Lung krueppel-like factor)	Klf2	Lklf		1342772;	16598;	yes
2.3.1.2.3	Zinc-coordinating DNA-binding domains	C2H2 zinc finger factors	Three-zinc finger Kruppel-related	Kr-like	P57682	http://tfclass.bioinf.med.uni-goettingen.de/	KLF3_HUMAN	Krueppel-like factor 3 (Basic krueppel-like factor) (CACCC-box-binding protein BKLF) (TEF-2)	KLF3	BKLF	16516;		51274;	yes
2.3.1.2.3	Zinc-coordinating DNA-binding domains	C2H2 zinc finger factors	Three-zinc finger Kruppel-related	Kr-like	Q60980	http://tfclass.bioinf.med.uni-goettingen.de/	KLF3_MOUSE	Krueppel-like factor 3 (Basic krueppel-like factor) (CACCC-box-binding protein BKLF) (TEF-2)	Klf3	Bklf		1342773;	16599;	yes
2.3.1.2.4	Zinc-coordinating DNA-binding domains	C2H2 zinc finger factors	Three-zinc finger Kruppel-related	Kr-like	O43474	http://tfclass.bioinf.med.uni-goettingen.de/	KLF4_HUMAN	Krueppel-like factor 4 (Epithelial zinc finger protein EZF) (Gut-enriched krueppel-like factor)	KLF4	EZF GKLF	6348;		9314;	yes
2.3.1.2.4	Zinc-coordinating DNA-binding domains	C2H2 zinc finger factors	Three-zinc finger Kruppel-related	Kr-like	Q60793	http://tfclass.bioinf.med.uni-goettingen.de/	KLF4_MOUSE	Krueppel-like factor 4 (Epithelial zinc finger protein EZF) (Gut-enriched krueppel-like factor)	Klf4	Ezf Gklf Zie		1342287;	16600;	yes
2.3.1.2.5	Zinc-coordinating DNA-binding domains	C2H2 zinc finger factors	Three-zinc finger Kruppel-related	Kr-like	Q13887	http://tfclass.bioinf.med.uni-goettingen.de/	KLF5_HUMAN	Krueppel-like factor 5 (Basic transcription element-binding protein 2) (BTE-binding protein 2) (Colon krueppel-like factor) (GC-box-binding protein 2) (Intestinal-enriched krueppel-like factor) (Transcription factor BTEB2)	KLF5	BTEB2 CKLF IKLF	6349;		688;	yes
2.3.1.2.5	Zinc-coordinating DNA-binding domains	C2H2 zinc finger factors	Three-zinc finger Kruppel-related	Kr-like	Q9Z0Z7	http://tfclass.bioinf.med.uni-goettingen.de/	KLF5_MOUSE	Krueppel-like factor 5 (Basic transcription element-binding protein 2) (BTE-binding protein 2) (Intestinal-enriched krueppel-like factor) (Transcription factor BTEB2)	Klf5	Bteb2 Iklf		1338056;	12224;	yes
2.3.1.2.6	Zinc-coordinating DNA-binding domains	C2H2 zinc finger factors	Three-zinc finger Kruppel-related	Kr-like	Q99612	http://tfclass.bioinf.med.uni-goettingen.de/	KLF6_HUMAN	Krueppel-like factor 6 (B-cell-derived protein 1) (Core promoter element-binding protein) (GC-rich sites-binding factor GBF) (Proto-oncogene BCD1) (Suppressor of tumorigenicity 12 protein) (Transcription factor Zf9)	KLF6	BCD1 COPEB CPBP ST12	2235;		1316;	yes
2.3.1.2.6	Zinc-coordinating DNA-binding domains	C2H2 zinc finger factors	Three-zinc finger Kruppel-related	Kr-like	O08584	http://tfclass.bioinf.med.uni-goettingen.de/	KLF6_MOUSE	Krueppel-like factor 6 (Core promoter element-binding protein)	Klf6	Copeb Cpbp		1346318;		yes
2.3.1.2.7	Zinc-coordinating DNA-binding domains	C2H2 zinc finger factors	Three-zinc finger Kruppel-related	Kr-like	O75840	http://tfclass.bioinf.med.uni-goettingen.de/	KLF7_HUMAN	Krueppel-like factor 7 (Ubiquitous krueppel-like factor)	KLF7	UKLF	6350;		8609;	yes
2.3.1.2.7	Zinc-coordinating DNA-binding domains	C2H2 zinc finger factors	Three-zinc finger Kruppel-related	Kr-like	Q99JB0	http://tfclass.bioinf.med.uni-goettingen.de/	KLF7_MOUSE	Krueppel-like factor 7	Klf7			1935151;	93691;	yes
2.3.1.2.8	Zinc-coordinating DNA-binding domains	C2H2 zinc finger factors	Three-zinc finger Kruppel-related	Kr-like	O95600	http://tfclass.bioinf.med.uni-goettingen.de/	KLF8_HUMAN	Krueppel-like factor 8 (Basic krueppel-like factor 3) (Zinc finger protein 741)	KLF8	BKLF3 ZNF741	6351;		11279;	yes
2.3.1.2.8	Zinc-coordinating DNA-binding domains	C2H2 zinc finger factors	Three-zinc finger Kruppel-related	Kr-like	Q8BLM0	http://tfclass.bioinf.med.uni-goettingen.de/	KLF8_MOUSE	Krueppel-like factor 8	Klf8			2442430;	245671;	yes
2.3.1.2.9	Zinc-coordinating DNA-binding domains	C2H2 zinc finger factors	Three-zinc finger Kruppel-related	Kr-like	Q13886	http://tfclass.bioinf.med.uni-goettingen.de/	KLF9_HUMAN	Krueppel-like factor 9 (Basic transcription element-binding protein 1) (BTE-binding protein 1) (GC-box-binding protein 1) (Transcription factor BTEB1)	KLF9	BTEB BTEB1	1123;		687;	yes
2.3.1.2.9	Zinc-coordinating DNA-binding domains	C2H2 zinc finger factors	Three-zinc finger Kruppel-related	Kr-like	O35739	http://tfclass.bioinf.med.uni-goettingen.de/	KLF9_MOUSE	Krueppel-like factor 9 (Basic transcription element-binding protein 1) (BTE-binding protein 1) (GC-box-binding protein 1) (Transcription factor BTEB1)	Klf9	Bteb Bteb-1 Bteb1		1333856;		yes
2.3.1.3.1	Zinc-coordinating DNA-binding domains	C2H2 zinc finger factors	Three-zinc finger Kruppel-related	EGR	P18146	http://tfclass.bioinf.med.uni-goettingen.de/	EGR1_HUMAN	Early growth response protein 1 (EGR-1) (AT225) (Nerve growth factor-induced protein A) (NGFI-A) (Transcription factor ETR103) (Transcription factor Zif268) (Zinc finger protein 225) (Zinc finger protein Krox-24)	EGR1	KROX24 ZNF225	3238;		1958;	yes
2.3.1.3.1	Zinc-coordinating DNA-binding domains	C2H2 zinc finger factors	Three-zinc finger Kruppel-related	EGR	P08046	http://tfclass.bioinf.med.uni-goettingen.de/	EGR1_MOUSE	Early growth response protein 1 (EGR-1) (Nerve growth factor-induced protein A) (NGFI-A) (Transcription factor Zif268) (Zinc finger protein Krox-24)	Egr1	Egr-1 Krox-24		95295;	13653;	yes
2.3.1.3.2	Zinc-coordinating DNA-binding domains	C2H2 zinc finger factors	Three-zinc finger Kruppel-related	EGR	P11161	http://tfclass.bioinf.med.uni-goettingen.de/	EGR2_HUMAN	E3 SUMO-protein ligase EGR2 (EC 2.3.2.-) (AT591) (E3 SUMO-protein transferase ERG2) (Early growth response protein 2) (EGR-2) (Zinc finger protein Krox-20)	EGR2	KROX20	3239;		1959;	yes
2.3.1.3.2	Zinc-coordinating DNA-binding domains	C2H2 zinc finger factors	Three-zinc finger Kruppel-related	EGR	P08152	http://tfclass.bioinf.med.uni-goettingen.de/	EGR2_MOUSE	E3 SUMO-protein ligase EGR2 (EC 2.3.2.-) (E3 SUMO-protein transferase ERG2) (Early growth response protein 2) (EGR-2) (Zinc finger protein Krox-20)	Egr2	Egr-2 Krox-20 Zfp-25		95296;	13654;	yes
2.3.1.3.3	Zinc-coordinating DNA-binding domains	C2H2 zinc finger factors	Three-zinc finger Kruppel-related	EGR	Q06889	http://tfclass.bioinf.med.uni-goettingen.de/	EGR3_HUMAN	Early growth response protein 3 (EGR-3) (Zinc finger protein pilot)	EGR3	PILOT	3240;		1960;	yes
2.3.1.3.3	Zinc-coordinating DNA-binding domains	C2H2 zinc finger factors	Three-zinc finger Kruppel-related	EGR	P43300	http://tfclass.bioinf.med.uni-goettingen.de/	EGR3_MOUSE	Early growth response protein 3 (EGR-3)	Egr3	Egr-3		1306780;	13655;	yes
2.3.1.3.4	Zinc-coordinating DNA-binding domains	C2H2 zinc finger factors	Three-zinc finger Kruppel-related	EGR	Q05215	http://tfclass.bioinf.med.uni-goettingen.de/	EGR4_HUMAN	Early growth response protein 4 (EGR-4) (AT133)	EGR4		3241;		1961;	yes
2.3.1.3.4	Zinc-coordinating DNA-binding domains	C2H2 zinc finger factors	Three-zinc finger Kruppel-related	EGR	Q9WUF2	http://tfclass.bioinf.med.uni-goettingen.de/	EGR4_MOUSE	Early growth response protein 4 (EGR-4)	Egr4			99252;	13656;	yes
2.3.2.1.1	Zinc-coordinating DNA-binding domains	C2H2 zinc finger factors	Other with up to three adjacent zinc fingers	BTB-POZ	O15062	http://tfclass.bioinf.med.uni-goettingen.de/	ZBTB5_HUMAN	Zinc finger and BTB domain-containing protein 5	ZBTB5	KIAA0354	23836;		9925;	yes
2.3.2.1.1	Zinc-coordinating DNA-binding domains	C2H2 zinc finger factors	Other with up to three adjacent zinc fingers	BTB-POZ	Q7TQG0	http://tfclass.bioinf.med.uni-goettingen.de/	ZBTB5_MOUSE	Zinc finger and BTB domain-containing protein 5 (Transcription factor ZNF-POZ)	Zbtb5	Kiaa0354		1924601;	230119;	yes
2.3.2.1.10	Zinc-coordinating DNA-binding domains	C2H2 zinc finger factors	Other with up to three adjacent zinc fingers	BTB-POZ	O43298	http://tfclass.bioinf.med.uni-goettingen.de/	ZBT43_HUMAN	Zinc finger and BTB domain-containing protein 43 (Zinc finger and BTB domain-containing protein 22B) (Zinc finger protein 297B) (ZnF-x)	ZBTB43	KIAA0414 ZBTB22B ZNF297B	17908;		23099;	yes
2.3.2.1.10	Zinc-coordinating DNA-binding domains	C2H2 zinc finger factors	Other with up to three adjacent zinc fingers	BTB-POZ	Q9DAI4	http://tfclass.bioinf.med.uni-goettingen.de/	ZBT43_MOUSE	Zinc finger and BTB domain-containing protein 43 (Zinc finger protein 297B)	Zbtb43	Kiaa0414 Zfp297b Znf297b		1919084;	71834;	yes
2.3.2.1.11	Zinc-coordinating DNA-binding domains	C2H2 zinc finger factors	Other with up to three adjacent zinc fingers	BTB-POZ	Q86UZ6	http://tfclass.bioinf.med.uni-goettingen.de/	ZBT46_HUMAN	Zinc finger and BTB domain-containing protein 46 (BTB-ZF protein expressed in effector lymphocytes) (BZEL) (BTB/POZ domain-containing protein 4) (Zinc finger protein 340)	ZBTB46	BTBD4 ZNF340	16094;		140685;	yes
2.3.2.1.11	Zinc-coordinating DNA-binding domains	C2H2 zinc finger factors	Other with up to three adjacent zinc fingers	BTB-POZ	Q8BID6	http://tfclass.bioinf.med.uni-goettingen.de/	ZBT46_MOUSE	Zinc finger and BTB domain-containing protein 46 (BTB-ZF protein expressed in effector lymphocytes) (BZEL) (BTB/POZ domain-containing protein 4)	Zbtb46	Btbd4		1919397;	72147;	yes
2.3.2.1.12	Zinc-coordinating DNA-binding domains	C2H2 zinc finger factors	Other with up to three adjacent zinc fingers	BTB-POZ	Q86T24	http://tfclass.bioinf.med.uni-goettingen.de/	KAISO_HUMAN	Transcriptional regulator Kaiso (Zinc finger and BTB domain-containing protein 33)	ZBTB33	KAISO ZNF348	16682;		10009;	yes
2.3.2.1.12	Zinc-coordinating DNA-binding domains	C2H2 zinc finger factors	Other with up to three adjacent zinc fingers	BTB-POZ	Q8BN78	http://tfclass.bioinf.med.uni-goettingen.de/	KAISO_MOUSE	Transcriptional regulator Kaiso (Zinc finger and BTB domain-containing protein 33)	Zbtb33	Kaiso		1927290;	56805;	yes
2.3.2.1.2	Zinc-coordinating DNA-binding domains	C2H2 zinc finger factors	Other with up to three adjacent zinc fingers	BTB-POZ	Q8NAP8	http://tfclass.bioinf.med.uni-goettingen.de/	ZBT8B_HUMAN	Zinc finger and BTB domain-containing protein 8B	ZBTB8B		37057;		728116;	yes
2.3.2.1.2	Zinc-coordinating DNA-binding domains	C2H2 zinc finger factors	Other with up to three adjacent zinc fingers	BTB-POZ	Q8CII0	http://tfclass.bioinf.med.uni-goettingen.de/	ZBT8B_MOUSE	Zinc finger and BTB domain-containing protein 8B	Zbtb8b			2387181;	215627;	yes
2.3.2.1.6	Zinc-coordinating DNA-binding domains	C2H2 zinc finger factors	Other with up to three adjacent zinc fingers	BTB-POZ	O15209	http://tfclass.bioinf.med.uni-goettingen.de/	ZBT22_HUMAN	Zinc finger and BTB domain-containing protein 22 (Protein BING1) (Zinc finger and BTB domain-containing protein 22A) (Zinc finger protein 297)	ZBTB22	BING1 ZBTB22A ZNF297	13085;		9278;	yes
2.3.2.1.6	Zinc-coordinating DNA-binding domains	C2H2 zinc finger factors	Other with up to three adjacent zinc fingers	BTB-POZ	Q9Z0G7	http://tfclass.bioinf.med.uni-goettingen.de/	ZBT22_MOUSE	Zinc finger and BTB domain-containing protein 22 (Protein BING1) (Zinc finger protein 297)	Zbtb22	Bing1 Zfp297 Znf297		1931870;	81630;	yes
2.3.2.1.7	Zinc-coordinating DNA-binding domains	C2H2 zinc finger factors	Other with up to three adjacent zinc fingers	BTB-POZ	Q9Y2Y4	http://tfclass.bioinf.med.uni-goettingen.de/	ZBT32_HUMAN	Zinc finger and BTB domain-containing protein 32 (FANCC-interacting protein) (Fanconi anemia zinc finger protein) (Testis zinc finger protein) (Zinc finger protein 538)	ZBTB32	FAZF TZFP ZNF538	16763;		27033;	yes
2.3.2.1.7	Zinc-coordinating DNA-binding domains	C2H2 zinc finger factors	Other with up to three adjacent zinc fingers	BTB-POZ	Q9JKD9	http://tfclass.bioinf.med.uni-goettingen.de/	ZBT32_MOUSE	Zinc finger and BTB domain-containing protein 32 (Repressor of GATA) (Testis zinc finger protein)	Zbtb32	Rog Tzfp		1891838;	58206;	yes
2.3.2.1.8	Zinc-coordinating DNA-binding domains	C2H2 zinc finger factors	Other with up to three adjacent zinc fingers	BTB-POZ	Q8NCN2	http://tfclass.bioinf.med.uni-goettingen.de/	ZBT34_HUMAN	Zinc finger and BTB domain-containing protein 34	ZBTB34	KIAA1993	31446;		403341;	yes
2.3.2.1.9	Zinc-coordinating DNA-binding domains	C2H2 zinc finger factors	Other with up to three adjacent zinc fingers	BTB-POZ	Q5TC79	http://tfclass.bioinf.med.uni-goettingen.de/	ZBT37_HUMAN	Zinc finger and BTB domain-containing protein 37	ZBTB37		28365;		84614;	yes
2.3.2.2.1	Zinc-coordinating DNA-binding domains	C2H2 zinc finger factors	Other with up to three adjacent zinc fingers	KRAB	B1APH4	http://tfclass.bioinf.med.uni-goettingen.de/	ZN487_HUMAN	Putative zinc finger protein 487 (KRAB domain only protein 1)	ZNF487	KRBO1 ZNF487P	23488;			yes
2.3.2.2.2	Zinc-coordinating DNA-binding domains	C2H2 zinc finger factors	Other with up to three adjacent zinc fingers	KRAB	Q5EBM4	http://genexplain.com/tfclass/huTF_classification.html	ZN542_HUMAN	Putative zinc finger protein 542 (Zinc finger protein 542 pseudogene)	ZNF542P	ZNF542	25393;			yes
2.3.2.2.3	Zinc-coordinating DNA-binding domains	C2H2 zinc finger factors	Other with up to three adjacent zinc fingers	KRAB	Q6ZN79	http://tfclass.bioinf.med.uni-goettingen.de/	Z705A_HUMAN	Zinc finger protein 705A	ZNF705A		32281;		440077;	yes
2.3.2.3.1	Zinc-coordinating DNA-binding domains	C2H2 zinc finger factors	Other with up to three adjacent zinc fingers	SCAN	Q8NBB4	http://tfclass.bioinf.med.uni-goettingen.de/	ZSCA1_HUMAN	Zinc finger and SCAN domain-containing protein 1	ZSCAN1		23712;		284312;	yes
2.3.2.3.2	Zinc-coordinating DNA-binding domains	C2H2 zinc finger factors	Other with up to three adjacent zinc fingers	SCAN	Q15697	http://tfclass.bioinf.med.uni-goettingen.de/	ZN174_HUMAN	Zinc finger protein 174 (AW-1) (Zinc finger and SCAN domain-containing protein 8)	ZNF174	ZSCAN8	12963;		7727;	yes
2.3.2.3.3	Zinc-coordinating DNA-binding domains	C2H2 zinc finger factors	Other with up to three adjacent zinc fingers	SCAN	Q96N95	http://tfclass.bioinf.med.uni-goettingen.de/	ZN396_HUMAN	Zinc finger protein 396 (Zinc finger and SCAN domain-containing protein 14)	ZNF396	ZSCAN14	18824;		252884;	yes
2.3.2.3.4	Zinc-coordinating DNA-binding domains	C2H2 zinc finger factors	Other with up to three adjacent zinc fingers	SCAN	Q9NWS9	http://tfclass.bioinf.med.uni-goettingen.de/	ZN446_HUMAN	Zinc finger protein 446 (Zinc finger protein with KRAB and SCAN domains 20)	ZNF446	ZKSCAN20	21036;		55663;	yes
2.3.2.4.1	Zinc-coordinating DNA-binding domains	C2H2 zinc finger factors	Other with up to three adjacent zinc fingers	Other	Q96IQ9	http://tfclass.bioinf.med.uni-goettingen.de/	ZN414_HUMAN	Zinc finger protein 414	ZNF414		20630;		84330;	yes
2.3.2.4.1	Zinc-coordinating DNA-binding domains	C2H2 zinc finger factors	Other with up to three adjacent zinc fingers	Other	Q9DCK4	http://tfclass.bioinf.med.uni-goettingen.de/	ZN414_MOUSE	Zinc finger protein 414	Znf414	Zfp414		1915641;	328801;	yes
2.3.2.4.2	Zinc-coordinating DNA-binding domains	C2H2 zinc finger factors	Other with up to three adjacent zinc fingers	Other	Q8NB15	http://tfclass.bioinf.med.uni-goettingen.de/	ZN511_HUMAN	Zinc finger protein 511	ZNF511		28445;		118472;	yes
2.3.2.4.2	Zinc-coordinating DNA-binding domains	C2H2 zinc finger factors	Other with up to three adjacent zinc fingers	Other	Q6P0X2	http://tfclass.bioinf.med.uni-goettingen.de/	ZN511_MOUSE	Zinc finger protein 511	Znf511	Zfp511		1917002;	69752;	yes
2.3.2.4.3	Zinc-coordinating DNA-binding domains	C2H2 zinc finger factors	Other with up to three adjacent zinc fingers	Other	Q9UK33	http://tfclass.bioinf.med.uni-goettingen.de/	ZN580_HUMAN	Zinc finger protein 580 (LDL-induced EC protein)	ZNF580		29473;		51157;	yes
2.3.2.4.3	Zinc-coordinating DNA-binding domains	C2H2 zinc finger factors	Other with up to three adjacent zinc fingers	Other	Q9DB38	http://tfclass.bioinf.med.uni-goettingen.de/	ZN580_MOUSE	Zinc finger protein 580	Znf580	Zfp580		1916242;	68992;	yes
2.3.2.4.4	Zinc-coordinating DNA-binding domains	C2H2 zinc finger factors	Other with up to three adjacent zinc fingers	Other	Q9H963	http://genexplain.com/tfclass/huTF_classification.html	ZN702_HUMAN	Putative zinc finger protein 702	ZNF702P	ZNF702	25775;			yes
2.3.2.4.5	Zinc-coordinating DNA-binding domains	C2H2 zinc finger factors	Other with up to three adjacent zinc fingers	Other	Q8NDX6	http://tfclass.bioinf.med.uni-goettingen.de/	ZN740_HUMAN	Zinc finger protein 740 (OriLyt TD-element-binding protein 7)	ZNF740	TB7	27465;		283337;	yes
2.3.2.4.5	Zinc-coordinating DNA-binding domains	C2H2 zinc finger factors	Other with up to three adjacent zinc fingers	Other	Q6NZQ6	http://tfclass.bioinf.med.uni-goettingen.de/	ZN740_MOUSE	Zinc finger protein 740	Znf740	Zfp740		1915994;	68744;	yes
2.3.2.4.7	Zinc-coordinating DNA-binding domains	C2H2 zinc finger factors	Other with up to three adjacent zinc fingers	Other	Q8TAX0	http://tfclass.bioinf.med.uni-goettingen.de/	OSR1_HUMAN	Protein odd-skipped-related 1	OSR1	ODD	8111;		130497;	yes
2.3.2.4.7	Zinc-coordinating DNA-binding domains	C2H2 zinc finger factors	Other with up to three adjacent zinc fingers	Other	Q9WVG7	http://tfclass.bioinf.med.uni-goettingen.de/	OSR1_MOUSE	Protein odd-skipped-related 1	Osr1	Odd1		1344424;	23967;	yes
2.3.2.4.8	Zinc-coordinating DNA-binding domains	C2H2 zinc finger factors	Other with up to three adjacent zinc fingers	Other	O00110	http://tfclass.bioinf.med.uni-goettingen.de/	OVOL3_HUMAN	Putative transcription factor ovo-like protein 3	OVOL3		14186;			yes
2.3.2.4.8	Zinc-coordinating DNA-binding domains	C2H2 zinc finger factors	Other with up to three adjacent zinc fingers	Other	D3YYM0	http://genexplain.com/tfclass/huTF_classification.html	OVOL3_MOUSE	Putative transcription factor ovo-like protein 3	Ovol3			2388075;	381867;	yes
2.3.2.4.9	Zinc-coordinating DNA-binding domains	C2H2 zinc finger factors	Other with up to three adjacent zinc fingers	Other	Q6ZN18	http://tfclass.bioinf.med.uni-goettingen.de/	AEBP2_HUMAN	Zinc finger protein AEBP2 (Adipocyte enhancer-binding protein 2) (AE-binding protein 2)	AEBP2		24051;		121536;	no
2.3.2.4.9	Zinc-coordinating DNA-binding domains	C2H2 zinc finger factors	Other with up to three adjacent zinc fingers	Other	Q9Z248	http://tfclass.bioinf.med.uni-goettingen.de/	AEBP2_MOUSE	Zinc finger protein AEBP2 (Adipocyte enhancer-binding protein 2) (AE-binding protein 2)	Aebp2			1338038;	11569;	no
2.3.3.0.1	Zinc-coordinating DNA-binding domains	C2H2 zinc finger factors	More than 3 adjacent zinc fingers	Unclassified	O43829	http://tfclass.bioinf.med.uni-goettingen.de/	ZBT14_HUMAN	Zinc finger and BTB domain-containing protein 14 (Zinc finger protein 161 homolog) (Zfp-161) (Zinc finger protein 478) (Zinc finger protein 5 homolog) (ZF5) (Zfp-5) (hZF5)	ZBTB14	ZFP161 ZNF478	12860;		7541;	yes
2.3.3.0.1	Zinc-coordinating DNA-binding domains	C2H2 zinc finger factors	More than 3 adjacent zinc fingers	Unclassified	Q08376	http://tfclass.bioinf.med.uni-goettingen.de/	ZBT14_MOUSE	Zinc finger and BTB domain-containing protein 14 (Zinc finger protein 161) (Zfp-161) (Zinc finger protein 5) (ZF5)	Zbtb14	Zfp-5 Zfp161 Zfp5		1195345;	22666;	yes
2.3.3.0.10	Zinc-coordinating DNA-binding domains	C2H2 zinc finger factors	More than 3 adjacent zinc fingers	Unclassified	Q8N8C0	http://tfclass.bioinf.med.uni-goettingen.de/	ZN781_HUMAN	Zinc finger protein 781	ZNF781		26745;		163115;	yes
2.3.3.0.100	Zinc-coordinating DNA-binding domains	C2H2 zinc finger factors	More than 3 adjacent zinc fingers	Unclassified	P13682	http://tfclass.bioinf.med.uni-goettingen.de/	ZNF35_HUMAN	Zinc finger protein 35 (Zinc finger protein HF.10)	ZNF35		13099;		7584;	yes
2.3.3.0.101	Zinc-coordinating DNA-binding domains	C2H2 zinc finger factors	More than 3 adjacent zinc fingers	Unclassified	Q8TF39	http://tfclass.bioinf.med.uni-goettingen.de/	ZN483_HUMAN	Zinc finger protein 483 (Zinc finger protein with KRAB and SCAN domains 16)	ZNF483	KIAA1962 ZKSCAN16	23384;		158399;	yes
2.3.3.0.102	Zinc-coordinating DNA-binding domains	C2H2 zinc finger factors	More than 3 adjacent zinc fingers	Unclassified	P10074	http://tfclass.bioinf.med.uni-goettingen.de/	TZAP_HUMAN	Telomere zinc finger-associated protein (TZAP) (Krueppel-related zinc finger protein 3) (hKR3) (Zinc finger and BTB domain-containing protein 48) (Zinc finger protein 855)	ZBTB48	HKR3 TZAP ZNF855	4930;		3104;	yes
2.3.3.0.102	Zinc-coordinating DNA-binding domains	C2H2 zinc finger factors	More than 3 adjacent zinc fingers	Unclassified	Q1H9T6	http://tfclass.bioinf.med.uni-goettingen.de/	TZAP_MOUSE	Telomere zinc finger-associated protein (TZAP) (Krueppel-related zinc finger protein 3 homolog) (Zinc finger and BTB domain-containing protein 48)	Zbtb48	Hkr3 Tzap		2140248;	100090;	yes
2.3.3.0.103	Zinc-coordinating DNA-binding domains	C2H2 zinc finger factors	More than 3 adjacent zinc fingers	Unclassified	Q9NSD4	http://tfclass.bioinf.med.uni-goettingen.de/	ZN275_HUMAN	Zinc finger protein 275	ZNF275		13069;			yes
2.3.3.0.104	Zinc-coordinating DNA-binding domains	C2H2 zinc finger factors	More than 3 adjacent zinc fingers	Unclassified	Q96PE6	http://tfclass.bioinf.med.uni-goettingen.de/	ZIM3_HUMAN	Zinc finger imprinted 3 (Zinc finger protein 657)	ZIM3	ZNF657	16366;		114026;	yes
2.3.3.0.106	Zinc-coordinating DNA-binding domains	C2H2 zinc finger factors	More than 3 adjacent zinc fingers	Unclassified	Q8TC21	http://tfclass.bioinf.med.uni-goettingen.de/	ZN596_HUMAN	Zinc finger protein 596	ZNF596		27268;		169270;	yes
2.3.3.0.107	Zinc-coordinating DNA-binding domains	C2H2 zinc finger factors	More than 3 adjacent zinc fingers	Unclassified	O75346	http://tfclass.bioinf.med.uni-goettingen.de/	ZN253_HUMAN	Zinc finger protein 253 (Bone marrow zinc finger 1) (BMZF-1) (Zinc finger protein 411)	ZNF253	BMZF1 ZNF411	13497;		56242;	yes
2.3.3.0.108	Zinc-coordinating DNA-binding domains	C2H2 zinc finger factors	More than 3 adjacent zinc fingers	Unclassified	Q9NSJ1	http://genexplain.com/tfclass/huTF_classification.html	Z355P_HUMAN	Putative zinc finger protein 355P (Zinc finger protein ZnFP01)	ZNF355P	ZNF834	17218;			yes
2.3.3.0.109	Zinc-coordinating DNA-binding domains	C2H2 zinc finger factors	More than 3 adjacent zinc fingers	Unclassified	O95780	http://tfclass.bioinf.med.uni-goettingen.de/	ZN682_HUMAN	Zinc finger protein 682	ZNF682		28857;		91120;	yes
2.3.3.0.11	Zinc-coordinating DNA-binding domains	C2H2 zinc finger factors	More than 3 adjacent zinc fingers	Unclassified	Q8NC26	http://tfclass.bioinf.med.uni-goettingen.de/	ZN114_HUMAN	Zinc finger protein 114	ZNF114		12894;		163071;	yes
2.3.3.0.110	Zinc-coordinating DNA-binding domains	C2H2 zinc finger factors	More than 3 adjacent zinc fingers	Unclassified	Q15928	http://tfclass.bioinf.med.uni-goettingen.de/	ZN141_HUMAN	Zinc finger protein 141	ZNF141	D4S90	12926;		7700;	yes
2.3.3.0.111	Zinc-coordinating DNA-binding domains	C2H2 zinc finger factors	More than 3 adjacent zinc fingers	Unclassified	Q3SXZ3	http://genexplain.com/tfclass/huTF_classification.html	ZN718_HUMAN	Zinc finger protein 718	ZNF718		26889;		255403;	yes
2.3.3.0.112	Zinc-coordinating DNA-binding domains	C2H2 zinc finger factors	More than 3 adjacent zinc fingers	Unclassified	P58317	http://tfclass.bioinf.med.uni-goettingen.de/	ZN121_HUMAN	Zinc finger protein 121 (Zinc finger protein 20)	ZNF121	ZNF20	12904;		7675;	yes
2.3.3.0.113	Zinc-coordinating DNA-binding domains	C2H2 zinc finger factors	More than 3 adjacent zinc fingers	Unclassified	Q8NCK3	http://tfclass.bioinf.med.uni-goettingen.de/	ZN485_HUMAN	Zinc finger protein 485	ZNF485		23440;		220992;	yes
2.3.3.0.114	Zinc-coordinating DNA-binding domains	C2H2 zinc finger factors	More than 3 adjacent zinc fingers	Unclassified	Q86Y25	http://tfclass.bioinf.med.uni-goettingen.de/	Z354C_HUMAN	Zinc finger protein 354C (Kidney, ischemia, and developmentally-regulated protein 3) (hKID3)	ZNF354C	KID3	16736;		30832;	yes
2.3.3.0.114	Zinc-coordinating DNA-binding domains	C2H2 zinc finger factors	More than 3 adjacent zinc fingers	Unclassified	Q571J5	http://tfclass.bioinf.med.uni-goettingen.de/	Z354C_MOUSE	Zinc finger protein 354C (Kidney, ischemia, and developmentally-regulated protein 3)	Znf354c	Kiaa4218 Kid3 Zfp354c		1353621;	30944;	yes
2.3.3.0.115	Zinc-coordinating DNA-binding domains	C2H2 zinc finger factors	More than 3 adjacent zinc fingers	Unclassified	Q9NXT0	http://tfclass.bioinf.med.uni-goettingen.de/	ZN586_HUMAN	Zinc finger protein 586	ZNF586		25949;		54807;	yes
2.3.3.0.118	Zinc-coordinating DNA-binding domains	C2H2 zinc finger factors	More than 3 adjacent zinc fingers	Unclassified	P21506	http://tfclass.bioinf.med.uni-goettingen.de/	ZNF10_HUMAN	Zinc finger protein 10 (Zinc finger protein KOX1)	ZNF10	KOX1	12879;		7556;	yes
2.3.3.0.119	Zinc-coordinating DNA-binding domains	C2H2 zinc finger factors	More than 3 adjacent zinc fingers	Unclassified	P17023	http://tfclass.bioinf.med.uni-goettingen.de/	ZNF19_HUMAN	Zinc finger protein 19 (Zinc finger protein KOX12)	ZNF19	KOX12	12981;		7567;	yes
2.3.3.0.12	Zinc-coordinating DNA-binding domains	C2H2 zinc finger factors	More than 3 adjacent zinc fingers	Unclassified	Q86UQ0	http://tfclass.bioinf.med.uni-goettingen.de/	ZN589_HUMAN	Zinc finger protein 589 (Stem cell zinc finger protein 1)	ZNF589	SZF1	16747;		51385;	yes
2.3.3.0.120	Zinc-coordinating DNA-binding domains	C2H2 zinc finger factors	More than 3 adjacent zinc fingers	Unclassified	O43309	http://tfclass.bioinf.med.uni-goettingen.de/	ZSC12_HUMAN	Zinc finger and SCAN domain-containing protein 12 (Zinc finger protein 305) (Zinc finger protein 96)	ZSCAN12	KIAA0426 ZNF305 ZNF96	13172;			yes
2.3.3.0.120	Zinc-coordinating DNA-binding domains	C2H2 zinc finger factors	More than 3 adjacent zinc fingers	Unclassified	Q9Z1D7	http://tfclass.bioinf.med.uni-goettingen.de/	ZSC12_MOUSE	Zinc finger and SCAN domain-containing protein 12 (Zinc finger protein 96) (Zfp-96)	Zscan12	Zfp96 Znf96		1099444;	22758;	yes
2.3.3.0.121	Zinc-coordinating DNA-binding domains	C2H2 zinc finger factors	More than 3 adjacent zinc fingers	Unclassified	Q9UC06	http://tfclass.bioinf.med.uni-goettingen.de/	ZNF70_HUMAN	Zinc finger protein 70 (Zinc finger protein N27C7-1)	ZNF70		13140;		7621;	yes
2.3.3.0.122	Zinc-coordinating DNA-binding domains	C2H2 zinc finger factors	More than 3 adjacent zinc fingers	Unclassified	Q15937	http://tfclass.bioinf.med.uni-goettingen.de/	ZNF79_HUMAN	Zinc finger protein 79 (ZNFpT7)	ZNF79		13153;		7633;	yes
2.3.3.0.123	Zinc-coordinating DNA-binding domains	C2H2 zinc finger factors	More than 3 adjacent zinc fingers	Unclassified	Q9NUA8	http://tfclass.bioinf.med.uni-goettingen.de/	ZBT40_HUMAN	Zinc finger and BTB domain-containing protein 40	ZBTB40	KIAA0478	29045;		9923;	yes
2.3.3.0.124	Zinc-coordinating DNA-binding domains	C2H2 zinc finger factors	More than 3 adjacent zinc fingers	Unclassified	O95625	http://tfclass.bioinf.med.uni-goettingen.de/	ZBT11_HUMAN	Zinc finger and BTB domain-containing protein 11	ZBTB11		16740;		27107;	yes
2.3.3.0.124	Zinc-coordinating DNA-binding domains	C2H2 zinc finger factors	More than 3 adjacent zinc fingers	Unclassified	G5E8B9	http://tfclass.bioinf.med.uni-goettingen.de/	ZBT11_MOUSE	Zinc finger and BTB domain-containing protein 11	Zbtb11			2443876;	271377;	yes
2.3.3.0.125	Zinc-coordinating DNA-binding domains	C2H2 zinc finger factors	More than 3 adjacent zinc fingers	Unclassified	Q8N9F8	http://tfclass.bioinf.med.uni-goettingen.de/	ZN454_HUMAN	Zinc finger protein 454	ZNF454		21200;		285676;	yes
2.3.3.0.126	Zinc-coordinating DNA-binding domains	C2H2 zinc finger factors	More than 3 adjacent zinc fingers	Unclassified	Q13106	http://tfclass.bioinf.med.uni-goettingen.de/	ZN154_HUMAN	Zinc finger protein 154	ZNF154	KIAA2003	12939;		7710;	yes
2.3.3.0.127	Zinc-coordinating DNA-binding domains	C2H2 zinc finger factors	More than 3 adjacent zinc fingers	Unclassified	Q9BWM5	http://tfclass.bioinf.med.uni-goettingen.de/	ZN416_HUMAN	Zinc finger protein 416	ZNF416		20645;		55659;	yes
2.3.3.0.13	Zinc-coordinating DNA-binding domains	C2H2 zinc finger factors	More than 3 adjacent zinc fingers	Unclassified	P17026	http://tfclass.bioinf.med.uni-goettingen.de/	ZNF22_HUMAN	Zinc finger protein 22 (Zinc finger protein KOX15) (Zinc finger protein Krox-26)	ZNF22	KOX15 KROX26	13012;		7570;	yes
2.3.3.0.13	Zinc-coordinating DNA-binding domains	C2H2 zinc finger factors	More than 3 adjacent zinc fingers	Unclassified	Q9ERU3	http://tfclass.bioinf.med.uni-goettingen.de/	ZNF22_MOUSE	Zinc finger protein 22 (Zinc finger protein 422) (Zinc finger protein Krox-25) (Zinc finger protein Krox-26)	Znf22	Krox25 Krox26 Zfp422		1914505;	67255;	yes
2.3.3.0.130	Zinc-coordinating DNA-binding domains	C2H2 zinc finger factors	More than 3 adjacent zinc fingers	Unclassified	Q8IZ26	http://tfclass.bioinf.med.uni-goettingen.de/	ZNF34_HUMAN	Zinc finger protein 34 (Zinc finger protein KOX32)	ZNF34	KOX32	13098;		80778;	yes
2.3.3.0.132	Zinc-coordinating DNA-binding domains	C2H2 zinc finger factors	More than 3 adjacent zinc fingers	Unclassified	Q16587	http://tfclass.bioinf.med.uni-goettingen.de/	ZNF74_HUMAN	Zinc finger protein 74 (Zinc finger protein 520) (hZNF7)	ZNF74	ZNF520	13144;		7625;	yes
2.3.3.0.133	Zinc-coordinating DNA-binding domains	C2H2 zinc finger factors	More than 3 adjacent zinc fingers	Unclassified	Q09FC8	http://tfclass.bioinf.med.uni-goettingen.de/	ZN415_HUMAN	Zinc finger protein 415	ZNF415		20636;		55786;	yes
2.3.3.0.134	Zinc-coordinating DNA-binding domains	C2H2 zinc finger factors	More than 3 adjacent zinc fingers	Unclassified	Q8WV37	http://tfclass.bioinf.med.uni-goettingen.de/	ZN480_HUMAN	Zinc finger protein 480	ZNF480		23305;		147657;	yes
2.3.3.0.135	Zinc-coordinating DNA-binding domains	C2H2 zinc finger factors	More than 3 adjacent zinc fingers	Unclassified	Q96N58	http://genexplain.com/tfclass/huTF_classification.html	ZN578_HUMAN	Zinc finger protein 578	ZNF578		26449;		147660;	yes
2.3.3.0.136	Zinc-coordinating DNA-binding domains	C2H2 zinc finger factors	More than 3 adjacent zinc fingers	Unclassified	A2RRD8	http://tfclass.bioinf.med.uni-goettingen.de/	ZN320_HUMAN	Zinc finger protein 320	ZNF320		13842;		162967;	yes
2.3.3.0.137	Zinc-coordinating DNA-binding domains	C2H2 zinc finger factors	More than 3 adjacent zinc fingers	Unclassified	Q68DY1	http://tfclass.bioinf.med.uni-goettingen.de/	ZN626_HUMAN	Zinc finger protein 626	ZNF626		30461;		199777;	yes
2.3.3.0.139	Zinc-coordinating DNA-binding domains	C2H2 zinc finger factors	More than 3 adjacent zinc fingers	Unclassified	Q9Y2Q1	http://tfclass.bioinf.med.uni-goettingen.de/	ZN257_HUMAN	Zinc finger protein 257 (Bone marrow zinc finger 4) (BMZF-4)	ZNF257	BMZF4	13498;		113835;	yes
2.3.3.0.14	Zinc-coordinating DNA-binding domains	C2H2 zinc finger factors	More than 3 adjacent zinc fingers	Unclassified	Q8N859	http://tfclass.bioinf.med.uni-goettingen.de/	ZN713_HUMAN	Zinc finger protein 713	ZNF713		22043;			yes
2.3.3.0.140	Zinc-coordinating DNA-binding domains	C2H2 zinc finger factors	More than 3 adjacent zinc fingers	Unclassified	Q8NEM1	http://tfclass.bioinf.med.uni-goettingen.de/	ZN680_HUMAN	Zinc finger protein 680	ZNF680		26897;		340252;	yes
2.3.3.0.142	Zinc-coordinating DNA-binding domains	C2H2 zinc finger factors	More than 3 adjacent zinc fingers	Unclassified	Q9NQX6	http://tfclass.bioinf.med.uni-goettingen.de/	ZN331_HUMAN	Zinc finger protein 331 (C2H2-like zinc finger protein rearranged in thyroid adenomas) (Zinc finger protein 361) (Zinc finger protein 463)	ZNF331	RITA ZNF361 ZNF463	15489;		55422;	yes
2.3.3.0.143	Zinc-coordinating DNA-binding domains	C2H2 zinc finger factors	More than 3 adjacent zinc fingers	Unclassified	Q8TAF7	http://tfclass.bioinf.med.uni-goettingen.de/	ZN461_HUMAN	Zinc finger protein 461 (Gonadotropin-inducible ovary transcription repressor 1) (GIOT-1)	ZNF461	GIOT1	21629;		92283;	yes
2.3.3.0.144	Zinc-coordinating DNA-binding domains	C2H2 zinc finger factors	More than 3 adjacent zinc fingers	Unclassified	Q8NB42	http://genexplain.com/tfclass/huTF_classification.html	ZN527_HUMAN	Zinc finger protein 527	ZNF527	KIAA1829	29385;		84503;	yes
2.3.3.0.145	Zinc-coordinating DNA-binding domains	C2H2 zinc finger factors	More than 3 adjacent zinc fingers	Unclassified	Q6P280	http://tfclass.bioinf.med.uni-goettingen.de/	ZN529_HUMAN	Zinc finger protein 529	ZNF529	KIAA1615	29328;		57711;	yes
2.3.3.0.146	Zinc-coordinating DNA-binding domains	C2H2 zinc finger factors	More than 3 adjacent zinc fingers	Unclassified	Q8N9K5	http://tfclass.bioinf.med.uni-goettingen.de/	ZN565_HUMAN	Zinc finger protein 565	ZNF565		26726;		147929;	yes
2.3.3.0.148	Zinc-coordinating DNA-binding domains	C2H2 zinc finger factors	More than 3 adjacent zinc fingers	Unclassified	Q86UD4	http://tfclass.bioinf.med.uni-goettingen.de/	ZN329_HUMAN	Zinc finger protein 329	ZNF329		14209;		79673;	yes
2.3.3.0.148	Zinc-coordinating DNA-binding domains	C2H2 zinc finger factors	More than 3 adjacent zinc fingers	Unclassified	Q6GQR8	http://tfclass.bioinf.med.uni-goettingen.de/	ZN329_MOUSE	Zinc finger protein 329	Znf329	Zfp329		1921283;	67230;	yes
2.3.3.0.149	Zinc-coordinating DNA-binding domains	C2H2 zinc finger factors	More than 3 adjacent zinc fingers	Unclassified	Q8TF47	http://tfclass.bioinf.med.uni-goettingen.de/	ZFP90_HUMAN	Zinc finger protein 90 homolog (Zfp-90) (Zinc finger protein 756)	ZFP90	KIAA1954 ZNF756	23329;		146198;	yes
2.3.3.0.149	Zinc-coordinating DNA-binding domains	C2H2 zinc finger factors	More than 3 adjacent zinc fingers	Unclassified	Q61967	http://tfclass.bioinf.med.uni-goettingen.de/	ZFP90_MOUSE	Zinc finger protein 90 (Zfp-90) (Zinc finger protein NK10)	Zfp90	Nk10		104786;	22751;	yes
2.3.3.0.15	Zinc-coordinating DNA-binding domains	C2H2 zinc finger factors	More than 3 adjacent zinc fingers	Unclassified	Q9H4T2	http://tfclass.bioinf.med.uni-goettingen.de/	ZSC16_HUMAN	Zinc finger and SCAN domain-containing protein 16 (Zinc finger protein 392) (Zinc finger protein 435)	ZSCAN16	ZNF392 ZNF435	20813;		80345;	yes
2.3.3.0.150	Zinc-coordinating DNA-binding domains	C2H2 zinc finger factors	More than 3 adjacent zinc fingers	Unclassified	Q96PQ6	http://tfclass.bioinf.med.uni-goettingen.de/	ZN317_HUMAN	Zinc finger protein 317	ZNF317	KIAA1588	13507;		57693;	yes
2.3.3.0.152	Zinc-coordinating DNA-binding domains	C2H2 zinc finger factors	More than 3 adjacent zinc fingers	Unclassified	P28698	http://tfclass.bioinf.med.uni-goettingen.de/	MZF1_HUMAN	Myeloid zinc finger 1 (MZF-1) (Zinc finger and SCAN domain-containing protein 6) (Zinc finger protein 42)	MZF1	MZF ZNF42 ZSCAN6	13108;		7593;	yes
2.3.3.0.153	Zinc-coordinating DNA-binding domains	C2H2 zinc finger factors	More than 3 adjacent zinc fingers	Unclassified	Q6P9A1	http://tfclass.bioinf.med.uni-goettingen.de/	ZN530_HUMAN	Zinc finger protein 530	ZNF530	KIAA1508	29297;		348327;	yes
2.3.3.0.154	Zinc-coordinating DNA-binding domains	C2H2 zinc finger factors	More than 3 adjacent zinc fingers	Unclassified	O75373	http://tfclass.bioinf.med.uni-goettingen.de/	ZN737_HUMAN	Zinc finger protein 737 (Zinc finger protein 102)	ZNF737	ZNF102	32468;		100129842;	yes
2.3.3.0.155	Zinc-coordinating DNA-binding domains	C2H2 zinc finger factors	More than 3 adjacent zinc fingers	Unclassified	Q14593	http://tfclass.bioinf.med.uni-goettingen.de/	ZN273_HUMAN	Zinc finger protein 273 (Zinc finger protein HZF9)	ZNF273		13067;		10793;	yes
2.3.3.0.156	Zinc-coordinating DNA-binding domains	C2H2 zinc finger factors	More than 3 adjacent zinc fingers	Unclassified	Q8IW36	http://tfclass.bioinf.med.uni-goettingen.de/	ZN695_HUMAN	Zinc finger protein 695 (Zinc finger protein SBZF3)	ZNF695		30954;		57116;	yes
2.3.3.0.157	Zinc-coordinating DNA-binding domains	C2H2 zinc finger factors	More than 3 adjacent zinc fingers	Unclassified	B4DU55	http://tfclass.bioinf.med.uni-goettingen.de/	ZN879_HUMAN	Zinc finger protein 879	ZNF879		37273;		345462;	yes
2.3.3.0.157	Zinc-coordinating DNA-binding domains	C2H2 zinc finger factors	More than 3 adjacent zinc fingers	Unclassified	Q8BI99	http://tfclass.bioinf.med.uni-goettingen.de/	ZN879_MOUSE	Zinc finger protein 879	Znf879	Zfp879		3053099;	214779;	yes
2.3.3.0.158	Zinc-coordinating DNA-binding domains	C2H2 zinc finger factors	More than 3 adjacent zinc fingers	Unclassified	Q6PG37	http://tfclass.bioinf.med.uni-goettingen.de/	ZN790_HUMAN	Zinc finger protein 790	ZNF790		33114;		388536;	yes
2.3.3.0.159	Zinc-coordinating DNA-binding domains	C2H2 zinc finger factors	More than 3 adjacent zinc fingers	Unclassified	Q9P0L1	http://tfclass.bioinf.med.uni-goettingen.de/	ZKSC7_HUMAN	Zinc finger protein with KRAB and SCAN domains 7 (Zinc finger protein 167) (Zinc finger protein 448) (Zinc finger protein 64)	ZKSCAN7	ZNF167 ZNF448 ZNF64	12955;		55888;	yes
2.3.3.0.16	Zinc-coordinating DNA-binding domains	C2H2 zinc finger factors	More than 3 adjacent zinc fingers	Unclassified	Q6ZN11	http://tfclass.bioinf.med.uni-goettingen.de/	ZN793_HUMAN	Zinc finger protein 793	ZNF793		33115;		390927;	yes
2.3.3.0.160	Zinc-coordinating DNA-binding domains	C2H2 zinc finger factors	More than 3 adjacent zinc fingers	Unclassified	P15622	http://tfclass.bioinf.med.uni-goettingen.de/	ZN250_HUMAN	Zinc finger protein 250 (Zinc finger protein 647)	ZNF250	ZNF647	13044;		58500;	yes
2.3.3.0.160	Zinc-coordinating DNA-binding domains	C2H2 zinc finger factors	More than 3 adjacent zinc fingers	Unclassified	Q7TNU6	http://tfclass.bioinf.med.uni-goettingen.de/	ZN250_MOUSE	Zinc finger protein 250 (Zinc finger protein 647)	Znf250	Zfp647 Znf647		3052806;	239546;	yes
2.3.3.0.161	Zinc-coordinating DNA-binding domains	C2H2 zinc finger factors	More than 3 adjacent zinc fingers	Unclassified	O75123	http://tfclass.bioinf.med.uni-goettingen.de/	ZN623_HUMAN	Zinc finger protein 623	ZNF623	KIAA0628	29084;		9831;	yes
2.3.3.0.162	Zinc-coordinating DNA-binding domains	C2H2 zinc finger factors	More than 3 adjacent zinc fingers	Unclassified	Q96NJ6	http://tfclass.bioinf.med.uni-goettingen.de/	ZFP3_HUMAN	Zinc finger protein 3 homolog (Zfp-3) (Zinc finger protein 752)	ZFP3	ZNF752	12861;		124961;	yes
2.3.3.0.162	Zinc-coordinating DNA-binding domains	C2H2 zinc finger factors	More than 3 adjacent zinc fingers	Unclassified	Q8BLB0	http://tfclass.bioinf.med.uni-goettingen.de/	ZFP3_MOUSE	Zinc finger protein 3 (Zfp-3)	Zfp3			99177;	193043;	yes
2.3.3.0.163	Zinc-coordinating DNA-binding domains	C2H2 zinc finger factors	More than 3 adjacent zinc fingers	Unclassified	P0CG24	http://genexplain.com/tfclass/huTF_classification.html	ZN883_HUMAN	Zinc finger protein 883	ZNF883		27271;		169834;	yes
2.3.3.0.164	Zinc-coordinating DNA-binding domains	C2H2 zinc finger factors	More than 3 adjacent zinc fingers	Unclassified	Q03924	http://tfclass.bioinf.med.uni-goettingen.de/	ZN117_HUMAN	Zinc finger protein 117 (Provirus-linked krueppel) (h-PLK) (Zinc finger protein HPF9)	ZNF117		12897;		109504726;51351;	yes
2.3.3.0.165	Zinc-coordinating DNA-binding domains	C2H2 zinc finger factors	More than 3 adjacent zinc fingers	Unclassified	Q14584	http://tfclass.bioinf.med.uni-goettingen.de/	ZN266_HUMAN	Zinc finger protein 266 (Zinc finger protein HZF1)	ZNF266	KIAA2007	13059;		10781;	yes
2.3.3.0.166	Zinc-coordinating DNA-binding domains	C2H2 zinc finger factors	More than 3 adjacent zinc fingers	Unclassified	Q5JNZ3	http://tfclass.bioinf.med.uni-goettingen.de/	ZN311_HUMAN	Zinc finger protein 311 (Zinc finger protein zfp-31)	ZNF311	ZFP31	13847;		282890;	yes
2.3.3.0.167	Zinc-coordinating DNA-binding domains	C2H2 zinc finger factors	More than 3 adjacent zinc fingers	Unclassified	B2RUI1	http://tfclass.bioinf.med.uni-goettingen.de/	ZN551_MOUSE	Zinc finger protein 551	Znf551	Zfp551		3588205;	619331;	yes
2.3.3.0.167	Zinc-coordinating DNA-binding domains	C2H2 zinc finger factors	More than 3 adjacent zinc fingers	Unclassified	Q7Z340	http://tfclass.bioinf.med.uni-goettingen.de/	ZN551_HUMAN	Zinc finger protein 551 (Zinc finger protein KOX23)	ZNF551	KOX23	25108;		90233;	yes
2.3.3.0.168	Zinc-coordinating DNA-binding domains	C2H2 zinc finger factors	More than 3 adjacent zinc fingers	Unclassified	Q6ZNH5	http://tfclass.bioinf.med.uni-goettingen.de/	ZN497_HUMAN	Zinc finger protein 497	ZNF497		23714;		162968;	yes
2.3.3.0.169	Zinc-coordinating DNA-binding domains	C2H2 zinc finger factors	More than 3 adjacent zinc fingers	Unclassified	Q96SZ4	http://tfclass.bioinf.med.uni-goettingen.de/	ZSC10_HUMAN	Zinc finger and SCAN domain-containing protein 10 (Zinc finger protein 206)	ZSCAN10	ZNF206	12997;		84891;	yes
2.3.3.0.169	Zinc-coordinating DNA-binding domains	C2H2 zinc finger factors	More than 3 adjacent zinc fingers	Unclassified	Q3URR7	http://tfclass.bioinf.med.uni-goettingen.de/	ZSC10_MOUSE	Zinc finger and SCAN domain-containing protein 10 (Zinc finger protein 206)	Zscan10	Zfp206		3040700;	332221;	yes
2.3.3.0.17	Zinc-coordinating DNA-binding domains	C2H2 zinc finger factors	More than 3 adjacent zinc fingers	Unclassified	Q8N8Y5	http://tfclass.bioinf.med.uni-goettingen.de/	ZFP41_HUMAN	Zinc finger protein 41 homolog (Zfp-41)	ZFP41		26786;		286128;	yes
2.3.3.0.17	Zinc-coordinating DNA-binding domains	C2H2 zinc finger factors	More than 3 adjacent zinc fingers	Unclassified	Q02526	http://tfclass.bioinf.med.uni-goettingen.de/	ZFP41_MOUSE	Zinc finger protein 41 (Zfp-41) (CtFIN92)	Zfp41	Zfp-41		99186;	22701;	yes
2.3.3.0.170	Zinc-coordinating DNA-binding domains	C2H2 zinc finger factors	More than 3 adjacent zinc fingers	Unclassified	Q96N38	http://genexplain.com/tfclass/huTF_classification.html	ZN714_HUMAN	Zinc finger protein 714	ZNF714		27124;		148206;	yes
2.3.3.0.173	Zinc-coordinating DNA-binding domains	C2H2 zinc finger factors	More than 3 adjacent zinc fingers	Unclassified	Q6PDB4	http://tfclass.bioinf.med.uni-goettingen.de/	ZN880_HUMAN	Zinc finger protein 880	ZNF880		37249;		400713;	yes
2.3.3.0.174	Zinc-coordinating DNA-binding domains	C2H2 zinc finger factors	More than 3 adjacent zinc fingers	Unclassified	Q9HBT7	http://tfclass.bioinf.med.uni-goettingen.de/	ZN287_HUMAN	Zinc finger protein 287 (Zinc finger protein with KRAB and SCAN domains 13)	ZNF287	ZKSCAN13	13502;		57336;	yes
2.3.3.0.174	Zinc-coordinating DNA-binding domains	C2H2 zinc finger factors	More than 3 adjacent zinc fingers	Unclassified	Q9EQB9	http://tfclass.bioinf.med.uni-goettingen.de/	ZN287_MOUSE	Zinc finger protein 287 (Zfp-287) (Zinc finger protein SKAT-2)	Znf287	Skat2 Zfp287		2176561;	170740;	yes
2.3.3.0.175	Zinc-coordinating DNA-binding domains	C2H2 zinc finger factors	More than 3 adjacent zinc fingers	Unclassified	Q8TBZ5	http://tfclass.bioinf.med.uni-goettingen.de/	ZN502_HUMAN	Zinc finger protein 502	ZNF502		23718;		91392;	yes
2.3.3.0.176	Zinc-coordinating DNA-binding domains	C2H2 zinc finger factors	More than 3 adjacent zinc fingers	Unclassified	Q9Y2P0	http://tfclass.bioinf.med.uni-goettingen.de/	ZN835_HUMAN	Zinc finger protein 835	ZNF835		34332;		90485;	yes
2.3.3.0.177	Zinc-coordinating DNA-binding domains	C2H2 zinc finger factors	More than 3 adjacent zinc fingers	Unclassified	Q96MR9	http://tfclass.bioinf.med.uni-goettingen.de/	ZN560_HUMAN	Zinc finger protein 560	ZNF560		26484;		147741;	yes
2.3.3.0.179	Zinc-coordinating DNA-binding domains	C2H2 zinc finger factors	More than 3 adjacent zinc fingers	Unclassified	Q5HYK9	http://tfclass.bioinf.med.uni-goettingen.de/	ZN667_HUMAN	Zinc finger protein 667	ZNF667		28854;		63934;	yes
2.3.3.0.179	Zinc-coordinating DNA-binding domains	C2H2 zinc finger factors	More than 3 adjacent zinc fingers	Unclassified	Q2TL60	http://tfclass.bioinf.med.uni-goettingen.de/	ZN667_MOUSE	Zinc finger protein 667 (Myocardial ischemic preconditioning up-regulated protein 1)	Znf667	Mip1 Zfp667		2442757;	384763;	yes
2.3.3.0.18	Zinc-coordinating DNA-binding domains	C2H2 zinc finger factors	More than 3 adjacent zinc fingers	Unclassified	Q9UL58	http://tfclass.bioinf.med.uni-goettingen.de/	ZN215_HUMAN	Zinc finger protein 215 (BWSCR2-associated zinc finger protein 2) (BAZ-2) (Zinc finger protein with KRAB and SCAN domains 11)	ZNF215	BAZ2 ZKSCAN11	13007;		7762;	yes
2.3.3.0.180	Zinc-coordinating DNA-binding domains	C2H2 zinc finger factors	More than 3 adjacent zinc fingers	Unclassified	Q6P9A3	http://tfclass.bioinf.med.uni-goettingen.de/	ZN549_HUMAN	Zinc finger protein 549	ZNF549		26632;		256051;	yes
2.3.3.0.181	Zinc-coordinating DNA-binding domains	C2H2 zinc finger factors	More than 3 adjacent zinc fingers	Unclassified	P17019	http://tfclass.bioinf.med.uni-goettingen.de/	ZN708_HUMAN	Zinc finger protein 708 (Zinc finger protein 15) (Zinc finger protein 15-like 1) (Zinc finger protein KOX8)	ZNF708	KOX8 ZNF15 ZNF15L1	12945;		7562;	yes
2.3.3.0.182	Zinc-coordinating DNA-binding domains	C2H2 zinc finger factors	More than 3 adjacent zinc fingers	Unclassified	O75437	http://tfclass.bioinf.med.uni-goettingen.de/	ZN254_HUMAN	Zinc finger protein 254 (Bone marrow zinc finger 5) (BMZF-5) (Hematopoietic cell-derived zinc finger protein 1) (HD-ZNF1) (Zinc finger protein 539) (Zinc finger protein 91-like)	ZNF254	BMZF5 ZNF539 ZNF91L	13047;		9534;	yes
2.3.3.0.183	Zinc-coordinating DNA-binding domains	C2H2 zinc finger factors	More than 3 adjacent zinc fingers	Unclassified	Q8N7Q3	http://tfclass.bioinf.med.uni-goettingen.de/	ZN676_HUMAN	Zinc finger protein 676	ZNF676		20429;		163223;	yes
2.3.3.0.184	Zinc-coordinating DNA-binding domains	C2H2 zinc finger factors	More than 3 adjacent zinc fingers	Unclassified	Q03938	http://tfclass.bioinf.med.uni-goettingen.de/	ZNF90_HUMAN	Zinc finger protein 90 (Zinc finger protein HTF9)	ZNF90		13165;		7643;	yes
2.3.3.0.185	Zinc-coordinating DNA-binding domains	C2H2 zinc finger factors	More than 3 adjacent zinc fingers	Unclassified	Q5SXM1	http://tfclass.bioinf.med.uni-goettingen.de/	ZN678_HUMAN	Zinc finger protein 678	ZNF678		28652;			yes
2.3.3.0.186	Zinc-coordinating DNA-binding domains	C2H2 zinc finger factors	More than 3 adjacent zinc fingers	Unclassified	Q14586	http://tfclass.bioinf.med.uni-goettingen.de/	ZN267_HUMAN	Zinc finger protein 267 (Zinc finger protein HZF2)	ZNF267		13060;		10308;	yes
2.3.3.0.188	Zinc-coordinating DNA-binding domains	C2H2 zinc finger factors	More than 3 adjacent zinc fingers	Unclassified	P51522	http://tfclass.bioinf.med.uni-goettingen.de/	ZNF83_HUMAN	Zinc finger protein 83 (Zinc finger protein 816B) (Zinc finger protein HPF1)	ZNF83	ZNF816B	13158;		55769;	yes
2.3.3.0.189	Zinc-coordinating DNA-binding domains	C2H2 zinc finger factors	More than 3 adjacent zinc fingers	Unclassified	Q3MIS6	http://tfclass.bioinf.med.uni-goettingen.de/	ZN528_HUMAN	Zinc finger protein 528	ZNF528	KIAA1827	29384;		84436;	yes
2.3.3.0.190	Zinc-coordinating DNA-binding domains	C2H2 zinc finger factors	More than 3 adjacent zinc fingers	Unclassified	P17097	http://tfclass.bioinf.med.uni-goettingen.de/	ZNF7_HUMAN	Zinc finger protein 7 (Zinc finger protein HF.16) (Zinc finger protein KOX4)	ZNF7	KOX4	13139;		7553;	yes
2.3.3.0.191	Zinc-coordinating DNA-binding domains	C2H2 zinc finger factors	More than 3 adjacent zinc fingers	Unclassified	Q9BX82	http://tfclass.bioinf.med.uni-goettingen.de/	ZN471_HUMAN	Zinc finger protein 471 (EZFIT-related protein 1)	ZNF471	ERP1 KIAA1396	23226;		57573;	yes
2.3.3.0.192	Zinc-coordinating DNA-binding domains	C2H2 zinc finger factors	More than 3 adjacent zinc fingers	Unclassified	Q8NHY6	http://tfclass.bioinf.med.uni-goettingen.de/	ZFP28_HUMAN	Zinc finger protein 28 homolog (Zfp-28) (Krueppel-like zinc finger factor X6)	ZFP28	KIAA1431	17801;		140612;	yes
2.3.3.0.192	Zinc-coordinating DNA-binding domains	C2H2 zinc finger factors	More than 3 adjacent zinc fingers	Unclassified	P10078	http://tfclass.bioinf.med.uni-goettingen.de/	ZFP28_MOUSE	Zinc finger protein 28 (Zfp-28) (Protein mKR5)	Zfp28	Mkr5 Zfp-28		99175;	22690;	yes
2.3.3.0.193	Zinc-coordinating DNA-binding domains	C2H2 zinc finger factors	More than 3 adjacent zinc fingers	Unclassified	P17025	http://tfclass.bioinf.med.uni-goettingen.de/	ZN182_HUMAN	Zinc finger protein 182 (Zinc finger protein 21) (Zinc finger protein KOX14)	ZNF182	KOX14 ZNF21	13001;		7569;	yes
2.3.3.0.193	Zinc-coordinating DNA-binding domains	C2H2 zinc finger factors	More than 3 adjacent zinc fingers	Unclassified	Q6P560	http://tfclass.bioinf.med.uni-goettingen.de/	ZN182_MOUSE	Zinc finger protein 182 (Zinc finger protein 21)	Znf182	Zfp182 Znf21		2442220;	319535;	yes
2.3.3.0.194	Zinc-coordinating DNA-binding domains	C2H2 zinc finger factors	More than 3 adjacent zinc fingers	Unclassified	B4DXR9	http://tfclass.bioinf.med.uni-goettingen.de/	ZN732_HUMAN	Zinc finger protein 732	ZNF732		37138;		654254;	yes
2.3.3.0.195	Zinc-coordinating DNA-binding domains	C2H2 zinc finger factors	More than 3 adjacent zinc fingers	Unclassified	Q9NQX1	http://tfclass.bioinf.med.uni-goettingen.de/	PRDM5_HUMAN	PR domain zinc finger protein 5 (EC 2.1.1.-) (PR domain-containing protein 5)	PRDM5	PFM2	9349;		11107;	yes
2.3.3.0.195	Zinc-coordinating DNA-binding domains	C2H2 zinc finger factors	More than 3 adjacent zinc fingers	Unclassified	Q9CXE0	http://tfclass.bioinf.med.uni-goettingen.de/	PRDM5_MOUSE	PR domain zinc finger protein 5 (EC 2.1.1.-) (PR domain-containing protein 5)	Prdm5			1918029;	70779;	yes
2.3.3.0.197	Zinc-coordinating DNA-binding domains	C2H2 zinc finger factors	More than 3 adjacent zinc fingers	Unclassified	O75820	http://tfclass.bioinf.med.uni-goettingen.de/	ZN189_HUMAN	Zinc finger protein 189	ZNF189		12980;		7743;	yes
2.3.3.0.198	Zinc-coordinating DNA-binding domains	C2H2 zinc finger factors	More than 3 adjacent zinc fingers	Unclassified	Q03923	http://tfclass.bioinf.med.uni-goettingen.de/	ZNF85_HUMAN	Zinc finger protein 85 (Zinc finger protein HPF4) (Zinc finger protein HTF1)	ZNF85		13160;		7639;	yes
2.3.3.0.199	Zinc-coordinating DNA-binding domains	C2H2 zinc finger factors	More than 3 adjacent zinc fingers	Unclassified	Q03936	http://tfclass.bioinf.med.uni-goettingen.de/	ZNF92_HUMAN	Zinc finger protein 92 (Zinc finger protein HTF12)	ZNF92		13168;		168374;	yes
2.3.3.0.20	Zinc-coordinating DNA-binding domains	C2H2 zinc finger factors	More than 3 adjacent zinc fingers	Unclassified	P17022	http://tfclass.bioinf.med.uni-goettingen.de/	ZNF18_HUMAN	Zinc finger protein 18 (Heart development-specific gene 1 protein) (Zinc finger protein 535) (Zinc finger protein KOX11) (Zinc finger protein with KRAB and SCAN domains 6)	ZNF18	HDSG1 KOX11 ZKSCAN6 ZNF535	12969;		7566;	yes
2.3.3.0.20	Zinc-coordinating DNA-binding domains	C2H2 zinc finger factors	More than 3 adjacent zinc fingers	Unclassified	Q810A1	http://tfclass.bioinf.med.uni-goettingen.de/	ZNF18_MOUSE	Zinc finger protein 18 (Zinc finger protein 535) (Zinc finger protein with KRAB and SCAN domains 6)	Znf18	Zfp535 Zkscan6		1289293;	52712;	yes
2.3.3.0.200	Zinc-coordinating DNA-binding domains	C2H2 zinc finger factors	More than 3 adjacent zinc fingers	Unclassified	Q96N22	http://tfclass.bioinf.med.uni-goettingen.de/	ZN681_HUMAN	Zinc finger protein 681	ZNF681		26457;		148213;	yes
2.3.3.0.201	Zinc-coordinating DNA-binding domains	C2H2 zinc finger factors	More than 3 adjacent zinc fingers	Unclassified	A8MTY0	http://tfclass.bioinf.med.uni-goettingen.de/	ZN724_HUMAN	Zinc finger protein 724	ZNF724	ZNF724P	32460;			yes
2.3.3.0.202	Zinc-coordinating DNA-binding domains	C2H2 zinc finger factors	More than 3 adjacent zinc fingers	Unclassified	P52742	http://tfclass.bioinf.med.uni-goettingen.de/	ZN135_HUMAN	Zinc finger protein 135 (Zinc finger protein 61) (Zinc finger protein 78-like 1)	ZNF135	ZNF61 ZNF78L1	12919;		7694;	yes
2.3.3.0.204	Zinc-coordinating DNA-binding domains	C2H2 zinc finger factors	More than 3 adjacent zinc fingers	Unclassified	P17020	http://tfclass.bioinf.med.uni-goettingen.de/	ZNF16_HUMAN	Zinc finger protein 16 (Zinc finger protein KOX9)	ZNF16	HZF1 KOX9	12947;		7564;	yes
2.3.3.0.205	Zinc-coordinating DNA-binding domains	C2H2 zinc finger factors	More than 3 adjacent zinc fingers	Unclassified	P17021	http://tfclass.bioinf.med.uni-goettingen.de/	ZNF17_HUMAN	Zinc finger protein 17 (Zinc finger protein HPF3) (Zinc finger protein KOX10)	ZNF17	KIAA1947 KOX10	12958;		7565;	yes
2.3.3.0.206	Zinc-coordinating DNA-binding domains	C2H2 zinc finger factors	More than 3 adjacent zinc fingers	Unclassified	P35789	http://tfclass.bioinf.med.uni-goettingen.de/	ZNF93_HUMAN	Zinc finger protein 93 (Zinc finger protein 505) (Zinc finger protein HTF34)	ZNF93	ZNF505	13169;		81931;	yes
2.3.3.0.207	Zinc-coordinating DNA-binding domains	C2H2 zinc finger factors	More than 3 adjacent zinc fingers	Unclassified	Q76KX8	http://tfclass.bioinf.med.uni-goettingen.de/	ZN534_HUMAN	Zinc finger protein 534 (KRAB domain only protein 3)	ZNF534	KRBO3	26337;		147658;	yes
2.3.3.0.208	Zinc-coordinating DNA-binding domains	C2H2 zinc finger factors	More than 3 adjacent zinc fingers	Unclassified	Q6ECI4	http://genexplain.com/tfclass/huTF_classification.html	ZN470_HUMAN	Zinc finger protein 470 (Chondrogenesis zinc finger protein 1) (CZF-1)	ZNF470	CZF1	22220;		388566;	yes
2.3.3.0.209	Zinc-coordinating DNA-binding domains	C2H2 zinc finger factors	More than 3 adjacent zinc fingers	Unclassified	Q3KP31	http://tfclass.bioinf.med.uni-goettingen.de/	ZN791_HUMAN	Zinc finger protein 791	ZNF791		26895;		163049;	yes
2.3.3.0.21	Zinc-coordinating DNA-binding domains	C2H2 zinc finger factors	More than 3 adjacent zinc fingers	Unclassified	P19544	http://tfclass.bioinf.med.uni-goettingen.de/	WT1_HUMAN	Wilms tumor protein (WT33)	WT1		12796;		7490;	yes
2.3.3.0.21	Zinc-coordinating DNA-binding domains	C2H2 zinc finger factors	More than 3 adjacent zinc fingers	Unclassified	P22561	http://tfclass.bioinf.med.uni-goettingen.de/	WT1_MOUSE	Wilms tumor protein homolog	Wt1	Wt-1		98968;		yes
2.3.3.0.210	Zinc-coordinating DNA-binding domains	C2H2 zinc finger factors	More than 3 adjacent zinc fingers	Unclassified	P17027	http://tfclass.bioinf.med.uni-goettingen.de/	ZNF23_HUMAN	Zinc finger protein 23 (Zinc finger protein 359) (Zinc finger protein 612) (Zinc finger protein KOX16)	ZNF23	KOX16 ZNF359 ZNF612	13023;		7571;	yes
2.3.3.0.212	Zinc-coordinating DNA-binding domains	C2H2 zinc finger factors	More than 3 adjacent zinc fingers	Unclassified	Q9H0M5	http://tfclass.bioinf.med.uni-goettingen.de/	ZN700_HUMAN	Zinc finger protein 700	ZNF700		25292;		90592;	yes
2.3.3.0.213	Zinc-coordinating DNA-binding domains	C2H2 zinc finger factors	More than 3 adjacent zinc fingers	Unclassified	A6NDX5	http://genexplain.com/tfclass/huTF_classification.html	ZN840_HUMAN	Putative zinc finger protein 840 (Zinc finger protein 840 pseudogene)	ZNF840P	C20orf157 ZNF840	34344;			yes
2.3.3.0.214	Zinc-coordinating DNA-binding domains	C2H2 zinc finger factors	More than 3 adjacent zinc fingers	Unclassified	Q86V71	http://tfclass.bioinf.med.uni-goettingen.de/	ZN429_HUMAN	Zinc finger protein 429	ZNF429		20817;		353088;	yes
2.3.3.0.215	Zinc-coordinating DNA-binding domains	C2H2 zinc finger factors	More than 3 adjacent zinc fingers	Unclassified	Q5MCW4	http://tfclass.bioinf.med.uni-goettingen.de/	ZN569_HUMAN	Zinc finger protein 569	ZNF569		24737;		148266;	yes
2.3.3.0.215	Zinc-coordinating DNA-binding domains	C2H2 zinc finger factors	More than 3 adjacent zinc fingers	Unclassified	Q80W31	http://tfclass.bioinf.med.uni-goettingen.de/	ZN569_MOUSE	Zinc finger protein 569 (Mszf21) (Zinc finger protein 74) (Zfp-74)	Znf569	Zfp74		107784;	72723;	yes
2.3.3.0.216	Zinc-coordinating DNA-binding domains	C2H2 zinc finger factors	More than 3 adjacent zinc fingers	Unclassified	P51523	http://tfclass.bioinf.med.uni-goettingen.de/	ZNF84_HUMAN	Zinc finger protein 84 (Zinc finger protein HPF2)	ZNF84		13159;		7637;	yes
2.3.3.0.217	Zinc-coordinating DNA-binding domains	C2H2 zinc finger factors	More than 3 adjacent zinc fingers	Unclassified	O43361	http://tfclass.bioinf.med.uni-goettingen.de/	ZN749_HUMAN	Zinc finger protein 749	ZNF749		32783;		388567;	yes
2.3.3.0.218	Zinc-coordinating DNA-binding domains	C2H2 zinc finger factors	More than 3 adjacent zinc fingers	Unclassified	Q6IV72	http://tfclass.bioinf.med.uni-goettingen.de/	ZN425_HUMAN	Zinc finger protein 425	ZNF425		20690;		155054;	yes
2.3.3.0.219	Zinc-coordinating DNA-binding domains	C2H2 zinc finger factors	More than 3 adjacent zinc fingers	Unclassified	P15620	http://genexplain.com/tfclass/huTF_classification.html	ZN271_MOUSE	Zinc finger protein 271 (Zinc finger protein 35) (Zfp-35)	Znf271	Zfp-35 Zfp35		99179;	22694;	no
2.3.3.0.22	Zinc-coordinating DNA-binding domains	C2H2 zinc finger factors	More than 3 adjacent zinc fingers	Unclassified	P52743	http://genexplain.com/tfclass/huTF_classification.html	ZN137_HUMAN	Putative zinc finger protein 137 (Zinc finger protein 137 pseudogene)	ZNF137P	ZNF137	12921;			yes
2.3.3.0.220	Zinc-coordinating DNA-binding domains	C2H2 zinc finger factors	More than 3 adjacent zinc fingers	Unclassified	Q99676	http://tfclass.bioinf.med.uni-goettingen.de/	ZN184_HUMAN	Zinc finger protein 184	ZNF184		12975;		7738;	yes
2.3.3.0.220	Zinc-coordinating DNA-binding domains	C2H2 zinc finger factors	More than 3 adjacent zinc fingers	Unclassified	Q7TSH9	http://tfclass.bioinf.med.uni-goettingen.de/	ZN184_MOUSE	Zinc finger protein 184	Zfp184			1922244;	193452;	yes
2.3.3.0.221	Zinc-coordinating DNA-binding domains	C2H2 zinc finger factors	More than 3 adjacent zinc fingers	Unclassified	Q8N8Z8	http://tfclass.bioinf.med.uni-goettingen.de/	ZN441_HUMAN	Zinc finger protein 441	ZNF441		20875;		126068;	yes
2.3.3.0.224	Zinc-coordinating DNA-binding domains	C2H2 zinc finger factors	More than 3 adjacent zinc fingers	Unclassified	Q8N7K0	http://tfclass.bioinf.med.uni-goettingen.de/	ZN433_HUMAN	Zinc finger protein 433	ZNF433		20811;		163059;	yes
2.3.3.0.225	Zinc-coordinating DNA-binding domains	C2H2 zinc finger factors	More than 3 adjacent zinc fingers	Unclassified	Q9Y3M9	http://tfclass.bioinf.med.uni-goettingen.de/	ZN337_HUMAN	Zinc finger protein 337	ZNF337		15809;		26152;	yes
2.3.3.0.226	Zinc-coordinating DNA-binding domains	C2H2 zinc finger factors	More than 3 adjacent zinc fingers	Unclassified	A6NNF4	http://tfclass.bioinf.med.uni-goettingen.de/	ZN726_HUMAN	Zinc finger protein 726	ZNF726		32462;		730087;	yes
2.3.3.0.227	Zinc-coordinating DNA-binding domains	C2H2 zinc finger factors	More than 3 adjacent zinc fingers	Unclassified	Q9P2J8	http://tfclass.bioinf.med.uni-goettingen.de/	ZN624_HUMAN	Zinc finger protein 624	ZNF624	KIAA1349	29254;		57547;	yes
2.3.3.0.228	Zinc-coordinating DNA-binding domains	C2H2 zinc finger factors	More than 3 adjacent zinc fingers	Unclassified	O14709	http://tfclass.bioinf.med.uni-goettingen.de/	ZN197_HUMAN	Zinc finger protein 197 (Zinc finger protein with KRAB and SCAN domains 9) (ZnF20) (pVHL-associated KRAB domain-containing protein)	ZNF197	ZKSCAN9 ZNF166	12988;		10168;	yes
2.3.3.0.229	Zinc-coordinating DNA-binding domains	C2H2 zinc finger factors	More than 3 adjacent zinc fingers	Unclassified	Q6ZR52	http://tfclass.bioinf.med.uni-goettingen.de/	ZN493_HUMAN	Zinc finger protein 493	ZNF493		23708;		284443;	yes
2.3.3.0.23	Zinc-coordinating DNA-binding domains	C2H2 zinc finger factors	More than 3 adjacent zinc fingers	Unclassified	Q9NQX0	http://tfclass.bioinf.med.uni-goettingen.de/	PRDM6_HUMAN	Putative histone-lysine N-methyltransferase PRDM6 (EC 2.1.1.361) (PR domain zinc finger protein 6) (PR domain-containing protein 6)	PRDM6	PFM3	9350;		93166;	no
2.3.3.0.23	Zinc-coordinating DNA-binding domains	C2H2 zinc finger factors	More than 3 adjacent zinc fingers	Unclassified	Q3UZD5	http://tfclass.bioinf.med.uni-goettingen.de/	PRDM6_MOUSE	Putative histone-lysine N-methyltransferase PRDM6 (EC 2.1.1.361) (PR domain zinc finger protein 6) (PR domain-containing protein 6) (PR domain-containing protein in smooth muscle)	Prdm6	Gm92 Prism		2684938;	225518;	no
2.3.3.0.230	Zinc-coordinating DNA-binding domains	C2H2 zinc finger factors	More than 3 adjacent zinc fingers	Unclassified	P17038	http://tfclass.bioinf.med.uni-goettingen.de/	ZNF43_HUMAN	Zinc finger protein 43 (Zinc finger protein 39) (Zinc finger protein HTF6) (Zinc finger protein KOX27)	ZNF43	KOX27 ZNF39 ZNF39L1	13109;		7594;	yes
2.3.3.0.231	Zinc-coordinating DNA-binding domains	C2H2 zinc finger factors	More than 3 adjacent zinc fingers	Unclassified	Q8NB50	http://tfclass.bioinf.med.uni-goettingen.de/	ZFP62_HUMAN	Zinc finger protein 62 homolog (Zfp-62)	ZFP62		23241;		643836;	yes
2.3.3.0.231	Zinc-coordinating DNA-binding domains	C2H2 zinc finger factors	More than 3 adjacent zinc fingers	Unclassified	Q8C827	http://tfclass.bioinf.med.uni-goettingen.de/	ZFP62_MOUSE	Zinc finger protein 62 (Zfp-62) (ZT3)	Zfp62			99662;	22720;	yes
2.3.3.0.232	Zinc-coordinating DNA-binding domains	C2H2 zinc finger factors	More than 3 adjacent zinc fingers	Unclassified	Q96JF6	http://tfclass.bioinf.med.uni-goettingen.de/	ZN594_HUMAN	Zinc finger protein 594 (Zinc finger protein HZF18)	ZNF594	KIAA1871	29392;		84622;	yes
2.3.3.0.233	Zinc-coordinating DNA-binding domains	C2H2 zinc finger factors	More than 3 adjacent zinc fingers	Unclassified	Q9UII5	http://tfclass.bioinf.med.uni-goettingen.de/	ZN107_HUMAN	Zinc finger protein 107 (Zinc finger protein 588) (Zinc finger protein ZFD25)	ZNF107	ZFD25 ZNF588	12887;		51427;	yes
2.3.3.0.234	Zinc-coordinating DNA-binding domains	C2H2 zinc finger factors	More than 3 adjacent zinc fingers	Unclassified	O43345	http://tfclass.bioinf.med.uni-goettingen.de/	ZN208_HUMAN	Zinc finger protein 208 (Zinc finger protein 91-like)	ZNF208	ZNF91L	12999;		7757;	yes
2.3.3.0.235	Zinc-coordinating DNA-binding domains	C2H2 zinc finger factors	More than 3 adjacent zinc fingers	Unclassified	Q05481	http://tfclass.bioinf.med.uni-goettingen.de/	ZNF91_HUMAN	Zinc finger protein 91 (Zinc finger protein HPF7) (Zinc finger protein HTF10)	ZNF91		13166;		7644;	yes
2.3.3.0.237	Zinc-coordinating DNA-binding domains	C2H2 zinc finger factors	More than 3 adjacent zinc fingers	Unclassified	Q6ZMS4	http://tfclass.bioinf.med.uni-goettingen.de/	ZN852_HUMAN	Zinc finger protein 852	ZNF852		27713;		285346;	yes
2.3.3.0.238	Zinc-coordinating DNA-binding domains	C2H2 zinc finger factors	More than 3 adjacent zinc fingers	Unclassified	P0DKX0	http://tfclass.bioinf.med.uni-goettingen.de/	ZN728_HUMAN	Zinc finger protein 728	ZNF728		32463;		388523;	yes
2.3.3.0.238	Zinc-coordinating DNA-binding domains	C2H2 zinc finger factors	More than 3 adjacent zinc fingers	Unclassified	Q6P5C7	http://tfclass.bioinf.med.uni-goettingen.de/	ZN728_MOUSE	Zinc finger protein 728	Znf728	Zfp458		3040691;	238690;	yes
2.3.3.0.24	Zinc-coordinating DNA-binding domains	C2H2 zinc finger factors	More than 3 adjacent zinc fingers	Unclassified	Q8N0Y2	http://tfclass.bioinf.med.uni-goettingen.de/	ZN444_HUMAN	Zinc finger protein 444 (Endothelial zinc finger protein 2) (EZF-2) (Zinc finger and SCAN domain-containing protein 17)	ZNF444	EZF2 ZSCAN17	16052;		55311;	yes
2.3.3.0.25	Zinc-coordinating DNA-binding domains	C2H2 zinc finger factors	More than 3 adjacent zinc fingers	Unclassified	Q96N77	http://tfclass.bioinf.med.uni-goettingen.de/	ZN641_HUMAN	Zinc finger protein 641	ZNF641		31834;		121274;	yes
2.3.3.0.25	Zinc-coordinating DNA-binding domains	C2H2 zinc finger factors	More than 3 adjacent zinc fingers	Unclassified	Q8BZ34	http://tfclass.bioinf.med.uni-goettingen.de/	ZN641_MOUSE	Zinc finger protein 641	Znf641	Zfp641		2442788;	239652;	yes
2.3.3.0.255	Zinc-coordinating DNA-binding domains	C2H2 zinc finger factors	More than 3 adjacent zinc fingers	Unclassified	Q921B4	http://tfclass.bioinf.med.uni-goettingen.de/	NRIF2_MOUSE	Neurotrophin receptor-interacting factor 2 (Zinc finger protein 369)	Nrif2	Zfp369		2176229;		no
2.3.3.0.256	Zinc-coordinating DNA-binding domains	C2H2 zinc finger factors	More than 3 adjacent zinc fingers	Unclassified	Q923B3	http://tfclass.bioinf.med.uni-goettingen.de/	NRIF1_MOUSE	Neurotrophin receptor-interacting factor 1 (Neurotrophin receptor-interacting factor) (Zinc finger protein 110)	Nrif1	Nrif Zfp110		1890378;	65020;	no
2.3.3.0.26	Zinc-coordinating DNA-binding domains	C2H2 zinc finger factors	More than 3 adjacent zinc fingers	Unclassified	Q6NUN9	http://tfclass.bioinf.med.uni-goettingen.de/	ZN746_HUMAN	Zinc finger protein 746 (Parkin-interacting substrate) (PARIS)	ZNF746	PARIS	21948;		155061;	yes
2.3.3.0.26	Zinc-coordinating DNA-binding domains	C2H2 zinc finger factors	More than 3 adjacent zinc fingers	Unclassified	Q3U133	http://tfclass.bioinf.med.uni-goettingen.de/	ZN746_MOUSE	Zinc finger protein 746	Znf746	Zfp746		1916478;	69228;	yes
2.3.3.0.27	Zinc-coordinating DNA-binding domains	C2H2 zinc finger factors	More than 3 adjacent zinc fingers	Unclassified	Q9NZV7	http://tfclass.bioinf.med.uni-goettingen.de/	ZIM2_HUMAN	Zinc finger imprinted 2 (Zinc finger protein 656)	ZIM2	ZNF656	12875;		23619;	yes
2.3.3.0.28	Zinc-coordinating DNA-binding domains	C2H2 zinc finger factors	More than 3 adjacent zinc fingers	Unclassified	Q8NCP5	http://tfclass.bioinf.med.uni-goettingen.de/	ZBT44_HUMAN	Zinc finger and BTB domain-containing protein 44 (BTB/POZ domain-containing protein 15) (Zinc finger protein 851)	ZBTB44	BTBD15 ZNF851	25001;		29068;	no
2.3.3.0.28	Zinc-coordinating DNA-binding domains	C2H2 zinc finger factors	More than 3 adjacent zinc fingers	Unclassified	Q8R0A2	http://tfclass.bioinf.med.uni-goettingen.de/	ZBT44_MOUSE	Zinc finger and BTB domain-containing protein 44 (BTB/POZ domain-containing protein 15)	Zbtb44	Btbd15		1925123;	235132;	no
2.3.3.0.3	Zinc-coordinating DNA-binding domains	C2H2 zinc finger factors	More than 3 adjacent zinc fingers	Unclassified	Q96IT1	http://tfclass.bioinf.med.uni-goettingen.de/	ZN496_HUMAN	Zinc finger protein 496 (Zinc finger protein with KRAB and SCAN domains 17)	ZNF496	ZKSCAN17	23713;		84838;	yes
2.3.3.0.3	Zinc-coordinating DNA-binding domains	C2H2 zinc finger factors	More than 3 adjacent zinc fingers	Unclassified	Q5SXI5	http://tfclass.bioinf.med.uni-goettingen.de/	ZN496_MOUSE	Zinc finger protein 496 (NSD1-interacting zinc finger protein 1) (Zinc finger protein with KRAB and SCAN domains 17)	Znf496	Nizp11 Zfp496 Zkscan17		2679270;	268417;	yes
2.3.3.0.30	Zinc-coordinating DNA-binding domains	C2H2 zinc finger factors	More than 3 adjacent zinc fingers	Unclassified	Q9H609	http://tfclass.bioinf.med.uni-goettingen.de/	ZN576_HUMAN	Zinc finger protein 576	ZNF576		28357;		79177;	yes
2.3.3.0.31	Zinc-coordinating DNA-binding domains	C2H2 zinc finger factors	More than 3 adjacent zinc fingers	Unclassified	Q8N720	http://tfclass.bioinf.med.uni-goettingen.de/	ZN655_HUMAN	Zinc finger protein 655 (Vav-interacting Krueppel-like protein)	ZNF655	VIK	30899;		79027;	yes
2.3.3.0.32	Zinc-coordinating DNA-binding domains	C2H2 zinc finger factors	More than 3 adjacent zinc fingers	Unclassified	P49910	http://tfclass.bioinf.med.uni-goettingen.de/	ZN165_HUMAN	Zinc finger protein 165 (Cancer/testis antigen 53) (CT53) (LD65) (Zinc finger and SCAN domain-containing protein 7)	ZNF165	ZPF165 ZSCAN7	12953;		7718;	yes
2.3.3.0.34	Zinc-coordinating DNA-binding domains	C2H2 zinc finger factors	More than 3 adjacent zinc fingers	Unclassified	P52739	http://tfclass.bioinf.med.uni-goettingen.de/	ZN131_HUMAN	Zinc finger protein 131	ZNF131		12915;		7690;	yes
2.3.3.0.34	Zinc-coordinating DNA-binding domains	C2H2 zinc finger factors	More than 3 adjacent zinc fingers	Unclassified	Q8K3J5	http://tfclass.bioinf.med.uni-goettingen.de/	ZN131_MOUSE	Zinc finger protein 131	Znf131	Zfp131		1919715;	72465;	yes
2.3.3.0.35	Zinc-coordinating DNA-binding domains	C2H2 zinc finger factors	More than 3 adjacent zinc fingers	Unclassified	Q9GZV8	http://tfclass.bioinf.med.uni-goettingen.de/	PRD14_HUMAN	PR domain zinc finger protein 14 (EC 2.1.1.-) (PR domain-containing protein 14)	PRDM14		14001;		63978;	no
2.3.3.0.35	Zinc-coordinating DNA-binding domains	C2H2 zinc finger factors	More than 3 adjacent zinc fingers	Unclassified	E9Q3T6	http://tfclass.bioinf.med.uni-goettingen.de/	PRD14_MOUSE	PR domain zinc finger protein 14 (EC 2.1.1.-) (PR domain-containing protein 14)	Prdm14			3588194;	383491;	no
2.3.3.0.37	Zinc-coordinating DNA-binding domains	C2H2 zinc finger factors	More than 3 adjacent zinc fingers	Unclassified	Q86XF7	http://tfclass.bioinf.med.uni-goettingen.de/	ZN575_HUMAN	Zinc finger protein 575	ZNF575		27606;		284346;	yes
2.3.3.0.37	Zinc-coordinating DNA-binding domains	C2H2 zinc finger factors	More than 3 adjacent zinc fingers	Unclassified	Q3TXZ1	http://tfclass.bioinf.med.uni-goettingen.de/	ZN575_MOUSE	Zinc finger protein 575	Znf575	Zfp575		2141921;	101544;	yes
2.3.3.0.38	Zinc-coordinating DNA-binding domains	C2H2 zinc finger factors	More than 3 adjacent zinc fingers	Unclassified	Q6ZSB9	http://tfclass.bioinf.med.uni-goettingen.de/	ZBT49_HUMAN	Zinc finger and BTB domain-containing protein 49 (Zinc finger protein 509)	ZBTB49	ZNF509	19883;		166793;	yes
2.3.3.0.38	Zinc-coordinating DNA-binding domains	C2H2 zinc finger factors	More than 3 adjacent zinc fingers	Unclassified	Q8BXX2	http://tfclass.bioinf.med.uni-goettingen.de/	ZBT49_MOUSE	Zinc finger and BTB domain-containing protein 49 (Zinc finger protein 509)	Zbtb49	Zfp509 Znf509		1922329;	75079;	yes
2.3.3.0.39	Zinc-coordinating DNA-binding domains	C2H2 zinc finger factors	More than 3 adjacent zinc fingers	Unclassified	Q5VV52	http://tfclass.bioinf.med.uni-goettingen.de/	ZN691_HUMAN	Zinc finger protein 691	ZNF691		28028;		51058;	yes
2.3.3.0.39	Zinc-coordinating DNA-binding domains	C2H2 zinc finger factors	More than 3 adjacent zinc fingers	Unclassified	Q3TDE8	http://tfclass.bioinf.med.uni-goettingen.de/	ZN691_MOUSE	Zinc finger protein 691	Znf691	Zfp691		3041163;	195522;	yes
2.3.3.0.40	Zinc-coordinating DNA-binding domains	C2H2 zinc finger factors	More than 3 adjacent zinc fingers	Unclassified	Q53GI3	http://tfclass.bioinf.med.uni-goettingen.de/	ZN394_HUMAN	Zinc finger protein 394 (Zinc finger protein with KRAB and SCAN domains 14)	ZNF394	ZKSCAN14	18832;		84124;	yes
2.3.3.0.40	Zinc-coordinating DNA-binding domains	C2H2 zinc finger factors	More than 3 adjacent zinc fingers	Unclassified	Q9Z1D9	http://tfclass.bioinf.med.uni-goettingen.de/	ZN394_MOUSE	Zinc finger protein 394 (Zinc finger protein 94) (Zfp-94) (Zinc finger protein with KRAB and SCAN domains 14)	Znf394	Zfp94 Zfp99 Zkscan14		1914485;	67235;	yes
2.3.3.0.41	Zinc-coordinating DNA-binding domains	C2H2 zinc finger factors	More than 3 adjacent zinc fingers	Unclassified	Q6P9G9	http://tfclass.bioinf.med.uni-goettingen.de/	ZN449_HUMAN	Zinc finger protein 449 (Zinc finger and SCAN domain-containing protein 19)	ZNF449	ZSCAN19	21039;		203523;	yes
2.3.3.0.42	Zinc-coordinating DNA-binding domains	C2H2 zinc finger factors	More than 3 adjacent zinc fingers	Unclassified	Q6NSZ9	http://tfclass.bioinf.med.uni-goettingen.de/	ZSC25_HUMAN	Zinc finger and SCAN domain-containing protein 25 (Zinc finger protein 498)	ZSCAN25	ZNF498	21961;		221785;	yes
2.3.3.0.43	Zinc-coordinating DNA-binding domains	C2H2 zinc finger factors	More than 3 adjacent zinc fingers	Unclassified	Q86W11	http://tfclass.bioinf.med.uni-goettingen.de/	ZSC30_HUMAN	Zinc finger and SCAN domain-containing protein 30 (ZNF-WYM) (Zinc finger protein 397 opposite strand) (Zinc finger protein 397OS)	ZSCAN30	ZNF397OS	33517;		100101467;	yes
2.3.3.0.45	Zinc-coordinating DNA-binding domains	C2H2 zinc finger factors	More than 3 adjacent zinc fingers	Unclassified	P51504	http://tfclass.bioinf.med.uni-goettingen.de/	ZNF80_HUMAN	Zinc finger protein 80 (ZNFpT17)	ZNF80		13155;		7634;	yes
2.3.3.0.46	Zinc-coordinating DNA-binding domains	C2H2 zinc finger factors	More than 3 adjacent zinc fingers	Unclassified	Q96K75	http://tfclass.bioinf.med.uni-goettingen.de/	ZN514_HUMAN	Zinc finger protein 514	ZNF514		25894;		84874;	yes
2.3.3.0.47	Zinc-coordinating DNA-binding domains	C2H2 zinc finger factors	More than 3 adjacent zinc fingers	Unclassified	Q9Y5A6	http://tfclass.bioinf.med.uni-goettingen.de/	ZSC21_HUMAN	Zinc finger and SCAN domain-containing protein 21 (Renal carcinoma antigen NY-REN-21) (Zinc finger protein 38 homolog) (Zfp-38)	ZSCAN21	ZFP38 ZNF38	13104;		7589;	yes
2.3.3.0.47	Zinc-coordinating DNA-binding domains	C2H2 zinc finger factors	More than 3 adjacent zinc fingers	Unclassified	Q07231	http://tfclass.bioinf.med.uni-goettingen.de/	ZSC21_MOUSE	Zinc finger and SCAN domain-containing protein 21 (CtFIN51) (Transcription factor RU49) (Zinc finger protein 38) (Zfp-38)	Zscan21	Zfp-38 Zfp38 Zipro1 Znf38		99182;	22697;	yes
2.3.3.0.51	Zinc-coordinating DNA-binding domains	C2H2 zinc finger factors	More than 3 adjacent zinc fingers	Unclassified	Q96C28	http://tfclass.bioinf.med.uni-goettingen.de/	ZN707_HUMAN	Zinc finger protein 707	ZNF707		27815;		286075;	yes
2.3.3.0.54	Zinc-coordinating DNA-binding domains	C2H2 zinc finger factors	More than 3 adjacent zinc fingers	Unclassified	Q9NPC7	http://tfclass.bioinf.med.uni-goettingen.de/	MYNN_HUMAN	Myoneurin (Zinc finger and BTB domain-containing protein 31)	MYNN	OSZF ZBTB31	14955;		55892;	yes
2.3.3.0.54	Zinc-coordinating DNA-binding domains	C2H2 zinc finger factors	More than 3 adjacent zinc fingers	Unclassified	Q99MD8	http://tfclass.bioinf.med.uni-goettingen.de/	MYNN_MOUSE	Myoneurin	Mynn			1931415;	80732;	yes
2.3.3.0.55	Zinc-coordinating DNA-binding domains	C2H2 zinc finger factors	More than 3 adjacent zinc fingers	Unclassified	O43167	http://tfclass.bioinf.med.uni-goettingen.de/	ZBT24_HUMAN	Zinc finger and BTB domain-containing protein 24 (Zinc finger protein 450)	ZBTB24	KIAA0441 ZNF450	21143;		9841;	yes
2.3.3.0.55	Zinc-coordinating DNA-binding domains	C2H2 zinc finger factors	More than 3 adjacent zinc fingers	Unclassified	Q80X44	http://tfclass.bioinf.med.uni-goettingen.de/	ZBT24_MOUSE	Zinc finger and BTB domain-containing protein 24 (Bone morphogenetic protein-induced factor 1) (Brain-specific protein 1) (Zinc finger protein 450)	Zbtb24	Bif1 Bsg1 Znf450		3039618;	268294;	yes
2.3.3.0.57	Zinc-coordinating DNA-binding domains	C2H2 zinc finger factors	More than 3 adjacent zinc fingers	Unclassified	A6NM28	http://tfclass.bioinf.med.uni-goettingen.de/	ZFP92_HUMAN	Zinc finger protein 92 homolog (Zfp-92)	ZFP92		12865;		139735;	yes
2.3.3.0.57	Zinc-coordinating DNA-binding domains	C2H2 zinc finger factors	More than 3 adjacent zinc fingers	Unclassified	Q62396	http://tfclass.bioinf.med.uni-goettingen.de/	ZFP92_MOUSE	Zinc finger protein 92 (Zfp-92)	Zfp92			108094;	22754;	yes
2.3.3.0.58	Zinc-coordinating DNA-binding domains	C2H2 zinc finger factors	More than 3 adjacent zinc fingers	Unclassified	P10754	http://tfclass.bioinf.med.uni-goettingen.de/	ZFP13_MOUSE	Zinc finger protein 13 (Zfp-13) (Zinc finger protein Krox-8)	Zfp13	Krox-8 Zfp-13		99159;	22654;	yes
2.3.3.0.58	Zinc-coordinating DNA-binding domains	C2H2 zinc finger factors	More than 3 adjacent zinc fingers	Unclassified	O95201	http://tfclass.bioinf.med.uni-goettingen.de/	ZN205_HUMAN	Zinc finger protein 205 (Zinc finger protein 210)	ZNF205	ZNF210	12996;		7755;	yes
2.3.3.0.59	Zinc-coordinating DNA-binding domains	C2H2 zinc finger factors	More than 3 adjacent zinc fingers	Unclassified	Q96EG3	http://tfclass.bioinf.med.uni-goettingen.de/	ZN837_HUMAN	Zinc finger protein 837	ZNF837		25164;		116412;	yes
2.3.3.0.6	Zinc-coordinating DNA-binding domains	C2H2 zinc finger factors	More than 3 adjacent zinc fingers	Unclassified	Q96GC6	http://tfclass.bioinf.med.uni-goettingen.de/	ZN274_HUMAN	Neurotrophin receptor-interacting factor homolog (Zinc finger protein 274) (Zinc finger protein HFB101) (Zinc finger protein with KRAB and SCAN domains 19) (Zinc finger protein zfp2) (Zf2)	ZNF274	ZKSCAN19	13068;		10782;	yes
2.3.3.0.60	Zinc-coordinating DNA-binding domains	C2H2 zinc finger factors	More than 3 adjacent zinc fingers	Unclassified	O95125	http://tfclass.bioinf.med.uni-goettingen.de/	ZN202_HUMAN	Zinc finger protein 202 (Zinc finger protein with KRAB and SCAN domains 10)	ZNF202	ZKSCAN10	12994;		7753;	yes
2.3.3.0.61	Zinc-coordinating DNA-binding domains	C2H2 zinc finger factors	More than 3 adjacent zinc fingers	Unclassified	Q5FWF6	http://tfclass.bioinf.med.uni-goettingen.de/	ZN789_HUMAN	Zinc finger protein 789	ZNF789		27801;		285989;	yes
2.3.3.0.62	Zinc-coordinating DNA-binding domains	C2H2 zinc finger factors	More than 3 adjacent zinc fingers	Unclassified	Q6ZS27	http://tfclass.bioinf.med.uni-goettingen.de/	ZN662_HUMAN	Zinc finger protein 662	ZNF662		31930;		389114;	yes
2.3.3.0.63	Zinc-coordinating DNA-binding domains	C2H2 zinc finger factors	More than 3 adjacent zinc fingers	Unclassified	Q86TJ5	http://tfclass.bioinf.med.uni-goettingen.de/	ZN554_HUMAN	Zinc finger protein 554	ZNF554		26629;		115196;	yes
2.3.3.0.64	Zinc-coordinating DNA-binding domains	C2H2 zinc finger factors	More than 3 adjacent zinc fingers	Unclassified	Q5JVG8	http://tfclass.bioinf.med.uni-goettingen.de/	ZN506_HUMAN	Zinc finger protein 506	ZNF506		23780;		440515;	yes
2.3.3.0.65	Zinc-coordinating DNA-binding domains	C2H2 zinc finger factors	More than 3 adjacent zinc fingers	Unclassified	Q6ZN08	http://tfclass.bioinf.med.uni-goettingen.de/	ZNF66_HUMAN	Putative zinc finger protein 66 (Zinc finger protein 66 pseudogene)	ZNF66	ZNF66P	13135;			yes
2.3.3.0.67	Zinc-coordinating DNA-binding domains	C2H2 zinc finger factors	More than 3 adjacent zinc fingers	Unclassified	Q8IVC4	http://tfclass.bioinf.med.uni-goettingen.de/	ZN584_HUMAN	Zinc finger protein 584	ZNF584		27318;		201514;	yes
2.3.3.0.68	Zinc-coordinating DNA-binding domains	C2H2 zinc finger factors	More than 3 adjacent zinc fingers	Unclassified	Q5T5D7	http://tfclass.bioinf.med.uni-goettingen.de/	ZN684_HUMAN	Zinc finger protein 684	ZNF684		28418;		127396;	yes
2.3.3.0.69	Zinc-coordinating DNA-binding domains	C2H2 zinc finger factors	More than 3 adjacent zinc fingers	Unclassified	Q16670	http://genexplain.com/tfclass/huTF_classification.html	ZSC26_HUMAN	Zinc finger and SCAN domain-containing protein 26 (Protein SRE-ZBP) (Zinc finger protein 187)	ZSCAN26	ZNF187	12978;		7741;	yes
2.3.3.0.69	Zinc-coordinating DNA-binding domains	C2H2 zinc finger factors	More than 3 adjacent zinc fingers	Unclassified	Q5RJ54	http://tfclass.bioinf.med.uni-goettingen.de/	ZSC26_MOUSE	Zinc finger and SCAN domain-containing protein 26 (Zinc finger protein 187)	Zscan26	Zfp187 Znf187		3531417;	432731;	yes
2.3.3.0.7	Zinc-coordinating DNA-binding domains	C2H2 zinc finger factors	More than 3 adjacent zinc fingers	Unclassified	P98182	http://tfclass.bioinf.med.uni-goettingen.de/	ZN200_HUMAN	Zinc finger protein 200	ZNF200	ZNFMF	12993;		7752;	no
2.3.3.0.70	Zinc-coordinating DNA-binding domains	C2H2 zinc finger factors	More than 3 adjacent zinc fingers	Unclassified	P10073	http://tfclass.bioinf.med.uni-goettingen.de/	ZSC22_HUMAN	Zinc finger and SCAN domain-containing protein 22 (Krueppel-related zinc finger protein 2) (Protein HKR2) (Zinc finger protein 50)	ZSCAN22	HKR2 ZNF50	4929;		342945;	yes
2.3.3.0.71	Zinc-coordinating DNA-binding domains	C2H2 zinc finger factors	More than 3 adjacent zinc fingers	Unclassified	Q7Z398	http://tfclass.bioinf.med.uni-goettingen.de/	ZN550_HUMAN	Zinc finger protein 550	ZNF550		28643;		162972;	yes
2.3.3.0.72	Zinc-coordinating DNA-binding domains	C2H2 zinc finger factors	More than 3 adjacent zinc fingers	Unclassified	Q6P2D0	http://tfclass.bioinf.med.uni-goettingen.de/	ZFP1_HUMAN	Zinc finger protein 1 homolog (Zfp-1) (Zinc finger protein 475)	ZFP1	ZNF475	23328;		162239;	yes
2.3.3.0.72	Zinc-coordinating DNA-binding domains	C2H2 zinc finger factors	More than 3 adjacent zinc fingers	Unclassified	P08042	http://tfclass.bioinf.med.uni-goettingen.de/	ZFP1_MOUSE	Zinc finger protein 1 (Zfp-1) (Protein mKR1)	Zfp1	Fnp-1 Zfp-1		99154;	22640;	yes
2.3.3.0.74	Zinc-coordinating DNA-binding domains	C2H2 zinc finger factors	More than 3 adjacent zinc fingers	Unclassified	Q05516	http://tfclass.bioinf.med.uni-goettingen.de/	ZBT16_HUMAN	Zinc finger and BTB domain-containing protein 16 (Promyelocytic leukemia zinc finger protein) (Zinc finger protein 145) (Zinc finger protein PLZF)	ZBTB16	PLZF ZNF145	12930;		7704;	yes
2.3.3.0.75	Zinc-coordinating DNA-binding domains	C2H2 zinc finger factors	More than 3 adjacent zinc fingers	Unclassified	Q92664	http://tfclass.bioinf.med.uni-goettingen.de/	TF3A_HUMAN	Transcription factor IIIA (TFIIIA)	GTF3A		4662;		2971;	no
2.3.3.0.75	Zinc-coordinating DNA-binding domains	C2H2 zinc finger factors	More than 3 adjacent zinc fingers	Unclassified	Q8VHT7	http://tfclass.bioinf.med.uni-goettingen.de/	TF3A_MOUSE	Transcription factor IIIA (TFIIIA)	Gtf3a			1913846;	66596;	no
2.3.3.0.76	Zinc-coordinating DNA-binding domains	C2H2 zinc finger factors	More than 3 adjacent zinc fingers	Unclassified	Q9NTW7	http://tfclass.bioinf.med.uni-goettingen.de/	ZF64B_HUMAN	Zinc finger protein 64 (Zfp-64) (Zinc finger protein 338)	ZFP64	ZNF338	15940;		55734;	no
2.3.3.0.76	Zinc-coordinating DNA-binding domains	C2H2 zinc finger factors	More than 3 adjacent zinc fingers	Unclassified	Q99KE8	http://tfclass.bioinf.med.uni-goettingen.de/	ZFP64_MOUSE	Zinc finger protein 64 (Zfp-64)	Zfp64			107342;		no
2.3.3.0.77	Zinc-coordinating DNA-binding domains	C2H2 zinc finger factors	More than 3 adjacent zinc fingers	Unclassified	Q9NW07	http://tfclass.bioinf.med.uni-goettingen.de/	ZN358_HUMAN	Zinc finger protein 358	ZNF358		16838;		140467;	yes
2.3.3.0.78	Zinc-coordinating DNA-binding domains	C2H2 zinc finger factors	More than 3 adjacent zinc fingers	Unclassified	Q9H7X3	http://tfclass.bioinf.med.uni-goettingen.de/	ZN696_HUMAN	Zinc finger protein 696	ZNF696		25872;		79943;	yes
2.3.3.0.79	Zinc-coordinating DNA-binding domains	C2H2 zinc finger factors	More than 3 adjacent zinc fingers	Unclassified	O14978	http://tfclass.bioinf.med.uni-goettingen.de/	ZN263_HUMAN	Zinc finger protein 263 (Zinc finger protein FPM315) (Zinc finger protein with KRAB and SCAN domains 12)	ZNF263	FPM315 ZKSCAN12	13056;		10127;	yes
2.3.3.0.79	Zinc-coordinating DNA-binding domains	C2H2 zinc finger factors	More than 3 adjacent zinc fingers	Unclassified	Q8CF60	http://tfclass.bioinf.med.uni-goettingen.de/	ZN263_MOUSE	Zinc finger protein 263 (Zinc finger protein FPM315) (Zinc finger protein with KRAB and SCAN domains 12)	Znf263	FPM315 Zfp263 ZKSCAN12		1921370;	74120;	yes
2.3.3.0.80	Zinc-coordinating DNA-binding domains	C2H2 zinc finger factors	More than 3 adjacent zinc fingers	Unclassified	Q9HAH1	http://tfclass.bioinf.med.uni-goettingen.de/	ZN556_HUMAN	Zinc finger protein 556	ZNF556		25669;		80032;	yes
2.3.3.0.81	Zinc-coordinating DNA-binding domains	C2H2 zinc finger factors	More than 3 adjacent zinc fingers	Unclassified	Q15776	http://tfclass.bioinf.med.uni-goettingen.de/	ZKSC8_HUMAN	Zinc finger protein with KRAB and SCAN domains 8 (LD5-1) (Zinc finger protein 192)	ZKSCAN8	ZNF192	12983;		7745;	yes
2.3.3.0.82	Zinc-coordinating DNA-binding domains	C2H2 zinc finger factors	More than 3 adjacent zinc fingers	Unclassified	Q9UJN7	http://tfclass.bioinf.med.uni-goettingen.de/	ZN391_HUMAN	Zinc finger protein 391	ZNF391		18779;		346157;	yes
2.3.3.0.83	Zinc-coordinating DNA-binding domains	C2H2 zinc finger factors	More than 3 adjacent zinc fingers	Unclassified	Q16600	http://tfclass.bioinf.med.uni-goettingen.de/	ZN239_HUMAN	Zinc finger protein 239 (Zinc finger protein HOK-2) (Zinc finger protein MOK-2)	ZNF239	HOK2 MOK2	13031;		8187;	yes
2.3.3.0.83	Zinc-coordinating DNA-binding domains	C2H2 zinc finger factors	More than 3 adjacent zinc fingers	Unclassified	P24399	http://tfclass.bioinf.med.uni-goettingen.de/	ZN239_MOUSE	Zinc finger protein 239 (Zfp-239) (Zinc finger protein MOK-2)	Znf239	Mok-2 Mok2 Zfp239		1306812;	22685;	yes
2.3.3.0.84	Zinc-coordinating DNA-binding domains	C2H2 zinc finger factors	More than 3 adjacent zinc fingers	Unclassified	Q8N3J9	http://tfclass.bioinf.med.uni-goettingen.de/	ZN664_HUMAN	Zinc finger protein 664 (Zinc finger protein 176) (Zinc finger protein from organ of Corti)	ZNF664	ZFOC1 ZNF176	25406;		144348;	yes
2.3.3.0.84	Zinc-coordinating DNA-binding domains	C2H2 zinc finger factors	More than 3 adjacent zinc fingers	Unclassified	Q4VA44	http://tfclass.bioinf.med.uni-goettingen.de/	ZN664_MOUSE	Zinc finger protein 664	Znf664	Zfp664		2442505;	269704;	yes
2.3.3.0.87	Zinc-coordinating DNA-binding domains	C2H2 zinc finger factors	More than 3 adjacent zinc fingers	Unclassified	Q96CX3	http://tfclass.bioinf.med.uni-goettingen.de/	ZN501_HUMAN	Zinc finger protein 501 (Zinc finger protein 52)	ZNF501	ZNF52	23717;		115560;	yes
2.3.3.0.89	Zinc-coordinating DNA-binding domains	C2H2 zinc finger factors	More than 3 adjacent zinc fingers	Unclassified	Q8N9Z0	http://tfclass.bioinf.med.uni-goettingen.de/	ZN610_HUMAN	Zinc finger protein 610	ZNF610		26687;		162963;	yes
2.3.3.0.9	Zinc-coordinating DNA-binding domains	C2H2 zinc finger factors	More than 3 adjacent zinc fingers	Unclassified	Q8N2R0	http://tfclass.bioinf.med.uni-goettingen.de/	OSR2_HUMAN	Protein odd-skipped-related 2	OSR2		15830;		116039;	yes
2.3.3.0.9	Zinc-coordinating DNA-binding domains	C2H2 zinc finger factors	More than 3 adjacent zinc fingers	Unclassified	Q91ZD1	http://tfclass.bioinf.med.uni-goettingen.de/	OSR2_MOUSE	Protein odd-skipped-related 2	Osr2			1930813;	107587;	yes
2.3.3.0.91	Zinc-coordinating DNA-binding domains	C2H2 zinc finger factors	More than 3 adjacent zinc fingers	Unclassified	Q6AZW8	http://tfclass.bioinf.med.uni-goettingen.de/	ZN660_HUMAN	Zinc finger protein 660	ZNF660		26720;		285349;	yes
2.3.3.0.92	Zinc-coordinating DNA-binding domains	C2H2 zinc finger factors	More than 3 adjacent zinc fingers	Unclassified	Q9H116	http://tfclass.bioinf.med.uni-goettingen.de/	GZF1_HUMAN	GDNF-inducible zinc finger protein 1 (Zinc finger and BTB domain-containing protein 23) (Zinc finger protein 336)	GZF1	ZBTB23 ZNF336	15808;		64412;	yes
2.3.3.0.92	Zinc-coordinating DNA-binding domains	C2H2 zinc finger factors	More than 3 adjacent zinc fingers	Unclassified	Q4VBD9	http://tfclass.bioinf.med.uni-goettingen.de/	GZF1_MOUSE	GDNF-inducible zinc finger protein 1 (Zinc finger protein 336)	Gzf1	Zfp336		1921783;	74533;	yes
2.3.3.0.93	Zinc-coordinating DNA-binding domains	C2H2 zinc finger factors	More than 3 adjacent zinc fingers	Unclassified	Q9H9D4	http://tfclass.bioinf.med.uni-goettingen.de/	ZN408_HUMAN	Zinc finger protein 408 (PR domain zinc finger protein 17)	ZNF408	PFM14 PRDM17	20041;		79797;	yes
2.3.3.0.94	Zinc-coordinating DNA-binding domains	C2H2 zinc finger factors	More than 3 adjacent zinc fingers	Unclassified	Q5T619	http://tfclass.bioinf.med.uni-goettingen.de/	ZN648_HUMAN	Zinc finger protein 648	ZNF648		18190;		127665;	yes
2.3.3.0.95	Zinc-coordinating DNA-binding domains	C2H2 zinc finger factors	More than 3 adjacent zinc fingers	Unclassified	Q9H5H4	http://tfclass.bioinf.med.uni-goettingen.de/	ZN768_HUMAN	Zinc finger protein 768	ZNF768		26273;		79724;	yes
2.3.3.0.95	Zinc-coordinating DNA-binding domains	C2H2 zinc finger factors	More than 3 adjacent zinc fingers	Unclassified	Q8R0T2	http://tfclass.bioinf.med.uni-goettingen.de/	ZN768_MOUSE	Zinc finger protein 768	Znf768	Zfp768		2384582;	233890;	yes
2.3.3.0.96	Zinc-coordinating DNA-binding domains	C2H2 zinc finger factors	More than 3 adjacent zinc fingers	Unclassified	Q6ZMY9	http://tfclass.bioinf.med.uni-goettingen.de/	ZN517_HUMAN	Zinc finger protein 517	ZNF517		27984;		340385;	yes
2.3.3.0.97	Zinc-coordinating DNA-binding domains	C2H2 zinc finger factors	More than 3 adjacent zinc fingers	Unclassified	Q8IVP9	http://tfclass.bioinf.med.uni-goettingen.de/	ZN547_HUMAN	Zinc finger protein 547	ZNF547		26432;		284306;	yes
2.3.3.0.98	Zinc-coordinating DNA-binding domains	C2H2 zinc finger factors	More than 3 adjacent zinc fingers	Unclassified	Q5HY98	http://tfclass.bioinf.med.uni-goettingen.de/	ZN766_HUMAN	Zinc finger protein 766	ZNF766		28063;		90321;	yes
2.3.3.0.99	Zinc-coordinating DNA-binding domains	C2H2 zinc finger factors	More than 3 adjacent zinc fingers	Unclassified	Q86XU0	http://tfclass.bioinf.med.uni-goettingen.de/	ZN677_HUMAN	Zinc finger protein 677	ZNF677		28730;		342926;	yes
2.3.3.1.1	Zinc-coordinating DNA-binding domains	C2H2 zinc finger factors	More than 3 adjacent zinc fingers	GLI-lile	P08151	http://tfclass.bioinf.med.uni-goettingen.de/	GLI1_HUMAN	Zinc finger protein GLI1 (Glioma-associated oncogene) (Oncogene GLI)	GLI1	GLI	4317;		2735;	yes
2.3.3.1.1	Zinc-coordinating DNA-binding domains	C2H2 zinc finger factors	More than 3 adjacent zinc fingers	GLI-lile	P47806	http://tfclass.bioinf.med.uni-goettingen.de/	GLI1_MOUSE	Zinc finger protein GLI1 (Glioma-associated oncogene homolog)	Gli1	Gli		95727;	14632;	yes
2.3.3.1.10	Zinc-coordinating DNA-binding domains	C2H2 zinc finger factors	More than 3 adjacent zinc fingers	GLI-lile	Q8N9L1	http://tfclass.bioinf.med.uni-goettingen.de/	ZIC4_HUMAN	Zinc finger protein ZIC 4 (Zinc finger protein of the cerebellum 4)	ZIC4		20393;		84107;	yes
2.3.3.1.10	Zinc-coordinating DNA-binding domains	C2H2 zinc finger factors	More than 3 adjacent zinc fingers	GLI-lile	Q61467	http://tfclass.bioinf.med.uni-goettingen.de/	ZIC4_MOUSE	Zinc finger protein ZIC 4 (Zinc finger protein of the cerebellum 4)	Zic4			107201;	22774;	yes
2.3.3.1.11	Zinc-coordinating DNA-binding domains	C2H2 zinc finger factors	More than 3 adjacent zinc fingers	GLI-lile	Q96T25	http://tfclass.bioinf.med.uni-goettingen.de/	ZIC5_HUMAN	Zinc finger protein ZIC 5 (Zinc finger protein of the cerebellum 5)	ZIC5		20322;		85416;	yes
2.3.3.1.11	Zinc-coordinating DNA-binding domains	C2H2 zinc finger factors	More than 3 adjacent zinc fingers	GLI-lile	Q7TQ40	http://tfclass.bioinf.med.uni-goettingen.de/	ZIC5_MOUSE	Zinc finger protein ZIC 5 (Odd paired-related protein) (Opa-related protein) (Zinc finger protein of the cerebellum 5)	Zic5	Opr		1929518;	65100;	yes
2.3.3.1.2	Zinc-coordinating DNA-binding domains	C2H2 zinc finger factors	More than 3 adjacent zinc fingers	GLI-lile	P10070	http://tfclass.bioinf.med.uni-goettingen.de/	GLI2_HUMAN	Zinc finger protein GLI2 (GLI family zinc finger protein 2) (Tax helper protein)	GLI2	THP	4318;		2736;	yes
2.3.3.1.2	Zinc-coordinating DNA-binding domains	C2H2 zinc finger factors	More than 3 adjacent zinc fingers	GLI-lile	Q0VGT2	http://tfclass.bioinf.med.uni-goettingen.de/	GLI2_MOUSE	Zinc finger protein GLI2 (Tax helper protein)	Gli2	Thp		95728;	14633;	yes
2.3.3.1.3	Zinc-coordinating DNA-binding domains	C2H2 zinc finger factors	More than 3 adjacent zinc fingers	GLI-lile	P10071	http://tfclass.bioinf.med.uni-goettingen.de/	GLI3_HUMAN	Transcriptional activator GLI3 (GLI3 form of 190 kDa) (GLI3-190) (GLI3 full-length protein) (GLI3FL) [Cleaved into: Transcriptional repressor GLI3R (GLI3 C-terminally truncated form) (GLI3 form of 83 kDa) (GLI3-83)]	GLI3		4319;		2737;	yes
2.3.3.1.3	Zinc-coordinating DNA-binding domains	C2H2 zinc finger factors	More than 3 adjacent zinc fingers	GLI-lile	Q61602	http://tfclass.bioinf.med.uni-goettingen.de/	GLI3_MOUSE	Transcriptional activator GLI3 (GLI3 form of 190 kDa) (GLI3-190) (GLI3 full-length protein) (GLI3FL) [Cleaved into: Transcriptional repressor GLI3R (GLI3 C-terminally truncated form) (GLI3 form of 83 kDa) (GLI3-83)]	Gli3			95729;	14634;	yes
2.3.3.1.4	Zinc-coordinating DNA-binding domains	C2H2 zinc finger factors	More than 3 adjacent zinc fingers	GLI-lile	Q8NBF1	http://tfclass.bioinf.med.uni-goettingen.de/	GLIS1_HUMAN	Zinc finger protein GLIS1 (GLI-similar 1)	GLIS1		29525;		148979;	yes
2.3.3.1.4	Zinc-coordinating DNA-binding domains	C2H2 zinc finger factors	More than 3 adjacent zinc fingers	GLI-lile	Q8K1M4	http://tfclass.bioinf.med.uni-goettingen.de/	GLIS1_MOUSE	Zinc finger protein GLIS1 (GLI-similar 1) (Gli homologous protein 1) (GliH1)	Glis1	Gli5		2386723;	230587;	yes
2.3.3.1.5	Zinc-coordinating DNA-binding domains	C2H2 zinc finger factors	More than 3 adjacent zinc fingers	GLI-lile	Q9BZE0	http://tfclass.bioinf.med.uni-goettingen.de/	GLIS2_HUMAN	Zinc finger protein GLIS2 (GLI-similar 2) (Neuronal Krueppel-like protein)	GLIS2	NKL	29450;		84662;	yes
2.3.3.1.5	Zinc-coordinating DNA-binding domains	C2H2 zinc finger factors	More than 3 adjacent zinc fingers	GLI-lile	Q8VDL9	http://tfclass.bioinf.med.uni-goettingen.de/	GLIS2_MOUSE	Zinc finger protein GLIS2 (GLI-similar 2) (Neuronal Krueppel-like protein) (Zinc finger protein GLI5)	Glis2	Gli5 Nkl		1932535;	83396;	yes
2.3.3.1.6	Zinc-coordinating DNA-binding domains	C2H2 zinc finger factors	More than 3 adjacent zinc fingers	GLI-lile	Q8NEA6	http://tfclass.bioinf.med.uni-goettingen.de/	GLIS3_HUMAN	Zinc finger protein GLIS3 (GLI-similar 3) (Zinc finger protein 515)	GLIS3	ZNF515	28510;		169792;	yes
2.3.3.1.6	Zinc-coordinating DNA-binding domains	C2H2 zinc finger factors	More than 3 adjacent zinc fingers	GLI-lile	Q6XP49	http://tfclass.bioinf.med.uni-goettingen.de/	GLIS3_MOUSE	Zinc finger protein GLIS3 (GLI-similar 3)	Glis3			2444289;	226075;	yes
2.3.3.1.7	Zinc-coordinating DNA-binding domains	C2H2 zinc finger factors	More than 3 adjacent zinc fingers	GLI-lile	Q15915	http://tfclass.bioinf.med.uni-goettingen.de/	ZIC1_HUMAN	Zinc finger protein ZIC 1 (Zinc finger protein 201) (Zinc finger protein of the cerebellum 1)	ZIC1	ZIC ZNF201	12872;		7545;	yes
2.3.3.1.7	Zinc-coordinating DNA-binding domains	C2H2 zinc finger factors	More than 3 adjacent zinc fingers	GLI-lile	P46684	http://tfclass.bioinf.med.uni-goettingen.de/	ZIC1_MOUSE	Zinc finger protein ZIC 1 (Zinc finger protein of the cerebellum 1)	Zic1	Zic		106683;	22771;	yes
2.3.3.1.8	Zinc-coordinating DNA-binding domains	C2H2 zinc finger factors	More than 3 adjacent zinc fingers	GLI-lile	O95409	http://tfclass.bioinf.med.uni-goettingen.de/	ZIC2_HUMAN	Zinc finger protein ZIC 2 (Zinc finger protein of the cerebellum 2)	ZIC2		12873;		7546;	yes
2.3.3.1.8	Zinc-coordinating DNA-binding domains	C2H2 zinc finger factors	More than 3 adjacent zinc fingers	GLI-lile	Q62520	http://tfclass.bioinf.med.uni-goettingen.de/	ZIC2_MOUSE	Zinc finger protein ZIC 2 (Zinc finger protein of the cerebellum 2)	Zic2			106679;		yes
2.3.3.1.9	Zinc-coordinating DNA-binding domains	C2H2 zinc finger factors	More than 3 adjacent zinc fingers	GLI-lile	O60481	http://tfclass.bioinf.med.uni-goettingen.de/	ZIC3_HUMAN	Zinc finger protein ZIC 3 (Zinc finger protein 203) (Zinc finger protein of the cerebellum 3)	ZIC3	ZNF203	12874;		7547;	yes
2.3.3.1.9	Zinc-coordinating DNA-binding domains	C2H2 zinc finger factors	More than 3 adjacent zinc fingers	GLI-lile	Q62521	http://tfclass.bioinf.med.uni-goettingen.de/	ZIC3_MOUSE	Zinc finger protein ZIC 3 (Zinc finger protein of the cerebellum 3)	Zic3			106676;	22773;	yes
2.3.3.10.1	Zinc-coordinating DNA-binding domains	C2H2 zinc finger factors	More than 3 adjacent zinc fingers	ZNF24-like	P17028	http://tfclass.bioinf.med.uni-goettingen.de/	ZNF24_HUMAN	Zinc finger protein 24 (Retinoic acid suppression protein A) (RSG-A) (Zinc finger and SCAN domain-containing protein 3) (Zinc finger protein 191) (Zinc finger protein KOX17)	ZNF24	KOX17 ZNF191 ZSCAN3	13032;		7572;	yes
2.3.3.10.1	Zinc-coordinating DNA-binding domains	C2H2 zinc finger factors	More than 3 adjacent zinc fingers	ZNF24-like	Q91VN1	http://tfclass.bioinf.med.uni-goettingen.de/	ZNF24_MOUSE	Zinc finger protein 24 (Hypomyelinated CNS protein) (Zinc finger protein 191) (Zinc finger protein ZF-12)	Znf24	Hmcns Zfp191 Zfp24		1929704;	59057;	yes
2.3.3.10.2	Zinc-coordinating DNA-binding domains	C2H2 zinc finger factors	More than 3 adjacent zinc fingers	ZNF24-like	O15535	http://tfclass.bioinf.med.uni-goettingen.de/	ZSC9_HUMAN	Zinc finger and SCAN domain-containing protein 9 (Cell proliferation-inducing gene 12 protein) (PRD51) (Zinc finger protein 193)	ZSCAN9	ZNF193	12984;		7746;	yes
2.3.3.10.3	Zinc-coordinating DNA-binding domains	C2H2 zinc finger factors	More than 3 adjacent zinc fingers	ZNF24-like	Q3MJ62	http://tfclass.bioinf.med.uni-goettingen.de/	ZSC23_HUMAN	Zinc finger and SCAN domain-containing protein 23 (Zinc finger protein 390) (Zinc finger protein 453)	ZSCAN23	ZNF390 ZNF453	21193;		222696;	yes
2.3.3.10.4	Zinc-coordinating DNA-binding domains	C2H2 zinc finger factors	More than 3 adjacent zinc fingers	ZNF24-like	P10075	http://tfclass.bioinf.med.uni-goettingen.de/	GLI4_HUMAN	Zinc finger protein GLI4 (Krueppel-related zinc finger protein 4) (Protein HKR4)	GLI4	HKR4	4320;		2738;	yes
2.3.3.10.5	Zinc-coordinating DNA-binding domains	C2H2 zinc finger factors	More than 3 adjacent zinc fingers	ZNF24-like	Q9UNY5	http://tfclass.bioinf.med.uni-goettingen.de/	ZN232_HUMAN	Zinc finger protein 232 (Zinc finger and SCAN domain-containing protein 11)	ZNF232	ZSCAN11	13026;		7775;	yes
2.3.3.10.6	Zinc-coordinating DNA-binding domains	C2H2 zinc finger factors	More than 3 adjacent zinc fingers	ZNF24-like	P17029	http://tfclass.bioinf.med.uni-goettingen.de/	ZKSC1_HUMAN	Zinc finger protein with KRAB and SCAN domains 1 (Zinc finger protein 139) (Zinc finger protein 36) (Zinc finger protein KOX18)	ZKSCAN1	KOX18 ZNF139 ZNF36	13101;		7586;	yes
2.3.3.10.6	Zinc-coordinating DNA-binding domains	C2H2 zinc finger factors	More than 3 adjacent zinc fingers	ZNF24-like	Q8BGS3	http://tfclass.bioinf.med.uni-goettingen.de/	ZKSC1_MOUSE	Zinc finger protein with KRAB and SCAN domains 1	Zkscan1			1921820;	74570;	yes
2.3.3.10.7	Zinc-coordinating DNA-binding domains	C2H2 zinc finger factors	More than 3 adjacent zinc fingers	ZNF24-like	Q96LW9	http://tfclass.bioinf.med.uni-goettingen.de/	ZSC31_HUMAN	Zinc finger and SCAN domain-containing protein 31 (Zinc finger protein 323)	ZSCAN31	ZNF310P ZNF323	14097;		64288;	yes
2.3.3.11.1	Zinc-coordinating DNA-binding domains	C2H2 zinc finger factors	More than 3 adjacent zinc fingers	ZBTB6-like	Q15916	http://tfclass.bioinf.med.uni-goettingen.de/	ZBTB6_HUMAN	Zinc finger and BTB domain-containing protein 6 (Zinc finger protein 482) (Zinc finger protein with interaction domain)	ZBTB6	ZID ZNF482	16764;		10773;	yes
2.3.3.11.1	Zinc-coordinating DNA-binding domains	C2H2 zinc finger factors	More than 3 adjacent zinc fingers	ZBTB6-like	Q8K088	http://tfclass.bioinf.med.uni-goettingen.de/	ZBTB6_MOUSE	Zinc finger and BTB domain-containing protein 6 (Zinc finger protein 482)	Zbtb6	Zfp482 Znf482		2442998;	241322;	yes
2.3.3.11.2	Zinc-coordinating DNA-binding domains	C2H2 zinc finger factors	More than 3 adjacent zinc fingers	ZBTB6-like	Q9HCK0	http://tfclass.bioinf.med.uni-goettingen.de/	ZBT26_HUMAN	Zinc finger and BTB domain-containing protein 26 (Zinc finger protein 481) (Zinc finger protein Bioref)	ZBTB26	KIAA1572 ZNF481	23383;		57684;	yes
2.3.3.11.3	Zinc-coordinating DNA-binding domains	C2H2 zinc finger factors	More than 3 adjacent zinc fingers	ZBTB6-like	Q9Y330	http://tfclass.bioinf.med.uni-goettingen.de/	ZBT12_HUMAN	Zinc finger and BTB domain-containing protein 12 (Protein G10)	ZBTB12	C6orf46 G10 NG35	19066;		221527;	yes
2.3.3.12.1	Zinc-coordinating DNA-binding domains	C2H2 zinc finger factors	More than 3 adjacent zinc fingers	PRDM1-like	O75626	http://tfclass.bioinf.med.uni-goettingen.de/	PRDM1_HUMAN	PR domain zinc finger protein 1 (EC 2.1.1.-) (BLIMP-1) (Beta-interferon gene positive regulatory domain I-binding factor) (PR domain-containing protein 1) (Positive regulatory domain I-binding factor 1) (PRDI-BF1) (PRDI-binding factor 1)	PRDM1	BLIMP1	9346;		639;	yes
2.3.3.12.1	Zinc-coordinating DNA-binding domains	C2H2 zinc finger factors	More than 3 adjacent zinc fingers	PRDM1-like	Q60636	http://tfclass.bioinf.med.uni-goettingen.de/	PRDM1_MOUSE	PR domain zinc finger protein 1 (EC 2.1.1.-) (B lymphocyte-induced maturation protein 1) (Blimp-1) (Beta-interferon gene positive regulatory domain I-binding factor) (PR domain-containing protein 1)	Prdm1	Blimp1		99655;	12142;	yes
2.3.3.12.2	Zinc-coordinating DNA-binding domains	C2H2 zinc finger factors	More than 3 adjacent zinc fingers	PRDM1-like	Q8IZ20	http://tfclass.bioinf.med.uni-goettingen.de/	ZN683_HUMAN	Tissue-resident T-cell transcription regulator protein ZNF683 (Homolog of Blimp-1 in T-cell) (Hobit) (Zinc finger protein 683)	ZNF683		28495;		257101;	yes
2.3.3.12.2	Zinc-coordinating DNA-binding domains	C2H2 zinc finger factors	More than 3 adjacent zinc fingers	PRDM1-like	I7HJS4	http://tfclass.bioinf.med.uni-goettingen.de/	ZN683_MOUSE	Tissue-resident T-cell transcription regulator protein ZNF683 (Homolog of Blimp-1 in T-cell) (Hobit) (Zinc finger protein 683)	Znf683	Gm13060 Zfp683		3650254;		yes
2.3.3.13.1	Zinc-coordinating DNA-binding domains	C2H2 zinc finger factors	More than 3 adjacent zinc fingers	ZNF148-like	Q9UQR1	http://tfclass.bioinf.med.uni-goettingen.de/	ZN148_HUMAN	Zinc finger protein 148 (Transcription factor ZBP-89) (Zinc finger DNA-binding protein 89)	ZNF148	ZBP89	12933;		7707;	yes
2.3.3.13.1	Zinc-coordinating DNA-binding domains	C2H2 zinc finger factors	More than 3 adjacent zinc fingers	ZNF148-like	Q61624	http://tfclass.bioinf.med.uni-goettingen.de/	ZN148_MOUSE	Zinc finger protein 148 (Beta enolase repressor factor 1) (G-rich box-binding protein) (Transcription factor BFCOL1) (Transcription factor ZBP-89) (Zinc finger DNA-binding protein 89)	Znf148	Zbp89 Zfp148		1332234;	22661;	yes
2.3.3.13.2	Zinc-coordinating DNA-binding domains	C2H2 zinc finger factors	More than 3 adjacent zinc fingers	ZNF148-like	Q9Y2X9	http://tfclass.bioinf.med.uni-goettingen.de/	ZN281_HUMAN	Zinc finger protein 281 (GC-box-binding zinc finger protein 1) (Transcription factor ZBP-99) (Zinc finger DNA-binding protein 99)	ZNF281	GZP1 ZBP99	13075;		23528;	yes
2.3.3.13.2	Zinc-coordinating DNA-binding domains	C2H2 zinc finger factors	More than 3 adjacent zinc fingers	ZNF148-like	Q99LI5	http://tfclass.bioinf.med.uni-goettingen.de/	ZN281_MOUSE	Zinc finger protein 281	Znf281	Zfp281		3029290;	226442;	yes
2.3.3.14.1	Zinc-coordinating DNA-binding domains	C2H2 zinc finger factors	More than 3 adjacent zinc fingers	ZBTB20-like	Q9HC78	http://tfclass.bioinf.med.uni-goettingen.de/	ZBT20_HUMAN	Zinc finger and BTB domain-containing protein 20 (Dendritic-derived BTB/POZ zinc finger protein) (Zinc finger protein 288)	ZBTB20	DPZF ZNF288	13503;		26137;	yes
2.3.3.14.1	Zinc-coordinating DNA-binding domains	C2H2 zinc finger factors	More than 3 adjacent zinc fingers	ZBTB20-like	Q8K0L9	http://tfclass.bioinf.med.uni-goettingen.de/	ZBT20_MOUSE	Zinc finger and BTB domain-containing protein 20 (BTB/POZ domain zinc finger factor HOF) (Zinc finger protein 288)	Zbtb20	Zfp288		1929213;	56490;	yes
2.3.3.14.2	Zinc-coordinating DNA-binding domains	C2H2 zinc finger factors	More than 3 adjacent zinc fingers	ZBTB20-like	Q96K62	http://tfclass.bioinf.med.uni-goettingen.de/	ZBT45_HUMAN	Zinc finger and BTB domain-containing protein 45 (Zinc finger protein 499)	ZBTB45	ZNF499	23715;		84878;	yes
2.3.3.14.2	Zinc-coordinating DNA-binding domains	C2H2 zinc finger factors	More than 3 adjacent zinc fingers	ZBTB20-like	Q52KG4	http://tfclass.bioinf.med.uni-goettingen.de/	ZBT45_MOUSE	Zinc finger and BTB domain-containing protein 45 (Zinc finger protein 499)	Zbtb45	Gm157 Zfp499		2685003;	232879;	yes
2.3.3.15.1	Zinc-coordinating DNA-binding domains	C2H2 zinc finger factors	More than 3 adjacent zinc fingers	ZNF524-like	Q96C55	http://tfclass.bioinf.med.uni-goettingen.de/	ZN524_HUMAN	Zinc finger protein 524	ZNF524		28322;		147807;	yes
2.3.3.15.1	Zinc-coordinating DNA-binding domains	C2H2 zinc finger factors	More than 3 adjacent zinc fingers	ZNF524-like	Q9D0B1	http://tfclass.bioinf.med.uni-goettingen.de/	ZN524_MOUSE	Zinc finger protein 524	Znf524	Zfp524		1916740;	66056;	yes
2.3.3.15.2	Zinc-coordinating DNA-binding domains	C2H2 zinc finger factors	More than 3 adjacent zinc fingers	ZNF524-like	Q9P0T4	http://tfclass.bioinf.med.uni-goettingen.de/	ZN581_HUMAN	Zinc finger protein 581	ZNF581		25017;		51545;	yes
2.3.3.16.1	Zinc-coordinating DNA-binding domains	C2H2 zinc finger factors	More than 3 adjacent zinc fingers	ZNF238-like	Q99592	http://tfclass.bioinf.med.uni-goettingen.de/	ZBT18_HUMAN	Zinc finger and BTB domain-containing protein 18 (58 kDa repressor protein) (Transcriptional repressor RP58) (Translin-associated zinc finger protein 1) (TAZ-1) (Zinc finger protein 238) (Zinc finger protein C2H2-171)	ZBTB18	RP58 TAZ1 ZNF238	13030;		10472;	yes
2.3.3.16.1	Zinc-coordinating DNA-binding domains	C2H2 zinc finger factors	More than 3 adjacent zinc fingers	ZNF238-like	Q9WUK6	http://genexplain.com/tfclass/huTF_classification.html	ZBT18_MOUSE	Zinc finger and BTB domain-containing protein 18 (58 kDa repressor protein) (Transcriptional repressor RP58) (Zinc finger protein 238) (Zfp-238)	Zbtb18	Rp58 Zfp238 Znf238		1353609;	30928;	yes
2.3.3.16.2	Zinc-coordinating DNA-binding domains	C2H2 zinc finger factors	More than 3 adjacent zinc fingers	ZNF238-like	B2RXF5	http://tfclass.bioinf.med.uni-goettingen.de/	ZBT42_HUMAN	Zinc finger and BTB domain-containing protein 42	ZBTB42		32550;		100128927;	yes
2.3.3.16.2	Zinc-coordinating DNA-binding domains	C2H2 zinc finger factors	More than 3 adjacent zinc fingers	ZNF238-like	Q811H0	http://tfclass.bioinf.med.uni-goettingen.de/	ZBT42_MOUSE	Zinc finger and BTB domain-containing protein 42 (Protein simiRP58)	Zbtb42			3644133;	382639;	yes
2.3.3.17.1	Zinc-coordinating DNA-binding domains	C2H2 zinc finger factors	More than 3 adjacent zinc fingers	OVOL	O14753	http://tfclass.bioinf.med.uni-goettingen.de/	OVOL1_HUMAN	Putative transcription factor Ovo-like 1 (hOvo1)	OVOL1		8525;		5017;	yes
2.3.3.17.1	Zinc-coordinating DNA-binding domains	C2H2 zinc finger factors	More than 3 adjacent zinc fingers	OVOL	Q9WTJ2	http://tfclass.bioinf.med.uni-goettingen.de/	OVOL1_MOUSE	Putative transcription factor Ovo-like 1 (mOvo1) (mOvo1a)	Ovol1			1330290;	18426;	yes
2.3.3.17.2	Zinc-coordinating DNA-binding domains	C2H2 zinc finger factors	More than 3 adjacent zinc fingers	OVOL	Q9BRP0	http://tfclass.bioinf.med.uni-goettingen.de/	OVOL2_HUMAN	Transcription factor Ovo-like 2 (hOvo2) (Zinc finger protein 339)	OVOL2	ZNF339	15804;		58495;	yes
2.3.3.17.2	Zinc-coordinating DNA-binding domains	C2H2 zinc finger factors	More than 3 adjacent zinc fingers	OVOL	Q8CIV7	http://tfclass.bioinf.med.uni-goettingen.de/	OVOL2_MOUSE	Transcription factor Ovo-like 2 (mOvo2) (Zinc finger OVO2) (Zinc finger protein 339) (Zinc finger protein mOVO)	Ovol2	Ovo2 Zfp339 Znf339		1338039;	107586;	yes
2.3.3.18.1	Zinc-coordinating DNA-binding domains	C2H2 zinc finger factors	More than 3 adjacent zinc fingers	ZNF56-like	Q15929	http://genexplain.com/tfclass/huTF_classification.html	ZNF56_HUMAN	Putative zinc finger protein 56 (Putative zinc finger protein 742)	ZNF56	ZNF742	13124;			no
2.3.3.18.2	Zinc-coordinating DNA-binding domains	C2H2 zinc finger factors	More than 3 adjacent zinc fingers	ZNF56-like	Q49A33	http://genexplain.com/tfclass/huTF_classification.html	Z876P_HUMAN	Putative zinc finger protein 876	ZNF876P		32472;			yes
2.3.3.18.3	Zinc-coordinating DNA-binding domains	C2H2 zinc finger factors	More than 3 adjacent zinc fingers	ZNF56-like	P52744	http://tfclass.bioinf.med.uni-goettingen.de/	ZN138_HUMAN	Zinc finger protein 138	ZNF138		12922;		7697;	yes
2.3.3.19.1	Zinc-coordinating DNA-binding domains	C2H2 zinc finger factors	More than 3 adjacent zinc fingers	ZNF500-like	O60304	http://tfclass.bioinf.med.uni-goettingen.de/	ZN500_HUMAN	Zinc finger protein 500 (Zinc finger protein with KRAB and SCAN domains 18)	ZNF500	KIAA0557 ZKSCAN18	23716;		26048;	yes
2.3.3.19.2	Zinc-coordinating DNA-binding domains	C2H2 zinc finger factors	More than 3 adjacent zinc fingers	ZNF500-like	P0CG23	http://tfclass.bioinf.med.uni-goettingen.de/	ZN853_HUMAN	Zinc finger protein 853	ZNF853		21767;		54753;	yes
2.3.3.19.3	Zinc-coordinating DNA-binding domains	C2H2 zinc finger factors	More than 3 adjacent zinc fingers	ZNF500-like	Q63HK3	http://tfclass.bioinf.med.uni-goettingen.de/	ZKSC2_HUMAN	Zinc finger protein with KRAB and SCAN domains 2 (Zinc finger protein 694)	ZKSCAN2	ZNF694	25677;		342357;	yes
2.3.3.19.4	Zinc-coordinating DNA-binding domains	C2H2 zinc finger factors	More than 3 adjacent zinc fingers	ZNF500-like	Q8IWY8	http://tfclass.bioinf.med.uni-goettingen.de/	ZSC29_HUMAN	Zinc finger and SCAN domain-containing protein 29 (Zinc finger protein 690)	ZSCAN29	ZNF690	26673;		146050;	yes
2.3.3.19.5	Zinc-coordinating DNA-binding domains	C2H2 zinc finger factors	More than 3 adjacent zinc fingers	ZNF500-like	Q9NX65	http://tfclass.bioinf.med.uni-goettingen.de/	ZSC32_HUMAN	Zinc finger and SCAN domain-containing protein 32 (Human cervical cancer suppressor gene 5 protein) (HCCS-5) (Zinc finger protein 434)	ZSCAN32	ZNF434	20812;		54925;	yes
2.3.3.2.1	Zinc-coordinating DNA-binding domains	C2H2 zinc finger factors	More than 3 adjacent zinc fingers	Snail-like	O95863	http://tfclass.bioinf.med.uni-goettingen.de/	SNAI1_HUMAN	Zinc finger protein SNAI1 (Protein snail homolog 1) (Protein sna)	SNAI1	SNAH	11128;		6615;	yes
2.3.3.2.1	Zinc-coordinating DNA-binding domains	C2H2 zinc finger factors	More than 3 adjacent zinc fingers	Snail-like	Q02085	http://tfclass.bioinf.med.uni-goettingen.de/	SNAI1_MOUSE	Zinc finger protein SNAI1 (Protein snail homolog 1) (Protein sna)	Snai1	Sna		98330;	20613;	yes
2.3.3.2.2	Zinc-coordinating DNA-binding domains	C2H2 zinc finger factors	More than 3 adjacent zinc fingers	Snail-like	O43623	http://tfclass.bioinf.med.uni-goettingen.de/	SNAI2_HUMAN	Zinc finger protein SNAI2 (Neural crest transcription factor Slug) (Protein snail homolog 2)	SNAI2	SLUG SLUGH	11094;		6591;	yes
2.3.3.2.2	Zinc-coordinating DNA-binding domains	C2H2 zinc finger factors	More than 3 adjacent zinc fingers	Snail-like	P97469	http://tfclass.bioinf.med.uni-goettingen.de/	SNAI2_MOUSE	Zinc finger protein SNAI2 (Neural crest transcription factor Slug) (Protein snail homolog 2)	Snai2	Slug Slugh		1096393;	20583;	yes
2.3.3.2.3	Zinc-coordinating DNA-binding domains	C2H2 zinc finger factors	More than 3 adjacent zinc fingers	Snail-like	Q3KNW1	http://tfclass.bioinf.med.uni-goettingen.de/	SNAI3_HUMAN	Zinc finger protein SNAI3 (Protein snail homolog 3) (Zinc finger protein 293)	SNAI3	ZNF293	18411;		333929;	yes
2.3.3.2.3	Zinc-coordinating DNA-binding domains	C2H2 zinc finger factors	More than 3 adjacent zinc fingers	Snail-like	Q9QY31	http://tfclass.bioinf.med.uni-goettingen.de/	SNAI3_MOUSE	Zinc finger protein SNAI3 (Protein snail homolog 3) (Snail-related gene from muscle cells) (Zinc finger protein 293)	Snai3	Smuc Zfp293		1353563;	30927;	yes
2.3.3.2.4	Zinc-coordinating DNA-binding domains	C2H2 zinc finger factors	More than 3 adjacent zinc fingers	Snail-like	Q9BWW7	http://tfclass.bioinf.med.uni-goettingen.de/	SCRT1_HUMAN	Transcriptional repressor scratch 1 (Scratch homolog 1 zinc finger protein) (SCRT) (Scratch 1) (hScrt)	SCRT1		15950;		83482;	yes
2.3.3.2.4	Zinc-coordinating DNA-binding domains	C2H2 zinc finger factors	More than 3 adjacent zinc fingers	Snail-like	Q99M85	http://tfclass.bioinf.med.uni-goettingen.de/	SCRT1_MOUSE	Transcriptional repressor scratch 1 (Scratch homolog 1 zinc finger protein) (SCRT) (Scratch 1) (mScrt)	Scrt1			2176606;	170729;	yes
2.3.3.2.5	Zinc-coordinating DNA-binding domains	C2H2 zinc finger factors	More than 3 adjacent zinc fingers	Snail-like	Q9NQ03	http://tfclass.bioinf.med.uni-goettingen.de/	SCRT2_HUMAN	Transcriptional repressor scratch 2 (Scratch homolog 2 zinc finger protein)	SCRT2		15952;		85508;	yes
2.3.3.2.5	Zinc-coordinating DNA-binding domains	C2H2 zinc finger factors	More than 3 adjacent zinc fingers	Snail-like	Q8BTH6	http://tfclass.bioinf.med.uni-goettingen.de/	SCRT2_MOUSE	Transcriptional repressor scratch 2 (Scratch homolog 2 zinc finger protein)	Scrt2			2139287;	545474;	yes
2.3.3.20.1	Zinc-coordinating DNA-binding domains	C2H2 zinc finger factors	More than 3 adjacent zinc fingers	FEZF	A0PJY2	http://tfclass.bioinf.med.uni-goettingen.de/	FEZF1_HUMAN	Fez family zinc finger protein 1 (Zinc finger protein 312B)	FEZF1	FEZ ZNF312B	22788;		389549;	yes
2.3.3.20.1	Zinc-coordinating DNA-binding domains	C2H2 zinc finger factors	More than 3 adjacent zinc fingers	FEZF	Q0VDQ9	http://tfclass.bioinf.med.uni-goettingen.de/	FEZF1_MOUSE	Fez family zinc finger protein 1	Fezf1	Fez		1920441;	73191;	yes
2.3.3.20.2	Zinc-coordinating DNA-binding domains	C2H2 zinc finger factors	More than 3 adjacent zinc fingers	FEZF	Q8TBJ5	http://tfclass.bioinf.med.uni-goettingen.de/	FEZF2_HUMAN	Fez family zinc finger protein 2 (Forebrain embryonic zinc finger-like protein 2) (Zinc finger protein 312) (Zinc finger protein Fez-like)	FEZF2	FEZL ZNF312	13506;		55079;	yes
2.3.3.20.2	Zinc-coordinating DNA-binding domains	C2H2 zinc finger factors	More than 3 adjacent zinc fingers	FEZF	Q9ESP5	http://tfclass.bioinf.med.uni-goettingen.de/	FEZF2_MOUSE	Fez family zinc finger protein 2 (Forebrain embryonic zinc finger-like protein 2) (Zinc finger protein 312) (Zinc finger protein Fez-like)	Fezf2	Fez Fezl Zfp312		1859823;	54713;	yes
2.3.3.21.1	Zinc-coordinating DNA-binding domains	C2H2 zinc finger factors	More than 3 adjacent zinc fingers	GFI1	Q99684	http://tfclass.bioinf.med.uni-goettingen.de/	GFI1_HUMAN	Zinc finger protein Gfi-1 (Growth factor independent protein 1) (Zinc finger protein 163)	GFI1	ZNF163	4237;		2672;	yes
2.3.3.21.1	Zinc-coordinating DNA-binding domains	C2H2 zinc finger factors	More than 3 adjacent zinc fingers	GFI1	P70338	http://tfclass.bioinf.med.uni-goettingen.de/	GFI1_MOUSE	Zinc finger protein Gfi-1 (Growth factor independent protein 1)	Gfi1	Gfi-1		103170;	14581;	yes
2.3.3.21.2	Zinc-coordinating DNA-binding domains	C2H2 zinc finger factors	More than 3 adjacent zinc fingers	GFI1	Q5VTD9	http://tfclass.bioinf.med.uni-goettingen.de/	GFI1B_HUMAN	Zinc finger protein Gfi-1b (Growth factor independent protein 1B) (Potential regulator of CDKN1A translocated in CML)	GFI1B		4238;		8328;	yes
2.3.3.21.2	Zinc-coordinating DNA-binding domains	C2H2 zinc finger factors	More than 3 adjacent zinc fingers	GFI1	O70237	http://tfclass.bioinf.med.uni-goettingen.de/	GFI1B_MOUSE	Zinc finger protein Gfi-1b (Growth factor independent protein 1B)	Gfi1b			1276578;	14582;	yes
2.3.3.22.1	Zinc-coordinating DNA-binding domains	C2H2 zinc finger factors	More than 3 adjacent zinc fingers	BCL6	Q8N143	http://tfclass.bioinf.med.uni-goettingen.de/	BCL6B_HUMAN	B-cell CLL/lymphoma 6 member B protein (Bcl6-associated zinc finger protein) (Zinc finger protein 62)	BCL6B	BAZF ZNF62	1002;		255877;	yes
2.3.3.22.1	Zinc-coordinating DNA-binding domains	C2H2 zinc finger factors	More than 3 adjacent zinc fingers	BCL6	O88282	http://tfclass.bioinf.med.uni-goettingen.de/	BCL6B_MOUSE	B-cell CLL/lymphoma 6 member B protein (Bcl6-associated zinc finger protein)	Bcl6b	Bazf		1278332;	12029;	yes
2.3.3.22.2	Zinc-coordinating DNA-binding domains	C2H2 zinc finger factors	More than 3 adjacent zinc fingers	BCL6	P41182	http://tfclass.bioinf.med.uni-goettingen.de/	BCL6_HUMAN	B-cell lymphoma 6 protein (BCL-6) (B-cell lymphoma 5 protein) (BCL-5) (Protein LAZ-3) (Zinc finger and BTB domain-containing protein 27) (Zinc finger protein 51)	BCL6	BCL5 LAZ3 ZBTB27 ZNF51	1001;		604;	yes
2.3.3.22.2	Zinc-coordinating DNA-binding domains	C2H2 zinc finger factors	More than 3 adjacent zinc fingers	BCL6	P41183	http://tfclass.bioinf.med.uni-goettingen.de/	BCL6_MOUSE	B-cell lymphoma 6 protein homolog	Bcl6	Bcl-6		107187;	12053;	yes
2.3.3.23.1	Zinc-coordinating DNA-binding domains	C2H2 zinc finger factors	More than 3 adjacent zinc fingers	ZNF212-like	Q9UDV6	http://tfclass.bioinf.med.uni-goettingen.de/	ZN212_HUMAN	Zinc finger protein 212 (Zinc finger protein C2H2-150)	ZNF212	ZNFC150	13004;		7988;	yes
2.3.3.23.2	Zinc-coordinating DNA-binding domains	C2H2 zinc finger factors	More than 3 adjacent zinc fingers	ZNF212-like	Q9ULD5	http://tfclass.bioinf.med.uni-goettingen.de/	ZN777_HUMAN	Zinc finger protein 777	ZNF777	KIAA1285	22213;		27153;	yes
2.3.3.24.1	Zinc-coordinating DNA-binding domains	C2H2 zinc finger factors	More than 3 adjacent zinc fingers	MTF1-like	Q14872	http://tfclass.bioinf.med.uni-goettingen.de/	MTF1_HUMAN	Metal regulatory transcription factor 1 (MRE-binding transcription factor) (Transcription factor MTF-1)	MTF1		7428;		4520;	yes
2.3.3.24.1	Zinc-coordinating DNA-binding domains	C2H2 zinc finger factors	More than 3 adjacent zinc fingers	MTF1-like	Q07243	http://tfclass.bioinf.med.uni-goettingen.de/	MTF1_MOUSE	Metal regulatory transcription factor 1 (MRE-binding transcription factor) (Transcription factor MTF-1)	Mtf1	Mtf-1		101786;	17764;	yes
2.3.3.24.2	Zinc-coordinating DNA-binding domains	C2H2 zinc finger factors	More than 3 adjacent zinc fingers	MTF1-like	Q86VK4	http://tfclass.bioinf.med.uni-goettingen.de/	ZN410_HUMAN	Zinc finger protein 410 (Another partner for ARF 1) (Zinc finger protein APA-1)	ZNF410	APA1	20144;		57862;	no
2.3.3.24.2	Zinc-coordinating DNA-binding domains	C2H2 zinc finger factors	More than 3 adjacent zinc fingers	MTF1-like	Q8BKX7	http://tfclass.bioinf.med.uni-goettingen.de/	ZN410_MOUSE	Zinc finger protein 410 (Another partner for ARF 1) (Zinc finger protein APA-1)	Znf410	Apa1 D12Ertd748e Zfp410		1289280;	52708;	no
2.3.3.25.1	Zinc-coordinating DNA-binding domains	C2H2 zinc finger factors	More than 3 adjacent zinc fingers	PLAG	Q9UPG8	http://tfclass.bioinf.med.uni-goettingen.de/	PLAL2_HUMAN	Zinc finger protein PLAGL2 (Pleiomorphic adenoma-like protein 2)	PLAGL2	KIAA0198	9047;		5326;	yes
2.3.3.25.2	Zinc-coordinating DNA-binding domains	C2H2 zinc finger factors	More than 3 adjacent zinc fingers	PLAG	Q6DJT9	http://tfclass.bioinf.med.uni-goettingen.de/	PLAG1_HUMAN	Zinc finger protein PLAG1 (Pleiomorphic adenoma gene 1 protein)	PLAG1		9045;		5324;	yes
2.3.3.25.2	Zinc-coordinating DNA-binding domains	C2H2 zinc finger factors	More than 3 adjacent zinc fingers	PLAG	Q9QYE0	http://tfclass.bioinf.med.uni-goettingen.de/	PLAG1_MOUSE	Zinc finger protein PLAG1 (Pleiomorphic adenoma gene 1 protein)	Plag1			1891916;	56711;	yes
2.3.3.25.3	Zinc-coordinating DNA-binding domains	C2H2 zinc finger factors	More than 3 adjacent zinc fingers	PLAG	Q9UM63	http://tfclass.bioinf.med.uni-goettingen.de/	PLAL1_HUMAN	Zinc finger protein PLAGL1 (Lost on transformation 1) (LOT-1) (Pleiomorphic adenoma-like protein 1) (Tumor suppressor ZAC)	PLAGL1	LOT1 ZAC	9046;		5325;	yes
2.3.3.26.1	Zinc-coordinating DNA-binding domains	C2H2 zinc finger factors	More than 3 adjacent zinc fingers	ZKSCAN3-like	Q9BRR0	http://tfclass.bioinf.med.uni-goettingen.de/	ZKSC3_HUMAN	Zinc finger protein with KRAB and SCAN domains 3 (Zinc finger and SCAN domain-containing protein 13) (Zinc finger protein 306) (Zinc finger protein 309) (Zinc finger protein 47 homolog) (Zf47) (Zfp-47)	ZKSCAN3	ZFP47 ZNF306 ZNF309 ZSCAN13	13853;		80317;	yes
2.3.3.26.1	Zinc-coordinating DNA-binding domains	C2H2 zinc finger factors	More than 3 adjacent zinc fingers	ZKSCAN3-like	Q91VW9	http://genexplain.com/tfclass/huTF_classification.html	ZKSC3_MOUSE	Zinc finger protein with KRAB and SCAN domains 3 (SCAN-KRAB-zinc finger protein) (Zinc finger protein 306) (Zinc finger protein 307) (Zinc finger protein 47 homolog) (Zf47) (Zfp-47)	Zkscan3	Skz1 Zfp306 Zfp307 Zfp47		1919989;	72739;	yes
2.3.3.26.2	Zinc-coordinating DNA-binding domains	C2H2 zinc finger factors	More than 3 adjacent zinc fingers	ZKSCAN3-like	Q969J2	http://tfclass.bioinf.med.uni-goettingen.de/	ZKSC4_HUMAN	Zinc finger protein with KRAB and SCAN domains 4 (P373c6.1) (Zinc finger protein 307) (Zinc finger protein 427)	ZKSCAN4	ZNF307 ZNF427	13854;		387032;	yes
2.3.3.27.1	Zinc-coordinating DNA-binding domains	C2H2 zinc finger factors	More than 3 adjacent zinc fingers	ZNF525-like	Q8N782	http://tfclass.bioinf.med.uni-goettingen.de/	ZN525_HUMAN	Zinc finger protein 525	ZNF525	KIAA1979	29423;			yes
2.3.3.27.2	Zinc-coordinating DNA-binding domains	C2H2 zinc finger factors	More than 3 adjacent zinc fingers	ZNF525-like	Q9NV72	http://tfclass.bioinf.med.uni-goettingen.de/	ZN701_HUMAN	Zinc finger protein 701	ZNF701		25597;		55762;	yes
2.3.3.27.3	Zinc-coordinating DNA-binding domains	C2H2 zinc finger factors	More than 3 adjacent zinc fingers	ZNF525-like	Q7L2R6	http://tfclass.bioinf.med.uni-goettingen.de/	ZN765_HUMAN	Zinc finger protein 765	ZNF765		25092;		91661;	yes
2.3.3.27.4	Zinc-coordinating DNA-binding domains	C2H2 zinc finger factors	More than 3 adjacent zinc fingers	ZNF525-like	Q5VIY5	http://tfclass.bioinf.med.uni-goettingen.de/	ZN468_HUMAN	Zinc finger protein 468	ZNF468		33105;		90333;	yes
2.3.3.28.1	Zinc-coordinating DNA-binding domains	C2H2 zinc finger factors	More than 3 adjacent zinc fingers	ZNF76-like	P36508	http://tfclass.bioinf.med.uni-goettingen.de/	ZNF76_HUMAN	Zinc finger protein 76 (Zinc finger protein 523)	ZNF76	D6S229E ZNF523	13149;		7629;	yes
2.3.3.28.1	Zinc-coordinating DNA-binding domains	C2H2 zinc finger factors	More than 3 adjacent zinc fingers	ZNF76-like	Q8BMU0	http://tfclass.bioinf.med.uni-goettingen.de/	ZNF76_MOUSE	Zinc finger protein 76 (Zinc finger protein 523)	Znf76	Zfp523		2687278;	224656;	yes
2.3.3.28.2	Zinc-coordinating DNA-binding domains	C2H2 zinc finger factors	More than 3 adjacent zinc fingers	ZNF76-like	P52747	http://tfclass.bioinf.med.uni-goettingen.de/	ZN143_HUMAN	Zinc finger protein 143 (SPH-binding factor) (Selenocysteine tRNA gene transcription-activating factor) (hStaf)	ZNF143	SBF STAF	12928;		7702;	yes
2.3.3.28.2	Zinc-coordinating DNA-binding domains	C2H2 zinc finger factors	More than 3 adjacent zinc fingers	ZNF76-like	O70230	http://tfclass.bioinf.med.uni-goettingen.de/	ZN143_MOUSE	Zinc finger protein 143 (Zfp-143) (Selenocysteine tRNA gene transcription-activating factor) (mStaf)	Znf143	Staf Zfp143		1277969;	20841;	yes
2.3.3.29.1	Zinc-coordinating DNA-binding domains	C2H2 zinc finger factors	More than 3 adjacent zinc fingers	ZNF652-like	Q9Y2D9	http://tfclass.bioinf.med.uni-goettingen.de/	ZN652_HUMAN	Zinc finger protein 652	ZNF652	KIAA0924	29147;		22834;	yes
2.3.3.29.1	Zinc-coordinating DNA-binding domains	C2H2 zinc finger factors	More than 3 adjacent zinc fingers	ZNF652-like	Q5DU09	http://tfclass.bioinf.med.uni-goettingen.de/	ZN652_MOUSE	Zinc finger protein 652	Znf652	Kiaa0924 Zfp652		2442221;	268469;	yes
2.3.3.29.2	Zinc-coordinating DNA-binding domains	C2H2 zinc finger factors	More than 3 adjacent zinc fingers	ZNF652-like	Q9UFB7	http://tfclass.bioinf.med.uni-goettingen.de/	ZBT47_HUMAN	Zinc finger and BTB domain-containing protein 47 (Zinc finger protein 651)	ZBTB47	KIAA1190 ZNF651	26955;		92999;	yes
2.3.3.3.1	Zinc-coordinating DNA-binding domains	C2H2 zinc finger factors	More than 3 adjacent zinc fingers	ZFP91-like	Q96JP5	http://tfclass.bioinf.med.uni-goettingen.de/	ZFP91_HUMAN	E3 ubiquitin-protein ligase ZFP91 (EC 2.3.2.27) (RING-type E3 ubiquitin transferase ZFP91) (Zinc finger protein 757) (Zinc finger protein 91 homolog) (Zfp-91)	ZFP91	ZNF757	14983;		80829;	no
2.3.3.3.1	Zinc-coordinating DNA-binding domains	C2H2 zinc finger factors	More than 3 adjacent zinc fingers	ZFP91-like	Q62511	http://tfclass.bioinf.med.uni-goettingen.de/	ZFP91_MOUSE	E3 ubiquitin-protein ligase ZFP91 (EC 2.3.2.27) (Penta Zf protein) (RING-type E3 ubiquitin transferase ZFP91) (Zinc finger protein 91 homolog) (Zfp-91) (Zinc finger protein PZF)	Zfp91	Pzf		104854;	109910;	no
2.3.3.3.2	Zinc-coordinating DNA-binding domains	C2H2 zinc finger factors	More than 3 adjacent zinc fingers	ZFP91-like	Q9BU19	http://tfclass.bioinf.med.uni-goettingen.de/	ZN692_HUMAN	Zinc finger protein 692 (AICAR responsive element binding protein)	ZNF692	AREBP ZFP692	26049;		55657;	yes
2.3.3.3.2	Zinc-coordinating DNA-binding domains	C2H2 zinc finger factors	More than 3 adjacent zinc fingers	ZFP91-like	Q3U381	http://tfclass.bioinf.med.uni-goettingen.de/	ZN692_MOUSE	Zinc finger protein 692 (AICAR responsive element binding protein)	Znf692	AREBP Zfp692		2144276;	103836;	yes
2.3.3.3.3	Zinc-coordinating DNA-binding domains	C2H2 zinc finger factors	More than 3 adjacent zinc fingers	ZFP91-like	Q8N554	http://tfclass.bioinf.med.uni-goettingen.de/	ZN276_HUMAN	Zinc finger protein 276 (Zfp-276) (Zinc finger protein 477)	ZNF276	CENP-Z ZFP276 ZNF477	23330;		92822;	no
2.3.3.3.3	Zinc-coordinating DNA-binding domains	C2H2 zinc finger factors	More than 3 adjacent zinc fingers	ZFP91-like	Q8CE64	http://tfclass.bioinf.med.uni-goettingen.de/	ZN276_MOUSE	Zinc finger protein 276 (Zfp-276)	Znf276	Zfp276		1888495;	57247;	no
2.3.3.3.4	Zinc-coordinating DNA-binding domains	C2H2 zinc finger factors	More than 3 adjacent zinc fingers	ZFP91-like	Q96CK0	http://tfclass.bioinf.med.uni-goettingen.de/	ZN653_HUMAN	Zinc finger protein 653 (67 kDa zinc finger protein) (Zinc finger protein Zip67)	ZNF653	ZIP67	25196;		115950;	no
2.3.3.3.4	Zinc-coordinating DNA-binding domains	C2H2 zinc finger factors	More than 3 adjacent zinc fingers	ZFP91-like	Q6YND2	http://tfclass.bioinf.med.uni-goettingen.de/	ZN653_MOUSE	Zinc finger protein 653 (67 kDa zinc finger protein) (Zinc finger protein Zip67)	Znf653	Zfp653 Zip67		2442362;	319601;	no
2.3.3.30.1	Zinc-coordinating DNA-binding domains	C2H2 zinc finger factors	More than 3 adjacent zinc fingers	ZNF350-like	Q9GZX5	http://tfclass.bioinf.med.uni-goettingen.de/	ZN350_HUMAN	Zinc finger protein 350 (KRAB zinc finger protein ZFQR) (Zinc finger and BRCA1-interacting protein with a KRAB domain 1) (Zinc finger protein ZBRK1)	ZNF350	ZBRK1	16656;		59348;	yes
2.3.3.30.2	Zinc-coordinating DNA-binding domains	C2H2 zinc finger factors	More than 3 adjacent zinc fingers	ZNF350-like	Q9BSK1	http://tfclass.bioinf.med.uni-goettingen.de/	ZN577_HUMAN	Zinc finger protein 577	ZNF577		28673;		84765;	yes
2.3.3.30.3	Zinc-coordinating DNA-binding domains	C2H2 zinc finger factors	More than 3 adjacent zinc fingers	ZNF350-like	Q9BS31	http://tfclass.bioinf.med.uni-goettingen.de/	ZN649_HUMAN	Zinc finger protein 649	ZNF649		25741;		65251;	yes
2.3.3.30.4	Zinc-coordinating DNA-binding domains	C2H2 zinc finger factors	More than 3 adjacent zinc fingers	ZNF350-like	Q6PF04	http://tfclass.bioinf.med.uni-goettingen.de/	ZN613_HUMAN	Zinc finger protein 613	ZNF613		25827;		79898;	yes
2.3.3.30.5	Zinc-coordinating DNA-binding domains	C2H2 zinc finger factors	More than 3 adjacent zinc fingers	ZNF350-like	Q8N883	http://tfclass.bioinf.med.uni-goettingen.de/	ZN614_HUMAN	Zinc finger protein 614	ZNF614		24722;		80110;	yes
2.3.3.31.1	Zinc-coordinating DNA-binding domains	C2H2 zinc finger factors	More than 3 adjacent zinc fingers	ZNF642-like	Q49AA0	http://tfclass.bioinf.med.uni-goettingen.de/	ZFP69_HUMAN	Zinc finger protein 69 homolog (Zinc finger protein 642)	ZFP69	ZNF642	24708;		339559;	yes
2.3.3.31.1	Zinc-coordinating DNA-binding domains	C2H2 zinc finger factors	More than 3 adjacent zinc fingers	ZNF642-like	A2A761	http://tfclass.bioinf.med.uni-goettingen.de/	ZFP69_MOUSE	Zinc finger protein 69 (Zinc finger protein 642)	Zfp69	Znf642		107794;	381549;	yes
2.3.3.31.2	Zinc-coordinating DNA-binding domains	C2H2 zinc finger factors	More than 3 adjacent zinc fingers	ZNF642-like	Q9UJL9	http://tfclass.bioinf.med.uni-goettingen.de/	ZF69B_HUMAN	Zinc finger protein 69 homolog B (Zinc finger protein 643)	ZFP69B	ZNF643	28053;		65243;	yes
2.3.3.31.3	Zinc-coordinating DNA-binding domains	C2H2 zinc finger factors	More than 3 adjacent zinc fingers	ZNF642-like	Q96NI8	http://tfclass.bioinf.med.uni-goettingen.de/	ZN570_HUMAN	Zinc finger protein 570	ZNF570		26416;		148268;	yes
2.3.3.31.4	Zinc-coordinating DNA-binding domains	C2H2 zinc finger factors	More than 3 adjacent zinc fingers	ZNF642-like	Q96ND8	http://tfclass.bioinf.med.uni-goettingen.de/	ZN583_HUMAN	Zinc finger protein 583 (Zinc finger protein L3-5)	ZNF583		26427;		147949;	yes
2.3.3.31.4	Zinc-coordinating DNA-binding domains	C2H2 zinc finger factors	More than 3 adjacent zinc fingers	ZNF642-like	Q3V080	http://tfclass.bioinf.med.uni-goettingen.de/	ZN583_MOUSE	Zinc finger protein 583	Znf583	Zfp583		2682297;	213011;	yes
2.3.3.32.1	Zinc-coordinating DNA-binding domains	C2H2 zinc finger factors	More than 3 adjacent zinc fingers	ZNF679-like	Q8IYX0	http://tfclass.bioinf.med.uni-goettingen.de/	ZN679_HUMAN	Zinc finger protein 679	ZNF679		28650;		168417;	yes
2.3.3.32.2	Zinc-coordinating DNA-binding domains	C2H2 zinc finger factors	More than 3 adjacent zinc fingers	ZNF679-like	P0CB33	http://genexplain.com/tfclass/huTF_classification.html	ZN735_HUMAN	Putative zinc finger protein 735 (Zinc finger protein 735 pseudogene)	ZNF735	ZNF735P	32466;		730291;	yes
2.3.3.33.1	Zinc-coordinating DNA-binding domains	C2H2 zinc finger factors	More than 3 adjacent zinc fingers	ZNF763-like	Q0D2J5	http://tfclass.bioinf.med.uni-goettingen.de/	ZN763_HUMAN	Zinc finger protein 763	ZNF763		27614;		284390;	yes
2.3.3.33.10	Zinc-coordinating DNA-binding domains	C2H2 zinc finger factors	More than 3 adjacent zinc fingers	ZNF763-like	Q15935	http://tfclass.bioinf.med.uni-goettingen.de/	ZNF77_HUMAN	Zinc finger protein 77 (ZNFpT1)	ZNF77		13150;		58492;	yes
2.3.3.33.11	Zinc-coordinating DNA-binding domains	C2H2 zinc finger factors	More than 3 adjacent zinc fingers	ZNF763-like	Q9ULM2	http://tfclass.bioinf.med.uni-goettingen.de/	ZN490_HUMAN	Zinc finger protein 490	ZNF490	KIAA1198	23705;		57474;	yes
2.3.3.33.12	Zinc-coordinating DNA-binding domains	C2H2 zinc finger factors	More than 3 adjacent zinc fingers	ZNF763-like	Q8TA94	http://tfclass.bioinf.med.uni-goettingen.de/	ZN563_HUMAN	Zinc finger protein 563	ZNF563		30498;		147837;	yes
2.3.3.33.13	Zinc-coordinating DNA-binding domains	C2H2 zinc finger factors	More than 3 adjacent zinc fingers	ZNF763-like	Q68EA5	http://tfclass.bioinf.med.uni-goettingen.de/	ZNF57_HUMAN	Zinc finger protein 57 (Zinc finger protein 424)	ZNF57	ZNF424	13125;		126295;	yes
2.3.3.33.14	Zinc-coordinating DNA-binding domains	C2H2 zinc finger factors	More than 3 adjacent zinc fingers	ZNF763-like	Q9UC07	http://tfclass.bioinf.med.uni-goettingen.de/	ZNF69_HUMAN	Zinc finger protein 69 (hZNF3)	ZNF69		13138;		7620;	yes
2.3.3.33.15	Zinc-coordinating DNA-binding domains	C2H2 zinc finger factors	More than 3 adjacent zinc fingers	ZNF763-like	P52737	http://tfclass.bioinf.med.uni-goettingen.de/	ZN136_HUMAN	Zinc finger protein 136	ZNF136		12920;		7695;	yes
2.3.3.33.16	Zinc-coordinating DNA-binding domains	C2H2 zinc finger factors	More than 3 adjacent zinc fingers	ZNF763-like	Q8TBZ8	http://tfclass.bioinf.med.uni-goettingen.de/	ZN564_HUMAN	Zinc finger protein 564	ZNF564		31106;		163050;	yes
2.3.3.33.17	Zinc-coordinating DNA-binding domains	C2H2 zinc finger factors	More than 3 adjacent zinc fingers	ZNF763-like	P17024	http://tfclass.bioinf.med.uni-goettingen.de/	ZNF20_HUMAN	Zinc finger protein 20 (Zinc finger protein KOX13)	ZNF20	KOX13	12992;		7568;	yes
2.3.3.33.18	Zinc-coordinating DNA-binding domains	C2H2 zinc finger factors	More than 3 adjacent zinc fingers	ZNF763-like	C9JN71	http://tfclass.bioinf.med.uni-goettingen.de/	ZN878_HUMAN	Zinc finger protein 878	ZNF878		37246;		729747;	yes
2.3.3.33.19	Zinc-coordinating DNA-binding domains	C2H2 zinc finger factors	More than 3 adjacent zinc fingers	ZNF763-like	Q8NEP9	http://tfclass.bioinf.med.uni-goettingen.de/	ZN555_HUMAN	Zinc finger protein 555	ZNF555		28382;		148254;	yes
2.3.3.33.2	Zinc-coordinating DNA-binding domains	C2H2 zinc finger factors	More than 3 adjacent zinc fingers	ZNF763-like	Q08AG5	http://tfclass.bioinf.med.uni-goettingen.de/	ZN844_HUMAN	Zinc finger protein 844	ZNF844		25932;		284391;	yes
2.3.3.33.203	Zinc-coordinating DNA-binding domains	C2H2 zinc finger factors	More than 3 adjacent zinc fingers	ZNF763-like	Q32M78	http://tfclass.bioinf.med.uni-goettingen.de/	ZN699_HUMAN	Zinc finger protein 699 (Hangover homolog)	ZNF699		24750;		374879;	yes
2.3.3.33.3	Zinc-coordinating DNA-binding domains	C2H2 zinc finger factors	More than 3 adjacent zinc fingers	ZNF763-like	Q96I27	http://tfclass.bioinf.med.uni-goettingen.de/	ZN625_HUMAN	Zinc finger protein 625	ZNF625		30571;		90589;	yes
2.3.3.33.4	Zinc-coordinating DNA-binding domains	C2H2 zinc finger factors	More than 3 adjacent zinc fingers	ZNF763-like	Q96BR6	http://tfclass.bioinf.med.uni-goettingen.de/	ZN669_HUMAN	Zinc finger protein 669	ZNF669		25736;		79862;	yes
2.3.3.33.5	Zinc-coordinating DNA-binding domains	C2H2 zinc finger factors	More than 3 adjacent zinc fingers	ZNF763-like	Q9BS34	http://tfclass.bioinf.med.uni-goettingen.de/	ZN670_HUMAN	Zinc finger protein 670	ZNF670		28167;		93474;	yes
2.3.3.33.6	Zinc-coordinating DNA-binding domains	C2H2 zinc finger factors	More than 3 adjacent zinc fingers	ZNF763-like	Q15973	http://tfclass.bioinf.med.uni-goettingen.de/	ZN124_HUMAN	Zinc finger protein 124 (Zinc finger protein HZF-16)	ZNF124		12907;		7678;	yes
2.3.3.33.7	Zinc-coordinating DNA-binding domains	C2H2 zinc finger factors	More than 3 adjacent zinc fingers	ZNF763-like	Q7L945	http://tfclass.bioinf.med.uni-goettingen.de/	ZN627_HUMAN	Zinc finger protein 627	ZNF627		30570;		199692;	yes
2.3.3.33.8	Zinc-coordinating DNA-binding domains	C2H2 zinc finger factors	More than 3 adjacent zinc fingers	ZNF763-like	Q8NDP4	http://tfclass.bioinf.med.uni-goettingen.de/	ZN439_HUMAN	Zinc finger protein 439	ZNF439		20873;		90594;	yes
2.3.3.33.9	Zinc-coordinating DNA-binding domains	C2H2 zinc finger factors	More than 3 adjacent zinc fingers	ZNF763-like	Q8IYI8	http://tfclass.bioinf.med.uni-goettingen.de/	ZN440_HUMAN	Zinc finger protein 440	ZNF440		20874;		126070;	yes
2.3.3.34.1	Zinc-coordinating DNA-binding domains	C2H2 zinc finger factors	More than 3 adjacent zinc fingers	ZNF3-like	P17036	http://tfclass.bioinf.med.uni-goettingen.de/	ZNF3_HUMAN	Zinc finger protein 3 (Zinc finger protein HF.12) (Zinc finger protein HZF3.1) (Zinc finger protein KOX25)	ZNF3	KOX25	13089;		7551;	yes
2.3.3.34.2	Zinc-coordinating DNA-binding domains	C2H2 zinc finger factors	More than 3 adjacent zinc fingers	ZNF3-like	Q8NF99	http://tfclass.bioinf.med.uni-goettingen.de/	ZN397_HUMAN	Zinc finger protein 397 (Zinc finger and SCAN domain-containing protein 15) (Zinc finger protein 47)	ZNF397	ZNF47 ZSCAN15	18818;		84307;	yes
2.3.3.35.1	Zinc-coordinating DNA-binding domains	C2H2 zinc finger factors	More than 3 adjacent zinc fingers	ZNF620-like	Q6ZNG0	http://tfclass.bioinf.med.uni-goettingen.de/	ZN620_HUMAN	Zinc finger protein 620	ZNF620		28742;		253639;	yes
2.3.3.35.2	Zinc-coordinating DNA-binding domains	C2H2 zinc finger factors	More than 3 adjacent zinc fingers	ZNF620-like	Q6ZSS3	http://tfclass.bioinf.med.uni-goettingen.de/	ZN621_HUMAN	Zinc finger protein 621	ZNF621		24787;		285268;	yes
2.3.3.35.3	Zinc-coordinating DNA-binding domains	C2H2 zinc finger factors	More than 3 adjacent zinc fingers	ZNF620-like	Q969W8	http://tfclass.bioinf.med.uni-goettingen.de/	ZN566_HUMAN	Zinc finger protein 566	ZNF566		25919;		84924;	yes
2.3.3.35.4	Zinc-coordinating DNA-binding domains	C2H2 zinc finger factors	More than 3 adjacent zinc fingers	ZNF620-like	Q8N2I2	http://tfclass.bioinf.med.uni-goettingen.de/	ZN619_HUMAN	Zinc finger protein 619	ZNF619		26910;		285267;	yes
2.3.3.35.5	Zinc-coordinating DNA-binding domains	C2H2 zinc finger factors	More than 3 adjacent zinc fingers	ZNF620-like	Q8NA42	http://tfclass.bioinf.med.uni-goettingen.de/	ZN383_HUMAN	Zinc finger protein 383	ZNF383		18609;		163087;	yes
2.3.3.35.6	Zinc-coordinating DNA-binding domains	C2H2 zinc finger factors	More than 3 adjacent zinc fingers	ZNF620-like	Q3KNS6	http://tfclass.bioinf.med.uni-goettingen.de/	ZN829_HUMAN	Zinc finger protein 829	ZNF829		34032;		374899;	yes
2.3.3.35.7	Zinc-coordinating DNA-binding domains	C2H2 zinc finger factors	More than 3 adjacent zinc fingers	ZNF620-like	Q96NG8	http://tfclass.bioinf.med.uni-goettingen.de/	ZN582_HUMAN	Zinc finger protein 582	ZNF582		26421;		147948;	yes
2.3.3.36.1	Zinc-coordinating DNA-binding domains	C2H2 zinc finger factors	More than 3 adjacent zinc fingers	ZNF324	O75467	http://tfclass.bioinf.med.uni-goettingen.de/	Z324A_HUMAN	Zinc finger protein 324A (Zinc finger protein ZF5128)	ZNF324	ZNF324A	14096;		25799;	yes
2.3.3.36.2	Zinc-coordinating DNA-binding domains	C2H2 zinc finger factors	More than 3 adjacent zinc fingers	ZNF324	Q6AW86	http://tfclass.bioinf.med.uni-goettingen.de/	Z324B_HUMAN	Zinc finger protein 324B	ZNF324B		33107;		388569;	yes
2.3.3.37.1	Zinc-coordinating DNA-binding domains	C2H2 zinc finger factors	More than 3 adjacent zinc fingers	ZNF362-like	Q5T0B9	http://tfclass.bioinf.med.uni-goettingen.de/	ZN362_HUMAN	Zinc finger protein 362	ZNF362		18079;		149076;	yes
2.3.3.37.2	Zinc-coordinating DNA-binding domains	C2H2 zinc finger factors	More than 3 adjacent zinc fingers	ZNF362-like	Q8TF68	http://tfclass.bioinf.med.uni-goettingen.de/	ZN384_HUMAN	Zinc finger protein 384 (CAG repeat protein 1) (CAS-interacting zinc finger protein) (Nuclear matrix transcription factor 4) (Nuclear matrix protein 4) (Trinucleotide repeat-containing gene 1 protein)	ZNF384	CAGH1 CIZ NMP4 TNRC1	11955;		171017;	yes
2.3.3.38.1	Zinc-coordinating DNA-binding domains	C2H2 zinc finger factors	More than 3 adjacent zinc fingers	ZNF282-like	Q9UDV7	http://tfclass.bioinf.med.uni-goettingen.de/	ZN282_HUMAN	Zinc finger protein 282 (HTLV-I U5RE-binding protein 1) (HUB-1)	ZNF282	HUB1	13076;		8427;	yes
2.3.3.38.2	Zinc-coordinating DNA-binding domains	C2H2 zinc finger factors	More than 3 adjacent zinc fingers	ZNF282-like	Q8TD17	http://tfclass.bioinf.med.uni-goettingen.de/	ZN398_HUMAN	Zinc finger protein 398 (Zinc finger DNA-binding protein p52/p71)	ZNF398	KIAA1339 ZER6	18373;		57541;	yes
2.3.3.39.1	Zinc-coordinating DNA-binding domains	C2H2 zinc finger factors	More than 3 adjacent zinc fingers	ZNF764-like	Q96H86	http://tfclass.bioinf.med.uni-goettingen.de/	ZN764_HUMAN	Zinc finger protein 764	ZNF764		28200;		92595;	yes
2.3.3.39.2	Zinc-coordinating DNA-binding domains	C2H2 zinc finger factors	More than 3 adjacent zinc fingers	ZNF764-like	A8K8V0	http://tfclass.bioinf.med.uni-goettingen.de/	ZN785_HUMAN	Zinc finger protein 785	ZNF785		26496;		146540;	yes
2.3.3.39.3	Zinc-coordinating DNA-binding domains	C2H2 zinc finger factors	More than 3 adjacent zinc fingers	ZNF764-like	Q7L3S4	http://tfclass.bioinf.med.uni-goettingen.de/	ZN771_HUMAN	Zinc finger protein 771 (Mesenchymal stem cell protein DSC43)	ZNF771		29653;		51333;	yes
2.3.3.39.3	Zinc-coordinating DNA-binding domains	C2H2 zinc finger factors	More than 3 adjacent zinc fingers	ZNF764-like	Q8BJ90	http://tfclass.bioinf.med.uni-goettingen.de/	ZN771_MOUSE	Zinc finger protein 771	Znf771	Zfp771		2442050;	244216;	yes
2.3.3.4.1	Zinc-coordinating DNA-binding domains	C2H2 zinc finger factors	More than 3 adjacent zinc fingers	ZNF280-like	P59817	http://tfclass.bioinf.med.uni-goettingen.de/	Z280A_HUMAN	Zinc finger protein 280A (3'OY11.1) (Suppressor of hairy wing homolog 1) (Zinc finger protein 636)	ZNF280A	SUHW1 ZNF280 ZNF636	18597;		129025;	yes
2.3.3.4.2	Zinc-coordinating DNA-binding domains	C2H2 zinc finger factors	More than 3 adjacent zinc fingers	ZNF280-like	Q86YH2	http://tfclass.bioinf.med.uni-goettingen.de/	Z280B_HUMAN	Zinc finger protein 280B (5'OY11.1) (Suppressor of hairy wing homolog 2) (Zinc finger protein 279) (Zinc finger protein 632)	ZNF280B	SUHW2 ZNF279 ZNF632	23022;		140883;	yes
2.3.3.4.3	Zinc-coordinating DNA-binding domains	C2H2 zinc finger factors	More than 3 adjacent zinc fingers	ZNF280-like	Q8ND82	http://tfclass.bioinf.med.uni-goettingen.de/	Z280C_HUMAN	Zinc finger protein 280C (Suppressor of hairy wing homolog 3) (Zinc finger protein 633)	ZNF280C	SUHW3 ZNF633	25955;		55609;	yes
2.3.3.4.3	Zinc-coordinating DNA-binding domains	C2H2 zinc finger factors	More than 3 adjacent zinc fingers	ZNF280-like	Q6P3Y5	http://tfclass.bioinf.med.uni-goettingen.de/	Z280C_MOUSE	Zinc finger protein 280C (Suppressor of hairy wing homolog 3)	Znf280c	Kiaa1584 Suhw3 Zfp280c		2387585;	208968;	yes
2.3.3.4.4	Zinc-coordinating DNA-binding domains	C2H2 zinc finger factors	More than 3 adjacent zinc fingers	ZNF280-like	Q6N043	http://tfclass.bioinf.med.uni-goettingen.de/	Z280D_HUMAN	Zinc finger protein 280D (Suppressor of hairy wing homolog 4) (Zinc finger protein 634)	ZNF280D	KIAA1584 SUHW4 ZNF634	25953;		54816;	yes
2.3.3.4.4	Zinc-coordinating DNA-binding domains	C2H2 zinc finger factors	More than 3 adjacent zinc fingers	ZNF280-like	Q68FE8	http://tfclass.bioinf.med.uni-goettingen.de/	Z280D_MOUSE	Zinc finger protein 280D (Suppressor of hairy wing homolog 4)	Znf280d	Suhw4 Zfp280d		2384583;	235469;	yes
2.3.3.4.5	Zinc-coordinating DNA-binding domains	C2H2 zinc finger factors	More than 3 adjacent zinc fingers	ZNF280-like	Q7Z3K3	http://tfclass.bioinf.med.uni-goettingen.de/	POGZ_HUMAN	Pogo transposable element with ZNF domain (Suppressor of hairy wing homolog 5) (Zinc finger protein 280E) (Zinc finger protein 635)	POGZ	KIAA0461 SUHW5 ZNF280E ZNF635	18801;		23126;	no
2.3.3.4.5	Zinc-coordinating DNA-binding domains	C2H2 zinc finger factors	More than 3 adjacent zinc fingers	ZNF280-like	Q8BZH4	http://tfclass.bioinf.med.uni-goettingen.de/	POGZ_MOUSE	Pogo transposable element with ZNF domain	Pogz	Kiaa0461		2442117;	229584;	no
2.3.3.40.1	Zinc-coordinating DNA-binding domains	C2H2 zinc finger factors	More than 3 adjacent zinc fingers	ZNF177-like	Q13360	http://tfclass.bioinf.med.uni-goettingen.de/	ZN177_HUMAN	Zinc finger protein 177	ZNF177		12966;		100529215;7730;	yes
2.3.3.40.2	Zinc-coordinating DNA-binding domains	C2H2 zinc finger factors	More than 3 adjacent zinc fingers	ZNF177-like	A8MT65	http://tfclass.bioinf.med.uni-goettingen.de/	ZN891_HUMAN	Zinc finger protein 891	ZNF891		38709;		101060200;	yes
2.3.3.40.3	Zinc-coordinating DNA-binding domains	C2H2 zinc finger factors	More than 3 adjacent zinc fingers	ZNF177-like	Q96JL9	http://tfclass.bioinf.med.uni-goettingen.de/	ZN333_HUMAN	Zinc finger protein 333	ZNF333	KIAA1806	15624;		84449;	yes
2.3.3.41.1	Zinc-coordinating DNA-binding domains	C2H2 zinc finger factors	More than 3 adjacent zinc fingers	ZNF32-like	P17041	http://tfclass.bioinf.med.uni-goettingen.de/	ZNF32_HUMAN	Zinc finger protein 32 (C2H2-546) (Zinc finger protein KOX30)	ZNF32	KOX30	13095;		7580;	yes
2.3.3.41.1	Zinc-coordinating DNA-binding domains	C2H2 zinc finger factors	More than 3 adjacent zinc fingers	ZNF32-like	Q80V23	http://tfclass.bioinf.med.uni-goettingen.de/	ZNF32_MOUSE	Zinc finger protein 32 (Zinc finger protein 637)	Znf32	Zfp637		2448537;	232337;	yes
2.3.3.41.2	Zinc-coordinating DNA-binding domains	C2H2 zinc finger factors	More than 3 adjacent zinc fingers	ZNF32-like	Q3SY52	http://tfclass.bioinf.med.uni-goettingen.de/	ZIK1_HUMAN	Zinc finger protein interacting with ribonucleoprotein K (Zinc finger protein 762)	ZIK1	ZNF762	33104;		284307;	yes
2.3.3.41.2	Zinc-coordinating DNA-binding domains	C2H2 zinc finger factors	More than 3 adjacent zinc fingers	ZNF32-like	Q80YP6	http://tfclass.bioinf.med.uni-goettingen.de/	ZIK1_MOUSE	Zinc finger protein interacting with ribonucleoprotein K	Zik1			108070;	22775;	yes
2.3.3.42.1	Zinc-coordinating DNA-binding domains	C2H2 zinc finger factors	More than 3 adjacent zinc fingers	ZNF773-like	Q6PK81	http://tfclass.bioinf.med.uni-goettingen.de/	ZN773_HUMAN	Zinc finger protein 773 (Zinc finger protein 419B)	ZNF773	ZNF419B	30487;		374928;	yes
2.3.3.42.2	Zinc-coordinating DNA-binding domains	C2H2 zinc finger factors	More than 3 adjacent zinc fingers	ZNF773-like	Q96HQ0	http://tfclass.bioinf.med.uni-goettingen.de/	ZN419_HUMAN	Zinc finger protein 419	ZNF419	ZNF419A	20648;		79744;	yes
2.3.3.43.1	Zinc-coordinating DNA-binding domains	C2H2 zinc finger factors	More than 3 adjacent zinc fingers	ZNF558-like	Q96NG5	http://tfclass.bioinf.med.uni-goettingen.de/	ZN558_HUMAN	Zinc finger protein 558	ZNF558		26422;		148156;	yes
2.3.3.43.2	Zinc-coordinating DNA-binding domains	C2H2 zinc finger factors	More than 3 adjacent zinc fingers	ZNF558-like	Q8N988	http://tfclass.bioinf.med.uni-goettingen.de/	ZN557_HUMAN	Zinc finger protein 557	ZNF557		28632;		79230;	yes
2.3.3.44.1	Zinc-coordinating DNA-binding domains	C2H2 zinc finger factors	More than 3 adjacent zinc fingers	ZNF302-like	Q9NR11	http://tfclass.bioinf.med.uni-goettingen.de/	ZN302_HUMAN	Zinc finger protein 302 (Zinc finger protein 135-like) (Zinc finger protein 140-like) (Zinc finger protein 327)	ZNF302	ZNF135L ZNF140L ZNF327	13848;		55900;	yes
2.3.3.44.2	Zinc-coordinating DNA-binding domains	C2H2 zinc finger factors	More than 3 adjacent zinc fingers	ZNF302-like	Q9BSG1	http://tfclass.bioinf.med.uni-goettingen.de/	ZNF2_HUMAN	Zinc finger protein 2 (Zinc finger protein 2.2) (Zinc finger protein 661)	ZNF2	ZNF661	12991;		7549;	yes
2.3.3.44.2	Zinc-coordinating DNA-binding domains	C2H2 zinc finger factors	More than 3 adjacent zinc fingers	ZNF302-like	Q8BIQ3	http://tfclass.bioinf.med.uni-goettingen.de/	ZNF2_MOUSE	Zinc finger protein 2 (Zinc finger protein 661) (Zfp-661)	Znf2	Zfp661		1919430;	72180;	yes
2.3.3.44.3	Zinc-coordinating DNA-binding domains	C2H2 zinc finger factors	More than 3 adjacent zinc fingers	ZNF302-like	Q2M3W8	http://tfclass.bioinf.med.uni-goettingen.de/	ZN181_HUMAN	Zinc finger protein 181 (HHZ181)	ZNF181		12971;		339318;	yes
2.3.3.44.4	Zinc-coordinating DNA-binding domains	C2H2 zinc finger factors	More than 3 adjacent zinc fingers	ZNF302-like	P52738	http://tfclass.bioinf.med.uni-goettingen.de/	ZN140_HUMAN	Zinc finger protein 140	ZNF140		12925;		7699;	yes
2.3.3.45.1	Zinc-coordinating DNA-binding domains	C2H2 zinc finger factors	More than 3 adjacent zinc fingers	ZNF562-like	Q6V9R5	http://tfclass.bioinf.med.uni-goettingen.de/	ZN562_HUMAN	Zinc finger protein 562	ZNF562		25950;		54811;	yes
2.3.3.45.3	Zinc-coordinating DNA-binding domains	C2H2 zinc finger factors	More than 3 adjacent zinc fingers	ZNF562-like	Q8N587	http://tfclass.bioinf.med.uni-goettingen.de/	ZN561_HUMAN	Zinc finger protein 561	ZNF561		28684;		93134;	yes
2.3.3.45.4	Zinc-coordinating DNA-binding domains	C2H2 zinc finger factors	More than 3 adjacent zinc fingers	ZNF562-like	Q9BR84	http://tfclass.bioinf.med.uni-goettingen.de/	ZN559_HUMAN	Zinc finger protein 559	ZNF559		28197;		84527;	yes
2.3.3.45.5	Zinc-coordinating DNA-binding domains	C2H2 zinc finger factors	More than 3 adjacent zinc fingers	ZNF562-like	Q147U1	http://tfclass.bioinf.med.uni-goettingen.de/	ZN846_HUMAN	Zinc finger protein 846	ZNF846		27260;		162993;	yes
2.3.3.46.1	Zinc-coordinating DNA-binding domains	C2H2 zinc finger factors	More than 3 adjacent zinc fingers	ZXD	P98168	http://tfclass.bioinf.med.uni-goettingen.de/	ZXDA_HUMAN	Zinc finger X-linked protein ZXDA	ZXDA		13198;		7789;	no
2.3.3.46.2	Zinc-coordinating DNA-binding domains	C2H2 zinc finger factors	More than 3 adjacent zinc fingers	ZXD	P98169	http://tfclass.bioinf.med.uni-goettingen.de/	ZXDB_HUMAN	Zinc finger X-linked protein ZXDB	ZXDB		13199;		158586;	no
2.3.3.46.2	Zinc-coordinating DNA-binding domains	C2H2 zinc finger factors	More than 3 adjacent zinc fingers	ZXD	A2CE44	http://tfclass.bioinf.med.uni-goettingen.de/	ZXDB_MOUSE	Zinc finger X-linked protein ZXDB	Zxdb			3694898;	668166;	no
2.3.3.46.3	Zinc-coordinating DNA-binding domains	C2H2 zinc finger factors	More than 3 adjacent zinc fingers	ZXD	Q2QGD7	http://tfclass.bioinf.med.uni-goettingen.de/	ZXDC_HUMAN	Zinc finger protein ZXDC (ZXD-like zinc finger protein)	ZXDC	ZXDL	28160;		79364;	no
2.3.3.46.3	Zinc-coordinating DNA-binding domains	C2H2 zinc finger factors	More than 3 adjacent zinc fingers	ZXD	Q8C8V1	http://tfclass.bioinf.med.uni-goettingen.de/	ZXDC_MOUSE	Zinc finger protein ZXDC	Zxdc			1933108;	80292;	no
2.3.3.47.1	Zinc-coordinating DNA-binding domains	C2H2 zinc finger factors	More than 3 adjacent zinc fingers	ZNF222-like	Q9UK12	http://tfclass.bioinf.med.uni-goettingen.de/	ZN222_HUMAN	Zinc finger protein 222	ZNF222		13015;		7673;	yes
2.3.3.47.10	Zinc-coordinating DNA-binding domains	C2H2 zinc finger factors	More than 3 adjacent zinc fingers	ZNF222-like	Q02386	http://tfclass.bioinf.med.uni-goettingen.de/	ZNF45_HUMAN	Zinc finger protein 45 (BRC1744) (Zinc finger protein 13) (Zinc finger protein KOX5)	ZNF45	KOX5 ZNF13	13111;		7596;	yes
2.3.3.47.11	Zinc-coordinating DNA-binding domains	C2H2 zinc finger factors	More than 3 adjacent zinc fingers	ZNF222-like	Q9UJW7	http://tfclass.bioinf.med.uni-goettingen.de/	ZN229_HUMAN	Zinc finger protein 229	ZNF229		13022;		7772;	yes
2.3.3.47.12	Zinc-coordinating DNA-binding domains	C2H2 zinc finger factors	More than 3 adjacent zinc fingers	ZNF222-like	Q86WZ6	http://tfclass.bioinf.med.uni-goettingen.de/	ZN227_HUMAN	Zinc finger protein 227	ZNF227		13020;		7770;	yes
2.3.3.47.13	Zinc-coordinating DNA-binding domains	C2H2 zinc finger factors	More than 3 adjacent zinc fingers	ZNF222-like	Q9NYT6	http://tfclass.bioinf.med.uni-goettingen.de/	ZN226_HUMAN	Zinc finger protein 226	ZNF226		13019;		7769;	yes
2.3.3.47.14	Zinc-coordinating DNA-binding domains	C2H2 zinc finger factors	More than 3 adjacent zinc fingers	ZNF222-like	Q14588	http://tfclass.bioinf.med.uni-goettingen.de/	ZN234_HUMAN	Zinc finger protein 234 (Zinc finger protein 269) (Zinc finger protein HZF4)	ZNF234	ZNF269	13027;		10780;	yes
2.3.3.47.2	Zinc-coordinating DNA-binding domains	C2H2 zinc finger factors	More than 3 adjacent zinc fingers	ZNF222-like	Q9UK11	http://genexplain.com/tfclass/huTF_classification.html	ZN223_HUMAN	Zinc finger protein 223	ZNF223		13016;		7766;	yes
2.3.3.47.3	Zinc-coordinating DNA-binding domains	C2H2 zinc finger factors	More than 3 adjacent zinc fingers	ZNF222-like	Q9UIE0	http://tfclass.bioinf.med.uni-goettingen.de/	ZN230_HUMAN	Zinc finger protein 230 (Zinc finger protein FDZF2)	ZNF230	FDZF2	13024;		7773;	yes
2.3.3.47.4	Zinc-coordinating DNA-binding domains	C2H2 zinc finger factors	More than 3 adjacent zinc fingers	ZNF222-like	Q12901	http://tfclass.bioinf.med.uni-goettingen.de/	ZN155_HUMAN	Zinc finger protein 155	ZNF155		12940;		7711;	yes
2.3.3.47.5	Zinc-coordinating DNA-binding domains	C2H2 zinc finger factors	More than 3 adjacent zinc fingers	ZNF222-like	Q9UK13	http://tfclass.bioinf.med.uni-goettingen.de/	ZN221_HUMAN	Zinc finger protein 221	ZNF221		13014;		7638;	yes
2.3.3.47.6	Zinc-coordinating DNA-binding domains	C2H2 zinc finger factors	More than 3 adjacent zinc fingers	ZNF222-like	Q9NZL3	http://tfclass.bioinf.med.uni-goettingen.de/	ZN224_HUMAN	Zinc finger protein 224 (Bone marrow zinc finger 2) (BMZF-2) (Zinc finger protein 233) (Zinc finger protein 255) (Zinc finger protein 27) (Zinc finger protein KOX22)	ZNF224	BMZF2 KOX22 ZNF233 ZNF255 ZNF27	13017;		7767;	yes
2.3.3.47.7	Zinc-coordinating DNA-binding domains	C2H2 zinc finger factors	More than 3 adjacent zinc fingers	ZNF222-like	Q9UK10	http://tfclass.bioinf.med.uni-goettingen.de/	ZN225_HUMAN	Zinc finger protein 225	ZNF225		13018;		7768;	yes
2.3.3.47.8	Zinc-coordinating DNA-binding domains	C2H2 zinc finger factors	More than 3 adjacent zinc fingers	ZNF222-like	Q2VY69	http://tfclass.bioinf.med.uni-goettingen.de/	ZN284_HUMAN	Zinc finger protein 284	ZNF284	ZNF284L	13078;		342909;	yes
2.3.3.47.9	Zinc-coordinating DNA-binding domains	C2H2 zinc finger factors	More than 3 adjacent zinc fingers	ZNF222-like	Q14590	http://tfclass.bioinf.med.uni-goettingen.de/	ZN235_HUMAN	Zinc finger protein 235 (Zinc finger protein 270) (Zinc finger protein 93 homolog) (Zfp-93) (Zinc finger protein HZF6)	ZNF235	ZFP93 ZNF270	12866;		9310;	yes
2.3.3.47.9	Zinc-coordinating DNA-binding domains	C2H2 zinc finger factors	More than 3 adjacent zinc fingers	ZNF222-like	Q61116	http://tfclass.bioinf.med.uni-goettingen.de/	ZN235_MOUSE	Zinc finger protein 235 (Zinc finger protein 93) (Zfp-93)	Znf235	Zfp93		107611;	22755;	yes
2.3.3.48.1	Zinc-coordinating DNA-binding domains	C2H2 zinc finger factors	More than 3 adjacent zinc fingers	ZNF736-like	B4DX44	http://tfclass.bioinf.med.uni-goettingen.de/	ZN736_HUMAN	Zinc finger protein 736	ZNF736		32467;		728927;	yes
2.3.3.48.2	Zinc-coordinating DNA-binding domains	C2H2 zinc finger factors	More than 3 adjacent zinc fingers	ZNF736-like	A8MUV8	http://tfclass.bioinf.med.uni-goettingen.de/	ZN727_HUMAN	Putative zinc finger protein 727 (Zinc finger protein 727 pseudogene)	ZNF727	ZNF727P	22785;		442319;	yes
2.3.3.49.1	Zinc-coordinating DNA-binding domains	C2H2 zinc finger factors	More than 3 adjacent zinc fingers	ZNF286	Q9HBT8	http://tfclass.bioinf.med.uni-goettingen.de/	Z286A_HUMAN	Zinc finger protein 286A	ZNF286A	KIAA1874 ZNF286	13501;		57335;	yes
2.3.3.49.2	Zinc-coordinating DNA-binding domains	C2H2 zinc finger factors	More than 3 adjacent zinc fingers	ZNF286	P0CG31	http://tfclass.bioinf.med.uni-goettingen.de/	Z286B_HUMAN	Putative zinc finger protein 286B	ZNF286B	ZNF286C ZNF286L	33241;			yes
2.3.3.5.1	Zinc-coordinating DNA-binding domains	C2H2 zinc finger factors	More than 3 adjacent zinc fingers	ZSCAN5-like	Q9BUG6	http://tfclass.bioinf.med.uni-goettingen.de/	ZSA5A_HUMAN	Zinc finger and SCAN domain-containing protein 5A (Zinc finger protein 495)	ZSCAN5A	ZNF495 ZSCAN5	23710;		79149;	yes
2.3.3.5.2	Zinc-coordinating DNA-binding domains	C2H2 zinc finger factors	More than 3 adjacent zinc fingers	ZSCAN5-like	A6NJL1	http://tfclass.bioinf.med.uni-goettingen.de/	ZSA5B_HUMAN	Zinc finger and SCAN domain-containing protein 5B	ZSCAN5B		34246;		342933;	yes
2.3.3.5.3	Zinc-coordinating DNA-binding domains	C2H2 zinc finger factors	More than 3 adjacent zinc fingers	ZSCAN5-like	A6NGD5	http://tfclass.bioinf.med.uni-goettingen.de/	ZSA5C_HUMAN	Zinc finger and SCAN domain-containing protein 5C (Zinc finger and SCAN domain-containing protein 5C pseudogene)	ZSCAN5C	ZSCAN5CP	34294;			yes
2.3.3.5.4	Zinc-coordinating DNA-binding domains	C2H2 zinc finger factors	More than 3 adjacent zinc fingers	ZSCAN5-like	P0CG00	http://tfclass.bioinf.med.uni-goettingen.de/	ZSA5D_HUMAN	Putative zinc finger and SCAN domain-containing protein 5D (Zinc finger and SCAN domain-containing protein 5D pseudogene)	ZSCAN5DP	ZSCAN5D	37706;			yes
2.3.3.5.5	Zinc-coordinating DNA-binding domains	C2H2 zinc finger factors	More than 3 adjacent zinc fingers	ZSCAN5-like	Q80VJ6	http://tfclass.bioinf.med.uni-goettingen.de/	ZSC4C_MOUSE	Zinc finger and SCAN domain containing protein 4C	Zscan4c	Gm397		2685243;	245109;	yes
2.3.3.5.5	Zinc-coordinating DNA-binding domains	C2H2 zinc finger factors	More than 3 adjacent zinc fingers	ZSCAN5-like	Q8NAM6	http://tfclass.bioinf.med.uni-goettingen.de/	ZSCA4_HUMAN	Zinc finger and SCAN domain-containing protein 4 (Zinc finger protein 494)	ZSCAN4	ZNF494	23709;		201516;	yes
2.3.3.5.6	Zinc-coordinating DNA-binding domains	C2H2 zinc finger factors	More than 3 adjacent zinc fingers	ZSCAN5-like	A7KBS4	http://tfclass.bioinf.med.uni-goettingen.de/	ZSC4D_MOUSE	Zinc finger and SCAN domain containing protein 4D	Zscan4d			3645954;	545913;	no
2.3.3.5.7	Zinc-coordinating DNA-binding domains	C2H2 zinc finger factors	More than 3 adjacent zinc fingers	ZSCAN5-like	Q3URS2	http://tfclass.bioinf.med.uni-goettingen.de/	ZSC4F_MOUSE	Zinc finger and SCAN domain containing protein 4F	Zscan4f			3708485;	665902;	no
2.3.3.50.1	Zinc-coordinating DNA-binding domains	C2H2 zinc finger factors	More than 3 adjacent zinc fingers	CTCF-like	P49711	http://tfclass.bioinf.med.uni-goettingen.de/	CTCF_HUMAN	Transcriptional repressor CTCF (11-zinc finger protein) (CCCTC-binding factor) (CTCFL paralog)	CTCF		13723;		10664;	yes
2.3.3.50.1	Zinc-coordinating DNA-binding domains	C2H2 zinc finger factors	More than 3 adjacent zinc fingers	CTCF-like	Q61164	http://tfclass.bioinf.med.uni-goettingen.de/	CTCF_MOUSE	Transcriptional repressor CTCF (11-zinc finger protein) (CCCTC-binding factor) (CTCFL paralog)	Ctcf			109447;	13018;	yes
2.3.3.50.2	Zinc-coordinating DNA-binding domains	C2H2 zinc finger factors	More than 3 adjacent zinc fingers	CTCF-like	Q8NI51	http://tfclass.bioinf.med.uni-goettingen.de/	CTCFL_HUMAN	Transcriptional repressor CTCFL (Brother of the regulator of imprinted sites) (CCCTC-binding factor) (CTCF paralog) (CTCF-like protein) (Cancer/testis antigen 27) (CT27) (Zinc finger protein CTCF-T)	CTCFL	BORIS	16234;		140690;	yes
2.3.3.50.2	Zinc-coordinating DNA-binding domains	C2H2 zinc finger factors	More than 3 adjacent zinc fingers	CTCF-like	A2APF3	http://tfclass.bioinf.med.uni-goettingen.de/	CTCFL_MOUSE	Transcriptional repressor CTCFL (Brother of the regulator of imprinted sites) (CCCTC-binding factor) (CTCF paralog) (CTCF-like protein)	Ctcfl	Boris		3652571;	664799;	yes
2.3.3.51.1	Zinc-coordinating DNA-binding domains	C2H2 zinc finger factors	More than 3 adjacent zinc fingers	ZNF366-like	Q8N895	http://tfclass.bioinf.med.uni-goettingen.de/	ZN366_HUMAN	Zinc finger protein 366 (Dendritic cell-specific transcript protein) (DC-SCRIPT)	ZNF366		18316;		167465;	yes
2.3.3.51.1	Zinc-coordinating DNA-binding domains	C2H2 zinc finger factors	More than 3 adjacent zinc fingers	ZNF366-like	Q6NS86	http://tfclass.bioinf.med.uni-goettingen.de/	ZN366_MOUSE	Zinc finger protein 366 (Dendritic cell-specific transcript protein) (DC-SCRIPT)	Znf366	Zfp366		2178429;	238803;	yes
2.3.3.51.2	Zinc-coordinating DNA-binding domains	C2H2 zinc finger factors	More than 3 adjacent zinc fingers	ZNF366-like	Q8N1W2	http://tfclass.bioinf.med.uni-goettingen.de/	ZN710_HUMAN	Zinc finger protein 710	ZNF710		25352;		374655;	yes
2.3.3.51.2	Zinc-coordinating DNA-binding domains	C2H2 zinc finger factors	More than 3 adjacent zinc fingers	ZNF366-like	Q3U288	http://tfclass.bioinf.med.uni-goettingen.de/	ZN710_MOUSE	Zinc finger protein 710	Znf710	Zfp710		1921747;	209225;	yes
2.3.3.52.1	Zinc-coordinating DNA-binding domains	C2H2 zinc finger factors	More than 3 adjacent zinc fingers	ZNF322-like	Q6U7Q0	http://tfclass.bioinf.med.uni-goettingen.de/	ZN322_HUMAN	Zinc finger protein 322 (Zinc finger protein 322A) (Zinc finger protein 388) (Zinc finger protein 489)	ZNF322	ZNF322A ZNF388 ZNF489	23640;		79692;	yes
2.3.3.52.1	Zinc-coordinating DNA-binding domains	C2H2 zinc finger factors	More than 3 adjacent zinc fingers	ZNF322-like	Q8BZ89	http://tfclass.bioinf.med.uni-goettingen.de/	ZN322_MOUSE	Zinc finger protein 322 (Zinc finger protein 322A)	Znf322	Zfp322a Znf322a		2442566;	218100;	yes
2.3.3.53.1	Zinc-coordinating DNA-binding domains	C2H2 zinc finger factors	More than 3 adjacent zinc fingers	ZNF548-like	Q8NEK5	http://tfclass.bioinf.med.uni-goettingen.de/	ZN548_HUMAN	Zinc finger protein 548	ZNF548		26561;		147694;	yes
2.3.3.53.2	Zinc-coordinating DNA-binding domains	C2H2 zinc finger factors	More than 3 adjacent zinc fingers	ZNF548-like	Q68DI1	http://tfclass.bioinf.med.uni-goettingen.de/	ZN776_HUMAN	Zinc finger protein 776	ZNF776		26765;		284309;	yes
2.3.3.54.1	Zinc-coordinating DNA-binding domains	C2H2 zinc finger factors	More than 3 adjacent zinc fingers	ZNF460-like	Q14592	http://tfclass.bioinf.med.uni-goettingen.de/	ZN460_HUMAN	Zinc finger protein 460 (Zinc finger protein 272) (Zinc finger protein HZF8)	ZNF460	ZNF272	21628;		10794;	yes
2.3.3.54.2	Zinc-coordinating DNA-binding domains	C2H2 zinc finger factors	More than 3 adjacent zinc fingers	ZNF460-like	O43296	http://tfclass.bioinf.med.uni-goettingen.de/	ZN264_HUMAN	Zinc finger protein 264	ZNF264	KIAA0412	13057;		9422;	yes
2.3.3.54.3	Zinc-coordinating DNA-binding domains	C2H2 zinc finger factors	More than 3 adjacent zinc fingers	ZNF460-like	Q5CZA5	http://tfclass.bioinf.med.uni-goettingen.de/	ZN805_HUMAN	Zinc finger protein 805	ZNF805		23272;		390980;	yes
2.3.3.54.4	Zinc-coordinating DNA-binding domains	C2H2 zinc finger factors	More than 3 adjacent zinc fingers	ZNF460-like	Q08ER8	http://tfclass.bioinf.med.uni-goettingen.de/	ZN543_HUMAN	Zinc finger protein 543	ZNF543		25281;		125919;	yes
2.3.3.54.5	Zinc-coordinating DNA-binding domains	C2H2 zinc finger factors	More than 3 adjacent zinc fingers	ZNF460-like	Q96NL3	http://tfclass.bioinf.med.uni-goettingen.de/	ZN599_HUMAN	Zinc finger protein 599	ZNF599		26408;		148103;	yes
2.3.3.55.1	Zinc-coordinating DNA-binding domains	C2H2 zinc finger factors	More than 3 adjacent zinc fingers	ZNF146-like	Q15072	http://tfclass.bioinf.med.uni-goettingen.de/	OZF_HUMAN	Zinc finger protein OZF (Only zinc finger protein) (Zinc finger protein 146)	ZNF146	OZF	12931;		7705;	yes
2.3.3.55.1	Zinc-coordinating DNA-binding domains	C2H2 zinc finger factors	More than 3 adjacent zinc fingers	ZNF146-like	Q8BQN6	http://tfclass.bioinf.med.uni-goettingen.de/	OZF_MOUSE	Zinc finger protein OZF (Only zinc finger protein) (Zinc finger protein 146)	Znf146	Ozf Zfp146		1347092;	26465;	yes
2.3.3.55.2	Zinc-coordinating DNA-binding domains	C2H2 zinc finger factors	More than 3 adjacent zinc fingers	ZNF146-like	Q3ZCT1	http://tfclass.bioinf.med.uni-goettingen.de/	ZN260_HUMAN	Zinc finger protein 260 (Zfp-260)	ZNF260	ZFP260	13499;		339324;	yes
2.3.3.55.2	Zinc-coordinating DNA-binding domains	C2H2 zinc finger factors	More than 3 adjacent zinc fingers	ZNF146-like	Q62513	http://tfclass.bioinf.med.uni-goettingen.de/	ZN260_MOUSE	Zinc finger protein 260 (Zfp-260)	Znf260	Zfp260		1347071;	26466;	yes
2.3.3.56.1	Zinc-coordinating DNA-binding domains	C2H2 zinc finger factors	More than 3 adjacent zinc fingers	ZNF214-like	Q9UL59	http://tfclass.bioinf.med.uni-goettingen.de/	ZN214_HUMAN	Zinc finger protein 214 (BWSCR2-associated zinc finger protein 1) (BAZ-1)	ZNF214	BAZ1	13006;		7761;	yes
2.3.3.56.2	Zinc-coordinating DNA-binding domains	C2H2 zinc finger factors	More than 3 adjacent zinc fingers	ZNF214-like	Q96NJ3	http://tfclass.bioinf.med.uni-goettingen.de/	ZN285_HUMAN	Zinc finger protein 285 (Zinc finger protein 285A)	ZNF285	ZNF285A	13079;		26974;	yes
2.3.3.56.3	Zinc-coordinating DNA-binding domains	C2H2 zinc finger factors	More than 3 adjacent zinc fingers	ZNF214-like	A6NK53	http://tfclass.bioinf.med.uni-goettingen.de/	ZN233_HUMAN	Zinc finger protein 233	ZNF233		30946;		353355;	yes
2.3.3.57.1	Zinc-coordinating DNA-binding domains	C2H2 zinc finger factors	More than 3 adjacent zinc fingers	ZNF479-like	Q96JC4	http://tfclass.bioinf.med.uni-goettingen.de/	ZN479_HUMAN	Zinc finger protein 479 (Zinc finger protein Kr19) (HKr19)	ZNF479		23258;		90827;	yes
2.3.3.57.2	Zinc-coordinating DNA-binding domains	C2H2 zinc finger factors	More than 3 adjacent zinc fingers	ZNF479-like	A6NP11	http://tfclass.bioinf.med.uni-goettingen.de/	ZN716_HUMAN	Zinc finger protein 716	ZNF716		32458;		441234;	yes
2.3.3.58.1	Zinc-coordinating DNA-binding domains	C2H2 zinc finger factors	More than 3 adjacent zinc fingers	ZNF180-like	Q9UJW8	http://tfclass.bioinf.med.uni-goettingen.de/	ZN180_HUMAN	Zinc finger protein 180 (HHZ168)	ZNF180		12970;		7733;	yes
2.3.3.58.2	Zinc-coordinating DNA-binding domains	C2H2 zinc finger factors	More than 3 adjacent zinc fingers	ZNF180-like	Q6NX49	http://tfclass.bioinf.med.uni-goettingen.de/	ZN544_HUMAN	Zinc finger protein 544	ZNF544		16759;		27300;	yes
2.3.3.58.3	Zinc-coordinating DNA-binding domains	C2H2 zinc finger factors	More than 3 adjacent zinc fingers	ZNF180-like	Q9C0F3	http://tfclass.bioinf.med.uni-goettingen.de/	ZN436_HUMAN	Zinc finger protein 436	ZNF436	KIAA1710	20814;		80818;	yes
2.3.3.58.3	Zinc-coordinating DNA-binding domains	C2H2 zinc finger factors	More than 3 adjacent zinc fingers	ZNF180-like	Q8BPP0	http://tfclass.bioinf.med.uni-goettingen.de/	ZN436_MOUSE	Zinc finger protein 436 (Zinc finger protein 46) (Zfp-46) (Zinc finger protein MLZ-4)	Znf436	Kiaa1710 Mlz-4 Zfp46		99192;	22704;	yes
2.3.3.58.4	Zinc-coordinating DNA-binding domains	C2H2 zinc finger factors	More than 3 adjacent zinc fingers	ZNF180-like	Q7Z3I7	http://tfclass.bioinf.med.uni-goettingen.de/	ZN572_HUMAN	Zinc finger protein 572	ZNF572		26758;		137209;	yes
2.3.3.58.5	Zinc-coordinating DNA-binding domains	C2H2 zinc finger factors	More than 3 adjacent zinc fingers	ZNF180-like	Q6NX45	http://tfclass.bioinf.med.uni-goettingen.de/	ZN774_HUMAN	Zinc finger protein 774	ZNF774		33108;		342132;	yes
2.3.3.58.6	Zinc-coordinating DNA-binding domains	C2H2 zinc finger factors	More than 3 adjacent zinc fingers	ZNF180-like	Q7Z7L9	http://tfclass.bioinf.med.uni-goettingen.de/	ZSCA2_HUMAN	Zinc finger and SCAN domain-containing protein 2 (Zinc finger protein 29 homolog) (Zfp-29) (Zinc finger protein 854)	ZSCAN2	ZFP29 ZNF854	20994;		54993;	yes
2.3.3.58.6	Zinc-coordinating DNA-binding domains	C2H2 zinc finger factors	More than 3 adjacent zinc fingers	ZNF180-like	Q07230	http://tfclass.bioinf.med.uni-goettingen.de/	ZSCA2_MOUSE	Zinc finger and SCAN domain-containing protein 2 (Zinc finger protein 29) (Zfp-29)	Zscan2	Zfp-29 Zfp29		99176;	22691;	yes
2.3.3.59.1	Zinc-coordinating DNA-binding domains	C2H2 zinc finger factors	More than 3 adjacent zinc fingers	ZNF100-like	Q8IYN0	http://tfclass.bioinf.med.uni-goettingen.de/	ZN100_HUMAN	Zinc finger protein 100	ZNF100		12880;		163227;	yes
2.3.3.59.2	Zinc-coordinating DNA-binding domains	C2H2 zinc finger factors	More than 3 adjacent zinc fingers	ZNF100-like	Q9H8G1	http://tfclass.bioinf.med.uni-goettingen.de/	ZN430_HUMAN	Zinc finger protein 430	ZNF430		20808;		80264;	yes
2.3.3.59.3	Zinc-coordinating DNA-binding domains	C2H2 zinc finger factors	More than 3 adjacent zinc fingers	ZNF100-like	Q8TF32	http://tfclass.bioinf.med.uni-goettingen.de/	ZN431_HUMAN	Zinc finger protein 431	ZNF431	KIAA1969	20809;		170959;	yes
2.3.3.59.3	Zinc-coordinating DNA-binding domains	C2H2 zinc finger factors	More than 3 adjacent zinc fingers	ZNF100-like	E9QAG8	http://tfclass.bioinf.med.uni-goettingen.de/	ZN431_MOUSE	Zinc finger protein 431 (Zinc finger protein 932)	Znf431	Zfp431 Zfp932		1916754;	69504;	yes
2.3.3.59.4	Zinc-coordinating DNA-binding domains	C2H2 zinc finger factors	More than 3 adjacent zinc fingers	ZNF100-like	Q6ZMV8	http://tfclass.bioinf.med.uni-goettingen.de/	ZN730_HUMAN	Putative zinc finger protein 730	ZNF730		32470;		100129543;	yes
2.3.3.59.6	Zinc-coordinating DNA-binding domains	C2H2 zinc finger factors	More than 3 adjacent zinc fingers	ZNF100-like	Q8TD23	http://tfclass.bioinf.med.uni-goettingen.de/	ZN675_HUMAN	Zinc finger protein 675 (TRAF6-binding zinc finger protein) (TRAF6-inhibitory zinc finger protein)	ZNF675	TIZ	30768;		171392;	yes
2.3.3.6.1	Zinc-coordinating DNA-binding domains	C2H2 zinc finger factors	More than 3 adjacent zinc fingers	ZNF75-like	Q96N20	http://tfclass.bioinf.med.uni-goettingen.de/	ZN75A_HUMAN	Zinc finger protein 75A	ZNF75A		13146;		7627;	yes
2.3.3.6.2	Zinc-coordinating DNA-binding domains	C2H2 zinc finger factors	More than 3 adjacent zinc fingers	ZNF75-like	Q92670	http://genexplain.com/tfclass/huTF_classification.html	ZN75C_HUMAN	Putative zinc finger protein 75C (Zinc finger protein 75C pseudogene)	ZNF75CP	ZNF75C	13148;			yes
2.3.3.6.3	Zinc-coordinating DNA-binding domains	C2H2 zinc finger factors	More than 3 adjacent zinc fingers	ZNF75-like	P51815	http://tfclass.bioinf.med.uni-goettingen.de/	ZN75D_HUMAN	Zinc finger protein 75D (Zinc finger protein 75) (Zinc finger protein 82)	ZNF75D	ZNF75 ZNF82	13145;		7626;	yes
2.3.3.6.4	Zinc-coordinating DNA-binding domains	C2H2 zinc finger factors	More than 3 adjacent zinc fingers	ZNF75-like	O14771	http://tfclass.bioinf.med.uni-goettingen.de/	ZN213_HUMAN	Zinc finger protein 213 (Putative transcription factor CR53) (Zinc finger protein with KRAB and SCAN domains 21)	ZNF213	ZKSCAN21	13005;		7760;	yes
2.3.3.60.1	Zinc-coordinating DNA-binding domains	C2H2 zinc finger factors	More than 3 adjacent zinc fingers	ZNF98-like	A6NK75	http://tfclass.bioinf.med.uni-goettingen.de/	ZNF98_HUMAN	Zinc finger protein 98 (Zinc finger protein 739) (Zinc finger protein F7175)	ZNF98	ZNF739	13174;		148198;	yes
2.3.3.60.2	Zinc-coordinating DNA-binding domains	C2H2 zinc finger factors	More than 3 adjacent zinc fingers	ZNF98-like	Q9P255	http://tfclass.bioinf.med.uni-goettingen.de/	ZN492_HUMAN	Zinc finger protein 492 (Zinc finger protein 115)	ZNF492	KIAA1473 ZNF115	23707;		57615;	yes
2.3.3.61.1	Zinc-coordinating DNA-binding domains	C2H2 zinc finger factors	More than 3 adjacent zinc fingers	ZNF343-like	Q6P1L6	http://tfclass.bioinf.med.uni-goettingen.de/	ZN343_HUMAN	Zinc finger protein 343	ZNF343		16017;		79175;	yes
2.3.3.61.2	Zinc-coordinating DNA-binding domains	C2H2 zinc finger factors	More than 3 adjacent zinc fingers	ZNF343-like	P10072	http://tfclass.bioinf.med.uni-goettingen.de/	ZN875_HUMAN	Zinc finger protein 875 (Krueppel-related zinc finger protein 1) (Protein HKR1)	ZNF875	HKR1	4928;		284459;	yes
2.3.3.61.3	Zinc-coordinating DNA-binding domains	C2H2 zinc finger factors	More than 3 adjacent zinc fingers	ZNF343-like	Q14929	http://tfclass.bioinf.med.uni-goettingen.de/	ZN169_HUMAN	Zinc finger protein 169	ZNF169		12957;		169841;	yes
2.3.3.61.4	Zinc-coordinating DNA-binding domains	C2H2 zinc finger factors	More than 3 adjacent zinc fingers	ZNF343-like	P52736	http://tfclass.bioinf.med.uni-goettingen.de/	ZN133_HUMAN	Zinc finger protein 133 (Zinc finger protein 150)	ZNF133	ZNF150	12917;		7692;	yes
2.3.3.62.1	Zinc-coordinating DNA-binding domains	C2H2 zinc finger factors	More than 3 adjacent zinc fingers	ZFP2-like	Q6ZN57	http://tfclass.bioinf.med.uni-goettingen.de/	ZFP2_HUMAN	Zinc finger protein 2 homolog (Zfp-2) (Zinc finger protein 751)	ZFP2	ZNF751	26138;		80108;	yes
2.3.3.62.1	Zinc-coordinating DNA-binding domains	C2H2 zinc finger factors	More than 3 adjacent zinc fingers	ZFP2-like	P08043	http://tfclass.bioinf.med.uni-goettingen.de/	ZFP2_MOUSE	Zinc finger protein 2 (Zfp-2) (Protein mKR2)	Zfp2	Fnp-2 Mkr2 Zfp-2		99167;	22678;	yes
2.3.3.62.2	Zinc-coordinating DNA-binding domains	C2H2 zinc finger factors	More than 3 adjacent zinc fingers	ZFP2-like	Q9NQZ8	http://tfclass.bioinf.med.uni-goettingen.de/	ZNF71_HUMAN	Endothelial zinc finger protein induced by tumor necrosis factor alpha (Zinc finger protein 71)	ZNF71	EZFIT	13141;		58491;	yes
2.3.3.62.3	Zinc-coordinating DNA-binding domains	C2H2 zinc finger factors	More than 3 adjacent zinc fingers	ZFP2-like	Q3ZCX4	http://tfclass.bioinf.med.uni-goettingen.de/	ZN568_HUMAN	Zinc finger protein 568	ZNF568		25392;		374900;	yes
2.3.3.62.3	Zinc-coordinating DNA-binding domains	C2H2 zinc finger factors	More than 3 adjacent zinc fingers	ZFP2-like	E9PYI1	http://tfclass.bioinf.med.uni-goettingen.de/	ZN568_MOUSE	Zinc finger protein 568	Znf568	chato Zfp568		2142347;	243905;	yes
2.3.3.63.1	Zinc-coordinating DNA-binding domains	C2H2 zinc finger factors	More than 3 adjacent zinc fingers	ZFP30-like	Q9Y2G7	http://tfclass.bioinf.med.uni-goettingen.de/	ZFP30_HUMAN	Zinc finger protein 30 homolog (Zfp-30) (Zinc finger protein 745)	ZFP30	KIAA0961 ZNF745	29555;		22835;	yes
2.3.3.63.1	Zinc-coordinating DNA-binding domains	C2H2 zinc finger factors	More than 3 adjacent zinc fingers	ZFP30-like	Q60585	http://tfclass.bioinf.med.uni-goettingen.de/	ZFP30_MOUSE	Zinc finger protein 30 (Zfp-30)	Zfp30			99178;	22693;	yes
2.3.3.63.2	Zinc-coordinating DNA-binding domains	C2H2 zinc finger factors	More than 3 adjacent zinc fingers	ZFP30-like	Q8N141	http://tfclass.bioinf.med.uni-goettingen.de/	ZFP82_HUMAN	Zinc finger protein 82 homolog (Zfp-82) (Zinc finger protein 545)	ZFP82	KIAA1948 ZNF545	28682;		284406;	yes
2.3.3.63.2	Zinc-coordinating DNA-binding domains	C2H2 zinc finger factors	More than 3 adjacent zinc fingers	ZFP30-like	Q6P9Y7	http://tfclass.bioinf.med.uni-goettingen.de/	ZFP82_MOUSE	Zinc finger protein 82 (Zfp-82) (Zinc finger protein 545)	Zfp82	Kiaa1948 Znf545		1890753;	330502;	yes
2.3.3.63.3	Zinc-coordinating DNA-binding domains	C2H2 zinc finger factors	More than 3 adjacent zinc fingers	ZFP30-like	Q9HCL3	http://tfclass.bioinf.med.uni-goettingen.de/	ZFP14_HUMAN	Zinc finger protein 14 homolog (Zfp-14) (Zinc finger protein 531)	ZFP14	KIAA1559 ZNF531	29312;		57677;	yes
2.3.3.63.3	Zinc-coordinating DNA-binding domains	C2H2 zinc finger factors	More than 3 adjacent zinc fingers	ZFP30-like	P10755	http://tfclass.bioinf.med.uni-goettingen.de/	ZFP14_MOUSE	Zinc finger protein 14 (Zfp-14) (Zinc finger protein Krox-9)	Zfp14	Kiaa1559 Krox-9 Zfp-14		99160;	243906;	yes
2.3.3.64.1	Zinc-coordinating DNA-binding domains	C2H2 zinc finger factors	More than 3 adjacent zinc fingers	ZNF354A-like	O60765	http://tfclass.bioinf.med.uni-goettingen.de/	Z354A_HUMAN	Zinc finger protein 354A (Transcription factor 17) (TCF-17) (Zinc finger protein eZNF)	ZNF354A	EZNF HKL1 TCF17	11628;		6940;	yes
2.3.3.64.1	Zinc-coordinating DNA-binding domains	C2H2 zinc finger factors	More than 3 adjacent zinc fingers	ZNF354A-like	Q61751	http://tfclass.bioinf.med.uni-goettingen.de/	Z354A_MOUSE	Zinc finger protein 354A (Kidney, ischemia, and developmentally-regulated protein 1) (Renal transcription factor Kid-1) (Transcription factor 17) (TCF-17)	Znf354a	Kid1 Tcf17 Zfp354a		103172;	21408;	yes
2.3.3.64.2	Zinc-coordinating DNA-binding domains	C2H2 zinc finger factors	More than 3 adjacent zinc fingers	ZNF354A-like	Q96LW1	http://tfclass.bioinf.med.uni-goettingen.de/	Z354B_HUMAN	Zinc finger protein 354B	ZNF354B		17197;		117608;	yes
2.3.3.64.2	Zinc-coordinating DNA-binding domains	C2H2 zinc finger factors	More than 3 adjacent zinc fingers	ZNF354A-like	Q9QXT9	http://tfclass.bioinf.med.uni-goettingen.de/	Z354B_MOUSE	Zinc finger protein 354B (Kidney, ischemia, and developmentally-regulated protein 2)	Znf354b	Kid2 Zfp354b		1351476;	27274;	yes
2.3.3.65.1	Zinc-coordinating DNA-binding domains	C2H2 zinc finger factors	More than 3 adjacent zinc fingers	ZFX-ZFY	P17010	http://tfclass.bioinf.med.uni-goettingen.de/	ZFX_HUMAN	Zinc finger X-chromosomal protein	ZFX		12869;		7543;	yes
2.3.3.65.1	Zinc-coordinating DNA-binding domains	C2H2 zinc finger factors	More than 3 adjacent zinc fingers	ZFX-ZFY	P17012	http://tfclass.bioinf.med.uni-goettingen.de/	ZFX_MOUSE	Zinc finger X-chromosomal protein	Zfx			99211;	22764;	yes
2.3.3.65.2	Zinc-coordinating DNA-binding domains	C2H2 zinc finger factors	More than 3 adjacent zinc fingers	ZFX-ZFY	P08048	http://tfclass.bioinf.med.uni-goettingen.de/	ZFY_HUMAN	Zinc finger Y-chromosomal protein	ZFY		12870;		7544;	yes
2.3.3.65.2	Zinc-coordinating DNA-binding domains	C2H2 zinc finger factors	More than 3 adjacent zinc fingers	ZFX-ZFY	P10925	http://genexplain.com/tfclass/huTF_classification.html	ZFY1_MOUSE	Zinc finger Y-chromosomal protein 1	Zfy1	Zfy-1		99212;	22767;	yes
2.3.3.66.1	Zinc-coordinating DNA-binding domains	C2H2 zinc finger factors	More than 3 adjacent zinc fingers	ZNF689-like	Q96CS4	http://tfclass.bioinf.med.uni-goettingen.de/	ZN689_HUMAN	Zinc finger protein 689	ZNF689		25173;		115509;	yes
2.3.3.66.1	Zinc-coordinating DNA-binding domains	C2H2 zinc finger factors	More than 3 adjacent zinc fingers	ZNF689-like	Q8BKK5	http://tfclass.bioinf.med.uni-goettingen.de/	ZN689_MOUSE	Zinc finger protein 689	Znf689	Zfp689		1918381;	71131;	yes
2.3.3.66.2	Zinc-coordinating DNA-binding domains	C2H2 zinc finger factors	More than 3 adjacent zinc fingers	ZNF689-like	Q499Z4	http://tfclass.bioinf.med.uni-goettingen.de/	ZN672_HUMAN	Zinc finger protein 672	ZNF672		26179;		79894;	yes
2.3.3.66.2	Zinc-coordinating DNA-binding domains	C2H2 zinc finger factors	More than 3 adjacent zinc fingers	ZNF689-like	Q99LH4	http://tfclass.bioinf.med.uni-goettingen.de/	ZN672_MOUSE	Zinc finger protein 672	Znf672	Zfp672		2442105;	319475;	yes
2.3.3.67.1	Zinc-coordinating DNA-binding domains	C2H2 zinc finger factors	More than 3 adjacent zinc fingers	ZNF283-like	Q8N7M2	http://tfclass.bioinf.med.uni-goettingen.de/	ZN283_HUMAN	Zinc finger protein 283 (Zinc finger protein HZF19)	ZNF283		13077;		284349;	yes
2.3.3.67.10	Zinc-coordinating DNA-binding domains	C2H2 zinc finger factors	More than 3 adjacent zinc fingers	ZNF283-like	Q86UE3	http://tfclass.bioinf.med.uni-goettingen.de/	ZN546_HUMAN	Zinc finger protein 546 (Zinc finger protein 49)	ZNF546	ZNF49	28671;		339327;	yes
2.3.3.67.11	Zinc-coordinating DNA-binding domains	C2H2 zinc finger factors	More than 3 adjacent zinc fingers	ZNF283-like	O75290	http://tfclass.bioinf.med.uni-goettingen.de/	Z780A_HUMAN	Zinc finger protein 780A	ZNF780A		27603;		284323;	yes
2.3.3.67.12	Zinc-coordinating DNA-binding domains	C2H2 zinc finger factors	More than 3 adjacent zinc fingers	ZNF283-like	Q9Y6R6	http://tfclass.bioinf.med.uni-goettingen.de/	Z780B_HUMAN	Zinc finger protein 780B (Zinc finger protein 779)	ZNF780B	ZNF779	33109;		163131;	yes
2.3.3.67.2	Zinc-coordinating DNA-binding domains	C2H2 zinc finger factors	More than 3 adjacent zinc fingers	ZNF283-like	Q14585	http://tfclass.bioinf.med.uni-goettingen.de/	ZN345_HUMAN	Zinc finger protein 345 (Zinc finger protein HZF10)	ZNF345		16367;		25850;	yes
2.3.3.67.3	Zinc-coordinating DNA-binding domains	C2H2 zinc finger factors	More than 3 adjacent zinc fingers	ZNF283-like	Q494X3	http://tfclass.bioinf.med.uni-goettingen.de/	ZN404_HUMAN	Zinc finger protein 404	ZNF404		19417;		342908;	yes
2.3.3.67.4	Zinc-coordinating DNA-binding domains	C2H2 zinc finger factors	More than 3 adjacent zinc fingers	ZNF283-like	Q8NDQ6	http://genexplain.com/tfclass/huTF_classification.html	ZN540_HUMAN	Zinc finger protein 540	ZNF540		25331;		163255;	yes
2.3.3.67.5	Zinc-coordinating DNA-binding domains	C2H2 zinc finger factors	More than 3 adjacent zinc fingers	ZNF283-like	Q7Z3V5	http://tfclass.bioinf.med.uni-goettingen.de/	ZN571_HUMAN	Zinc finger protein 571	ZNF571		25000;		51276;	yes
2.3.3.67.6	Zinc-coordinating DNA-binding domains	C2H2 zinc finger factors	More than 3 adjacent zinc fingers	ZNF283-like	P17039	http://tfclass.bioinf.med.uni-goettingen.de/	ZNF30_HUMAN	Zinc finger protein 30 (Zinc finger protein KOX28)	ZNF30	KOX28	13090;		90075;	yes
2.3.3.67.7	Zinc-coordinating DNA-binding domains	C2H2 zinc finger factors	More than 3 adjacent zinc fingers	ZNF283-like	Q8TAQ5	http://tfclass.bioinf.med.uni-goettingen.de/	ZN420_HUMAN	Zinc finger protein 420	ZNF420		20649;		147923;	yes
2.3.3.67.8	Zinc-coordinating DNA-binding domains	C2H2 zinc finger factors	More than 3 adjacent zinc fingers	ZNF283-like	Q86YE8	http://genexplain.com/tfclass/huTF_classification.html	ZN573_HUMAN	Zinc finger protein 573	ZNF573		26420;		126231;	yes
2.3.3.67.9	Zinc-coordinating DNA-binding domains	C2H2 zinc finger factors	More than 3 adjacent zinc fingers	ZNF283-like	Q96SK3	http://tfclass.bioinf.med.uni-goettingen.de/	ZN607_HUMAN	Zinc finger protein 607	ZNF607		28192;		84775;	yes
2.3.3.68.1	Zinc-coordinating DNA-binding domains	C2H2 zinc finger factors	More than 3 adjacent zinc fingers	ZNF81-like	P51508	http://tfclass.bioinf.med.uni-goettingen.de/	ZNF81_HUMAN	Zinc finger protein 81 (HFZ20)	ZNF81		13156;		347344;	yes
2.3.3.68.2	Zinc-coordinating DNA-binding domains	C2H2 zinc finger factors	More than 3 adjacent zinc fingers	ZNF81-like	Q9Y473	http://tfclass.bioinf.med.uni-goettingen.de/	ZN175_HUMAN	Zinc finger protein 175 (Zinc finger protein OTK18)	ZNF175		12964;		7728;	yes
2.3.3.68.3	Zinc-coordinating DNA-binding domains	C2H2 zinc finger factors	More than 3 adjacent zinc fingers	ZNF81-like	P51814	http://tfclass.bioinf.med.uni-goettingen.de/	ZNF41_HUMAN	Zinc finger protein 41	ZNF41		13107;		7592;	yes
2.3.3.68.4	Zinc-coordinating DNA-binding domains	C2H2 zinc finger factors	More than 3 adjacent zinc fingers	ZNF81-like	Q5JVG2	http://tfclass.bioinf.med.uni-goettingen.de/	ZN484_HUMAN	Zinc finger protein 484	ZNF484		23385;		83744;	yes
2.3.3.68.5	Zinc-coordinating DNA-binding domains	C2H2 zinc finger factors	More than 3 adjacent zinc fingers	ZNF81-like	Q52M93	http://genexplain.com/tfclass/huTF_classification.html	Z585B_HUMAN	Zinc finger protein 585B (zinc finger protein 41-like protein)	ZNF585B		30948;		92285;	yes
2.3.3.68.6	Zinc-coordinating DNA-binding domains	C2H2 zinc finger factors	More than 3 adjacent zinc fingers	ZNF81-like	Q6P3V2	http://tfclass.bioinf.med.uni-goettingen.de/	Z585A_HUMAN	Zinc finger protein 585A	ZNF585A		26305;		199704;	yes
2.3.3.69.1	Zinc-coordinating DNA-binding domains	C2H2 zinc finger factors	More than 3 adjacent zinc fingers	ZNF25-like	P17030	http://tfclass.bioinf.med.uni-goettingen.de/	ZNF25_HUMAN	Zinc finger protein 25 (Zinc finger protein KOX19)	ZNF25	KOX19	13043;		219749;	yes
2.3.3.69.2	Zinc-coordinating DNA-binding domains	C2H2 zinc finger factors	More than 3 adjacent zinc fingers	ZNF25-like	P51786	http://tfclass.bioinf.med.uni-goettingen.de/	ZN157_HUMAN	Zinc finger protein 157 (Zinc finger protein HZF22)	ZNF157		12942;		7712;	yes
2.3.3.69.3	Zinc-coordinating DNA-binding domains	C2H2 zinc finger factors	More than 3 adjacent zinc fingers	ZNF25-like	Q9Y6Q3	http://tfclass.bioinf.med.uni-goettingen.de/	ZFP37_HUMAN	Zinc finger protein 37 homolog (Zfp-37)	ZFP37		12863;		7539;	yes
2.3.3.69.3	Zinc-coordinating DNA-binding domains	C2H2 zinc finger factors	More than 3 adjacent zinc fingers	ZNF25-like	P17141	http://tfclass.bioinf.med.uni-goettingen.de/	ZFP37_MOUSE	Zinc finger protein 37 (Zfp-37) (Male germ cell-specific zinc finger protein)	Zfp37	Zfp-37		99181;	22696;	yes
2.3.3.69.4	Zinc-coordinating DNA-binding domains	C2H2 zinc finger factors	More than 3 adjacent zinc fingers	ZNF25-like	Q8N184	http://tfclass.bioinf.med.uni-goettingen.de/	ZN567_HUMAN	Zinc finger protein 567	ZNF567		28696;		163081;	yes
2.3.3.69.5	Zinc-coordinating DNA-binding domains	C2H2 zinc finger factors	More than 3 adjacent zinc fingers	ZNF25-like	Q6ZMW2	http://tfclass.bioinf.med.uni-goettingen.de/	ZN782_HUMAN	Zinc finger protein 782	ZNF782		33110;		158431;	yes
2.3.3.69.6	Zinc-coordinating DNA-binding domains	C2H2 zinc finger factors	More than 3 adjacent zinc fingers	ZNF25-like	Q06730	http://tfclass.bioinf.med.uni-goettingen.de/	ZN33A_HUMAN	Zinc finger protein 33A (Zinc finger and ZAK-associated protein with KRAB domain) (ZZaPK) (Zinc finger protein 11A) (Zinc finger protein KOX31)	ZNF33A	KIAA0065 KOX31 ZNF11 ZNF11A ZNF33	13096;		7581;	yes
2.3.3.69.7	Zinc-coordinating DNA-binding domains	C2H2 zinc finger factors	More than 3 adjacent zinc fingers	ZNF25-like	Q06732	http://tfclass.bioinf.med.uni-goettingen.de/	ZN33B_HUMAN	Zinc finger protein 33B (Zinc finger protein 11B) (Zinc finger protein KOX2)	ZNF33B	KOX2 ZNF11B	13097;		7582;	yes
2.3.3.7.1	Zinc-coordinating DNA-binding domains	C2H2 zinc finger factors	More than 3 adjacent zinc fingers	ZNF705	P0CH99	http://tfclass.bioinf.med.uni-goettingen.de/	Z705D_HUMAN	Zinc finger protein 705D	ZNF705D		33202;		728957;	yes
2.3.3.7.2	Zinc-coordinating DNA-binding domains	C2H2 zinc finger factors	More than 3 adjacent zinc fingers	ZNF705	A8MVS1	http://genexplain.com/tfclass/huTF_classification.html	Z705F_HUMAN	Zinc finger protein 705F	ZNF705F		33204;			no
2.3.3.7.3	Zinc-coordinating DNA-binding domains	C2H2 zinc finger factors	More than 3 adjacent zinc fingers	ZNF705	A8MUZ8	http://tfclass.bioinf.med.uni-goettingen.de/	Z705G_HUMAN	Putative zinc finger protein 705G	ZNF705G		37134;		100131980;	yes
2.3.3.7.4	Zinc-coordinating DNA-binding domains	C2H2 zinc finger factors	More than 3 adjacent zinc fingers	ZNF705	A8MWA4	http://tfclass.bioinf.med.uni-goettingen.de/	Z705E_HUMAN	Putative zinc finger protein 705E	ZNF705E		33203;		100131539;	yes
2.3.3.70.1	Zinc-coordinating DNA-binding domains	C2H2 zinc finger factors	More than 3 adjacent zinc fingers	ZNF26-like	P17031	http://tfclass.bioinf.med.uni-goettingen.de/	ZNF26_HUMAN	Zinc finger protein 26 (Zinc finger protein KOX20)	ZNF26	KOX20	13053;		7574;	yes
2.3.3.70.2	Zinc-coordinating DNA-binding domains	C2H2 zinc finger factors	More than 3 adjacent zinc fingers	ZNF26-like	Q14587	http://tfclass.bioinf.med.uni-goettingen.de/	ZN268_HUMAN	Zinc finger protein 268 (Zinc finger protein HZF3)	ZNF268		13061;		10795;	yes
2.3.3.71.1	Zinc-coordinating DNA-binding domains	C2H2 zinc finger factors	More than 3 adjacent zinc fingers	ZNF300-like	Q96RE9	http://tfclass.bioinf.med.uni-goettingen.de/	ZN300_HUMAN	Zinc finger protein 300	ZNF300		13091;		91975;	yes
2.3.3.71.2	Zinc-coordinating DNA-binding domains	C2H2 zinc finger factors	More than 3 adjacent zinc fingers	ZNF300-like	Q86T29	http://tfclass.bioinf.med.uni-goettingen.de/	ZN605_HUMAN	Zinc finger protein 605	ZNF605		28068;		100289635;	yes
2.3.3.72.1	Zinc-coordinating DNA-binding domains	C2H2 zinc finger factors	More than 3 adjacent zinc fingers	ZNF813-like	Q6ZN06	http://tfclass.bioinf.med.uni-goettingen.de/	ZN813_HUMAN	Zinc finger protein 813	ZNF813		33257;		126017;	yes
2.3.3.72.2	Zinc-coordinating DNA-binding domains	C2H2 zinc finger factors	More than 3 adjacent zinc fingers	ZNF813-like	A6NHJ4	http://tfclass.bioinf.med.uni-goettingen.de/	ZN860_HUMAN	Zinc finger protein 860	ZNF860		34513;		344787;	yes
2.3.3.72.3	Zinc-coordinating DNA-binding domains	C2H2 zinc finger factors	More than 3 adjacent zinc fingers	ZNF813-like	Q8N823	http://tfclass.bioinf.med.uni-goettingen.de/	ZN611_HUMAN	Zinc finger protein 611	ZNF611		28766;		81856;	yes
2.3.3.72.4	Zinc-coordinating DNA-binding domains	C2H2 zinc finger factors	More than 3 adjacent zinc fingers	ZNF813-like	Q6ZNG1	http://tfclass.bioinf.med.uni-goettingen.de/	ZN600_HUMAN	Zinc finger protein 600	ZNF600		30951;		162966;	yes
2.3.3.72.5	Zinc-coordinating DNA-binding domains	C2H2 zinc finger factors	More than 3 adjacent zinc fingers	ZNF813-like	Q8N4W9	http://tfclass.bioinf.med.uni-goettingen.de/	ZN808_HUMAN	Zinc finger protein 808	ZNF808		33230;		388558;	yes
2.3.3.72.6	Zinc-coordinating DNA-binding domains	C2H2 zinc finger factors	More than 3 adjacent zinc fingers	ZNF813-like	Q86XN6	http://genexplain.com/tfclass/huTF_classification.html	ZN761_HUMAN	Zinc finger protein 761	ZNF761	KIAA2033	23179;		388561;	yes
2.3.3.72.7	Zinc-coordinating DNA-binding domains	C2H2 zinc finger factors	More than 3 adjacent zinc fingers	ZNF813-like	Q96IR2	http://tfclass.bioinf.med.uni-goettingen.de/	ZN845_HUMAN	Zinc finger protein 845	ZNF845		25112;		91664;	yes
2.3.3.73.1	Zinc-coordinating DNA-binding domains	C2H2 zinc finger factors	More than 3 adjacent zinc fingers	ZNF816A-like	Q0VGE8	http://tfclass.bioinf.med.uni-goettingen.de/	ZN816_HUMAN	Zinc finger protein 816	ZNF816	ZNF816A	26995;		125893;	yes
2.3.3.73.2	Zinc-coordinating DNA-binding domains	C2H2 zinc finger factors	More than 3 adjacent zinc fingers	ZNF816A-like	P17035	http://tfclass.bioinf.med.uni-goettingen.de/	ZNF28_HUMAN	Zinc finger protein 28 (Zinc finger protein KOX24)	ZNF28	KOX24	13073;		7576;	yes
2.3.3.74.1	Zinc-coordinating DNA-binding domains	C2H2 zinc finger factors	More than 3 adjacent zinc fingers	ZNF442-like	Q9H7R0	http://tfclass.bioinf.med.uni-goettingen.de/	ZN442_HUMAN	Zinc finger protein 442	ZNF442		20877;		79973;	yes
2.3.3.74.2	Zinc-coordinating DNA-binding domains	C2H2 zinc finger factors	More than 3 adjacent zinc fingers	ZNF442-like	P16415	http://tfclass.bioinf.med.uni-goettingen.de/	ZN823_HUMAN	Zinc finger protein 823 (Zinc finger protein ZFP-36)	ZNF823	ZFP36	30936;		55552;	yes
2.3.3.74.3	Zinc-coordinating DNA-binding domains	C2H2 zinc finger factors	More than 3 adjacent zinc fingers	ZNF442-like	P15621	http://tfclass.bioinf.med.uni-goettingen.de/	ZNF44_HUMAN	Zinc finger protein 44 (Gonadotropin-inducible ovary transcription repressor 2) (GIOT-2) (Zinc finger protein 55) (Zinc finger protein 58) (Zinc finger protein KOX7)	ZNF44	GIOT2 KOX7 ZNF55 ZNF58	13110;		51710;	yes
2.3.3.74.4	Zinc-coordinating DNA-binding domains	C2H2 zinc finger factors	More than 3 adjacent zinc fingers	ZNF442-like	Q96GE5	http://tfclass.bioinf.med.uni-goettingen.de/	ZN799_HUMAN	Zinc finger protein 799 (Zinc finger protein 842)	ZNF799	ZNF842	28071;		90576;	yes
2.3.3.74.5	Zinc-coordinating DNA-binding domains	C2H2 zinc finger factors	More than 3 adjacent zinc fingers	ZNF442-like	Q9Y2A4	http://tfclass.bioinf.med.uni-goettingen.de/	ZN443_HUMAN	Zinc finger protein 443 (Krueppel-type zinc finger protein ZK1)	ZNF443		20878;		10224;	yes
2.3.3.75.1	Zinc-coordinating DNA-binding domains	C2H2 zinc finger factors	More than 3 adjacent zinc fingers	ZNF432-like	O94892	http://tfclass.bioinf.med.uni-goettingen.de/	ZN432_HUMAN	Zinc finger protein 432	ZNF432	KIAA0798	20810;		9668;	yes
2.3.3.75.2	Zinc-coordinating DNA-binding domains	C2H2 zinc finger factors	More than 3 adjacent zinc fingers	ZNF432-like	Q8N8J6	http://tfclass.bioinf.med.uni-goettingen.de/	ZN615_HUMAN	Zinc finger protein 615	ZNF615		24740;		284370;	yes
2.3.3.76.1	Zinc-coordinating DNA-binding domains	C2H2 zinc finger factors	More than 3 adjacent zinc fingers	ZNF665-like	Q9H7R5	http://tfclass.bioinf.med.uni-goettingen.de/	ZN665_HUMAN	Zinc finger protein 665 (Zinc finger protein 160-like)	ZNF665	ZFP160L	25885;		79788;	yes
2.3.3.76.2	Zinc-coordinating DNA-binding domains	C2H2 zinc finger factors	More than 3 adjacent zinc fingers	ZNF665-like	Q9HCG1	http://tfclass.bioinf.med.uni-goettingen.de/	ZN160_HUMAN	Zinc finger protein 160 (Zinc finger protein HZF5) (Zinc finger protein Kr18) (HKr18)	ZNF160	KIAA1611	12948;		90338;	yes
2.3.3.76.3	Zinc-coordinating DNA-binding domains	C2H2 zinc finger factors	More than 3 adjacent zinc fingers	ZNF665-like	Q96SE7	http://tfclass.bioinf.med.uni-goettingen.de/	ZN347_HUMAN	Zinc finger protein 347 (Zinc finger protein 1111)	ZNF347	ZNF1111	16447;		84671;	yes
2.3.3.77.1	Zinc-coordinating DNA-binding domains	C2H2 zinc finger factors	More than 3 adjacent zinc fingers	ZNF595-like	Q8IYB9	http://tfclass.bioinf.med.uni-goettingen.de/	ZN595_HUMAN	Zinc finger protein 595	ZNF595		27196;		152687;	yes
2.3.3.77.2	Zinc-coordinating DNA-binding domains	C2H2 zinc finger factors	More than 3 adjacent zinc fingers	ZNF595-like	Q8TF20	http://tfclass.bioinf.med.uni-goettingen.de/	ZN721_HUMAN	Zinc finger protein 721	ZNF721	KIAA1982	29425;		170960;	yes
2.3.3.78.1	Zinc-coordinating DNA-binding domains	C2H2 zinc finger factors	More than 3 adjacent zinc fingers	ZNF14-like	P17017	http://tfclass.bioinf.med.uni-goettingen.de/	ZNF14_HUMAN	Zinc finger protein 14 (Gonadotropin-inducible ovary transcription repressor 4) (GIOT-4) (Zinc finger protein KOX6)	ZNF14	GIOT4 KOX6	12924;		7561;	yes
2.3.3.78.2	Zinc-coordinating DNA-binding domains	C2H2 zinc finger factors	More than 3 adjacent zinc fingers	ZNF14-like	Q8N972	http://tfclass.bioinf.med.uni-goettingen.de/	ZN709_HUMAN	Zinc finger protein 709	ZNF709		20629;		163051;	yes
2.3.3.79.1	Zinc-coordinating DNA-binding domains	C2H2 zinc finger factors	More than 3 adjacent zinc fingers	ZNF841-like	Q6ZN19	http://tfclass.bioinf.med.uni-goettingen.de/	ZN841_HUMAN	Zinc finger protein 841	ZNF841		27611;		284371;	yes
2.3.3.79.2	Zinc-coordinating DNA-binding domains	C2H2 zinc finger factors	More than 3 adjacent zinc fingers	ZNF841-like	Q6ZNA1	http://tfclass.bioinf.med.uni-goettingen.de/	ZN836_HUMAN	Zinc finger protein 836	ZNF836		34333;		162962;	yes
2.3.3.79.3	Zinc-coordinating DNA-binding domains	C2H2 zinc finger factors	More than 3 adjacent zinc fingers	ZNF841-like	Q08AN1	http://tfclass.bioinf.med.uni-goettingen.de/	ZN616_HUMAN	Zinc finger protein 616	ZNF616		28062;		90317;	yes
2.3.3.8.1	Zinc-coordinating DNA-binding domains	C2H2 zinc finger factors	More than 3 adjacent zinc fingers	ZBTB7	O95365	http://tfclass.bioinf.med.uni-goettingen.de/	ZBT7A_HUMAN	Zinc finger and BTB domain-containing protein 7A (Factor binding IST protein 1) (FBI-1) (Factor that binds to inducer of short transcripts protein 1) (HIV-1 1st-binding protein 1) (Leukemia/lymphoma-related factor) (POZ and Krueppel erythroid myeloid ontogenic factor) (POK erythroid myeloid ontogenic factor) (Pokemon) (Pokemon 1) (TTF-I-interacting peptide 21) (TIP21) (Zinc finger protein 857A)	ZBTB7A	FBI1 LRF ZBTB7 ZNF857A	18078;		51341;	yes
2.3.3.8.1	Zinc-coordinating DNA-binding domains	C2H2 zinc finger factors	More than 3 adjacent zinc fingers	ZBTB7	O88939	http://tfclass.bioinf.med.uni-goettingen.de/	ZBT7A_MOUSE	Zinc finger and BTB domain-containing protein 7A (Leukemia/lymphoma-related factor) (POZ and Krueppel erythroid myeloid ontogenic factor) (POK erythroid myeloid ontogenic factor) (Pokemon)	Zbtb7a	Lrf Zbtb7		1335091;	16969;	yes
2.3.3.8.2	Zinc-coordinating DNA-binding domains	C2H2 zinc finger factors	More than 3 adjacent zinc fingers	ZBTB7	O15156	http://tfclass.bioinf.med.uni-goettingen.de/	ZBT7B_HUMAN	Zinc finger and BTB domain-containing protein 7B (Krueppel-related zinc finger protein cKrox) (hcKrox) (T-helper-inducing POZ/Krueppel-like factor) (Zinc finger and BTB domain-containing protein 15) (Zinc finger protein 67 homolog) (Zfp-67) (Zinc finger protein 857B) (Zinc finger protein Th-POK)	ZBTB7B	ZBTB15 ZFP67 ZNF857B	18668;		51043;	yes
2.3.3.8.2	Zinc-coordinating DNA-binding domains	C2H2 zinc finger factors	More than 3 adjacent zinc fingers	ZBTB7	Q64321	http://tfclass.bioinf.med.uni-goettingen.de/	ZBT7B_MOUSE	Zinc finger and BTB domain-containing protein 7B (Krueppel-related zinc finger protein cKrox) (c-Krox) (T-helper-inducing POZ/Krueppel-like factor) (Zinc finger protein 67) (Zfp-67) (Zinc finger protein Th-POK)	Zbtb7b	Thpok Zfp67		102755;	22724;	yes
2.3.3.8.3	Zinc-coordinating DNA-binding domains	C2H2 zinc finger factors	More than 3 adjacent zinc fingers	ZBTB7	A1YPR0	http://tfclass.bioinf.med.uni-goettingen.de/	ZBT7C_HUMAN	Zinc finger and BTB domain-containing protein 7C (Affected by papillomavirus DNA integration in ME180 cells protein 1) (APM-1) (Zinc finger and BTB domain-containing protein 36) (Zinc finger protein 857C)	ZBTB7C	APM1 ZBTB36 ZNF857C	31700;		201501;	yes
2.3.3.8.3	Zinc-coordinating DNA-binding domains	C2H2 zinc finger factors	More than 3 adjacent zinc fingers	ZBTB7	Q8VCZ7	http://tfclass.bioinf.med.uni-goettingen.de/	ZBT7C_MOUSE	Zinc finger and BTB domain-containing protein 7C (Zinc finger and BTB domain-containing protein 36)	Zbtb7c	Zbtb36		2443302;	207259;	yes
2.3.3.80.1	Zinc-coordinating DNA-binding domains	C2H2 zinc finger factors	More than 3 adjacent zinc fingers	ZNF99-like	A8MXY4	http://tfclass.bioinf.med.uni-goettingen.de/	ZNF99_HUMAN	Zinc finger protein 99	ZNF99	C19orf9	13175;		7652;	yes
2.3.3.80.2	Zinc-coordinating DNA-binding domains	C2H2 zinc finger factors	More than 3 adjacent zinc fingers	ZNF99-like	A6NN14	http://tfclass.bioinf.med.uni-goettingen.de/	ZN729_HUMAN	Zinc finger protein 729	ZNF729		32464;		100287226;	yes
2.3.3.81.1	Zinc-coordinating DNA-binding domains	C2H2 zinc finger factors	More than 3 adjacent zinc fingers	ZNF12-like	P17014	http://tfclass.bioinf.med.uni-goettingen.de/	ZNF12_HUMAN	Zinc finger protein 12 (Gonadotropin-inducible ovary transcription repressor 3) (GIOT-3) (Zinc finger protein 325) (Zinc finger protein KOX3)	ZNF12	GIOT3 KOX3 ZNF325	12902;		7559;	yes
2.3.3.81.1	Zinc-coordinating DNA-binding domains	C2H2 zinc finger factors	More than 3 adjacent zinc fingers	ZNF12-like	Q7TSI0	http://tfclass.bioinf.med.uni-goettingen.de/	ZNF12_MOUSE	Zinc finger protein 12	Znf12	Zfp12		99157;	231866;	yes
2.3.3.81.2	Zinc-coordinating DNA-binding domains	C2H2 zinc finger factors	More than 3 adjacent zinc fingers	ZNF12-like	Q9NYW8	http://tfclass.bioinf.med.uni-goettingen.de/	RBAK_HUMAN	RB-associated KRAB zinc finger protein (RB-associated KRAB repressor) (hRBaK) (Zinc finger protein 769)	RBAK	ZNF769	17680;		57786;	yes
2.3.3.81.2	Zinc-coordinating DNA-binding domains	C2H2 zinc finger factors	More than 3 adjacent zinc fingers	ZNF12-like	Q8BQC8	http://tfclass.bioinf.med.uni-goettingen.de/	RBAK_MOUSE	RB-associated KRAB zinc finger protein (RB-associated KRAB repressor) (Zinc finger protein 769)	Rbak	Znf769		1927369;	57782;	yes
2.3.3.9.1	Zinc-coordinating DNA-binding domains	C2H2 zinc finger factors	More than 3 adjacent zinc fingers	YY1-like	P25490	http://tfclass.bioinf.med.uni-goettingen.de/	TYY1_HUMAN	Transcriptional repressor protein YY1 (Delta transcription factor) (INO80 complex subunit S) (NF-E1) (Yin and yang 1) (YY-1)	YY1	INO80S	12856;		7528;	yes
2.3.3.9.1	Zinc-coordinating DNA-binding domains	C2H2 zinc finger factors	More than 3 adjacent zinc fingers	YY1-like	Q00899	http://tfclass.bioinf.med.uni-goettingen.de/	TYY1_MOUSE	Transcriptional repressor protein YY1 (Delta transcription factor) (NF-E1) (UCR-motif DNA-binding protein) (Yin and yang 1) (YY-1)	Yy1	Ucrbp		99150;	22632;	yes
2.3.3.9.2	Zinc-coordinating DNA-binding domains	C2H2 zinc finger factors	More than 3 adjacent zinc fingers	YY1-like	O15391	http://tfclass.bioinf.med.uni-goettingen.de/	TYY2_HUMAN	Transcription factor YY2 (Yin and yang 2) (YY-2) (Zinc finger protein 631)	YY2	ZNF631	31684;		404281;	yes
2.3.3.9.2	Zinc-coordinating DNA-binding domains	C2H2 zinc finger factors	More than 3 adjacent zinc fingers	YY1-like	Q3TTC2	http://tfclass.bioinf.med.uni-goettingen.de/	TYY2_MOUSE	Transcription factor YY2 (Yin and yang 2) (YY-2)	Yy2			3837947;	100073351;	yes
2.3.3.9.3	Zinc-coordinating DNA-binding domains	C2H2 zinc finger factors	More than 3 adjacent zinc fingers	YY1-like	Q96MM3	http://tfclass.bioinf.med.uni-goettingen.de/	ZFP42_HUMAN	Zinc finger protein 42 homolog (Zfp-42) (Reduced expression protein 1) (REX-1) (hREX-1) (Zinc finger protein 754)	ZFP42	REX1 ZNF754	30949;		132625;	yes
2.3.3.9.3	Zinc-coordinating DNA-binding domains	C2H2 zinc finger factors	More than 3 adjacent zinc fingers	YY1-like	P22227	http://tfclass.bioinf.med.uni-goettingen.de/	ZFP42_MOUSE	Zinc finger protein 42 (Zfp-42) (Reduced expression protein 1) (REX-1) (mREX-1)	Zfp42	Rex-1 Rex1		99187;	22702;	yes
2.3.4.0.1	Zinc-coordinating DNA-binding domains	C2H2 zinc finger factors	Multiple dispersed zinc fingers	Unclassified	Q86V15	http://tfclass.bioinf.med.uni-goettingen.de/	CASZ1_HUMAN	Zinc finger protein castor homolog 1 (Castor-related protein) (Putative survival-related protein) (Zinc finger protein 693)	CASZ1	CST SRG ZNF693	26002;		54897;	yes
2.3.4.0.1	Zinc-coordinating DNA-binding domains	C2H2 zinc finger factors	Multiple dispersed zinc fingers	Unclassified	Q9CWL2	http://tfclass.bioinf.med.uni-goettingen.de/	CASZ1_MOUSE	Zinc finger protein castor homolog 1 (Castor-related protein)	Casz1	Cst D4Ertd432e Kiaa3026		1196251;	69743;	yes
2.3.4.0.10	Zinc-coordinating DNA-binding domains	C2H2 zinc finger factors	Multiple dispersed zinc fingers	Unclassified	Q9ULJ3	http://tfclass.bioinf.med.uni-goettingen.de/	ZBT21_HUMAN	Zinc finger and BTB domain-containing protein 21 (Zinc finger protein 295)	ZBTB21	KIAA1227 ZNF295	13083;		49854;	yes
2.3.4.0.11	Zinc-coordinating DNA-binding domains	C2H2 zinc finger factors	Multiple dispersed zinc fingers	Unclassified	Q17R98	http://genexplain.com/tfclass/huTF_classification.html	ZN827_HUMAN	Zinc finger protein 827	ZNF827		27193;		152485;	no
2.3.4.0.11	Zinc-coordinating DNA-binding domains	C2H2 zinc finger factors	Multiple dispersed zinc fingers	Unclassified	Q505G8	http://genexplain.com/tfclass/huTF_classification.html	ZN827_MOUSE	Zinc finger protein 827	Znf827	Zfp827		2444807;	622675;	no
2.3.4.0.12	Zinc-coordinating DNA-binding domains	C2H2 zinc finger factors	Multiple dispersed zinc fingers	Unclassified	Q9H4Q3	http://tfclass.bioinf.med.uni-goettingen.de/	PRD13_HUMAN	PR domain zinc finger protein 13 (EC 2.1.1.-) (PR domain-containing protein 13)	PRDM13	PFM10	13998;		59336;	no
2.3.4.0.12	Zinc-coordinating DNA-binding domains	C2H2 zinc finger factors	Multiple dispersed zinc fingers	Unclassified	E9PZZ1	http://tfclass.bioinf.med.uni-goettingen.de/	PRD13_MOUSE	PR domain zinc finger protein 13 (EC 2.1.1.-) (PR domain-containing protein 13)	Prdm13			2448528;	230025;	no
2.3.4.0.13	Zinc-coordinating DNA-binding domains	C2H2 zinc finger factors	Multiple dispersed zinc fingers	Unclassified	O15015	http://tfclass.bioinf.med.uni-goettingen.de/	ZN646_HUMAN	Zinc finger protein 646	ZNF646	KIAA0296	29004;		9726;	yes
2.3.4.0.13	Zinc-coordinating DNA-binding domains	C2H2 zinc finger factors	Multiple dispersed zinc fingers	Unclassified	Q6NV66	http://tfclass.bioinf.med.uni-goettingen.de/	ZN646_MOUSE	Zinc finger protein 646	Zfp646			3665412;	233905;	yes
2.3.4.0.14	Zinc-coordinating DNA-binding domains	C2H2 zinc finger factors	Multiple dispersed zinc fingers	Unclassified	Q8NAF0	http://tfclass.bioinf.med.uni-goettingen.de/	ZN579_HUMAN	Zinc finger protein 579	ZNF579		26646;		163033;	yes
2.3.4.0.14	Zinc-coordinating DNA-binding domains	C2H2 zinc finger factors	Multiple dispersed zinc fingers	Unclassified	Q80VM4	http://tfclass.bioinf.med.uni-goettingen.de/	ZN579_MOUSE	Zinc finger protein 579	Znf579	Zfp579		1915740;	68490;	yes
2.3.4.0.15	Zinc-coordinating DNA-binding domains	C2H2 zinc finger factors	Multiple dispersed zinc fingers	Unclassified	Q92766	http://tfclass.bioinf.med.uni-goettingen.de/	RREB1_HUMAN	Ras-responsive element-binding protein 1 (RREB-1) (Finger protein in nuclear bodies) (Raf-responsive zinc finger protein LZ321) (Zinc finger motif enhancer-binding protein 1) (Zep-1)	RREB1	FINB	10449;		6239;	yes
2.3.4.0.15	Zinc-coordinating DNA-binding domains	C2H2 zinc finger factors	Multiple dispersed zinc fingers	Unclassified	Q3UH06	http://tfclass.bioinf.med.uni-goettingen.de/	RREB1_MOUSE	Ras-responsive element-binding protein 1 (RREB-1) (RAS-responsive zinc finger transcription factor RREB)	Rreb1			2443664;	68750;	yes
2.3.4.0.16	Zinc-coordinating DNA-binding domains	C2H2 zinc finger factors	Multiple dispersed zinc fingers	Unclassified	Q13029	http://tfclass.bioinf.med.uni-goettingen.de/	PRDM2_HUMAN	PR domain zinc finger protein 2 (EC 2.1.1.355) (GATA-3-binding protein G3B) (Lysine N-methyltransferase 8) (MTB-ZF) (MTE-binding protein) (PR domain-containing protein 2) (Retinoblastoma protein-interacting zinc finger protein) (Zinc finger protein RIZ)	PRDM2	KMT8 RIZ	9347;		7799;	yes
2.3.4.0.17	Zinc-coordinating DNA-binding domains	C2H2 zinc finger factors	Multiple dispersed zinc fingers	Unclassified	Q2TB10	http://tfclass.bioinf.med.uni-goettingen.de/	ZN800_HUMAN	Zinc finger protein 800	ZNF800		27267;		168850;	yes
2.3.4.0.17	Zinc-coordinating DNA-binding domains	C2H2 zinc finger factors	Multiple dispersed zinc fingers	Unclassified	Q0VEE6	http://tfclass.bioinf.med.uni-goettingen.de/	ZN800_MOUSE	Zinc finger protein 800	Znf800	Zfp800		1889334;	627049;	yes
2.3.4.0.18	Zinc-coordinating DNA-binding domains	C2H2 zinc finger factors	Multiple dispersed zinc fingers	Unclassified	Q5T7W0	http://tfclass.bioinf.med.uni-goettingen.de/	ZN618_HUMAN	Zinc finger protein 618	ZNF618	KIAA1952	29416;		114991;	yes
2.3.4.0.18	Zinc-coordinating DNA-binding domains	C2H2 zinc finger factors	Multiple dispersed zinc fingers	Unclassified	Q80YY7	http://tfclass.bioinf.med.uni-goettingen.de/	ZN618_MOUSE	Zinc finger protein 618	Znf618	Kiaa1952 Zfp618		1919950;		yes
2.3.4.0.19	Zinc-coordinating DNA-binding domains	C2H2 zinc finger factors	Multiple dispersed zinc fingers	Unclassified	Q9NRM2	http://tfclass.bioinf.med.uni-goettingen.de/	ZN277_HUMAN	Zinc finger protein 277 (Nuclear receptor-interacting factor 4)	ZNF277	NRIF4 ZNF277P	13070;		11179;	no
2.3.4.0.2	Zinc-coordinating DNA-binding domains	C2H2 zinc finger factors	Multiple dispersed zinc fingers	Unclassified	Q9H4Z2	http://tfclass.bioinf.med.uni-goettingen.de/	ZN335_HUMAN	Zinc finger protein 335 (NRC-interacting factor 1) (NIF-1)	ZNF335		15807;		63925;	no
2.3.4.0.2	Zinc-coordinating DNA-binding domains	C2H2 zinc finger factors	Multiple dispersed zinc fingers	Unclassified	A2A5K6	http://tfclass.bioinf.med.uni-goettingen.de/	ZN335_MOUSE	Zinc finger protein 335 (NRC-interacting factor 1) (NIF-1)	Znf335	Zfp335		2682313;	329559;	no
2.3.4.0.21	Zinc-coordinating DNA-binding domains	C2H2 zinc finger factors	Multiple dispersed zinc fingers	Unclassified	Q9Y4E5	http://tfclass.bioinf.med.uni-goettingen.de/	ZN451_HUMAN	E3 SUMO-protein ligase ZNF451 (EC 2.3.2.-) (Coactivator for steroid receptors) (E3 SUMO-protein transferase ZNF451) (Zinc finger protein 451)	ZNF451	COASTER KIAA0576 KIAA1702	21091;		26036;	no
2.3.4.0.21	Zinc-coordinating DNA-binding domains	C2H2 zinc finger factors	Multiple dispersed zinc fingers	Unclassified	Q8C0P7	http://tfclass.bioinf.med.uni-goettingen.de/	ZN451_MOUSE	E3 SUMO-protein ligase ZNF451 (EC 2.3.2.-) (E3 SUMO-protein transferase ZNF451) (Zinc finger protein 451)	Znf451	Zfp451		2137896;	98403;	no
2.3.4.0.22	Zinc-coordinating DNA-binding domains	C2H2 zinc finger factors	Multiple dispersed zinc fingers	Unclassified	Q7Z4V0	http://tfclass.bioinf.med.uni-goettingen.de/	ZN438_HUMAN	Zinc finger protein 438	ZNF438		21029;		220929;	yes
2.3.4.0.23	Zinc-coordinating DNA-binding domains	C2H2 zinc finger factors	Multiple dispersed zinc fingers	Unclassified	Q9GZU2	http://tfclass.bioinf.med.uni-goettingen.de/	PEG3_HUMAN	Paternally-expressed gene 3 protein (Zinc finger and SCAN domain-containing protein 24)	PEG3	KIAA0287 ZSCAN24	8826;		5178;	yes
2.3.4.0.23	Zinc-coordinating DNA-binding domains	C2H2 zinc finger factors	Multiple dispersed zinc fingers	Unclassified	Q3URU2	http://tfclass.bioinf.med.uni-goettingen.de/	PEG3_MOUSE	Paternally-expressed gene 3 protein (ASF-1)	Peg3	Kiaa0287 Pw1		104748;	18616;	yes
2.3.4.0.24	Zinc-coordinating DNA-binding domains	C2H2 zinc finger factors	Multiple dispersed zinc fingers	Unclassified	Q8TCN5	http://tfclass.bioinf.med.uni-goettingen.de/	ZN507_HUMAN	Zinc finger protein 507	ZNF507	KIAA1084	23783;		22847;	no
2.3.4.0.24	Zinc-coordinating DNA-binding domains	C2H2 zinc finger factors	Multiple dispersed zinc fingers	Unclassified	Q6ZPY5	http://tfclass.bioinf.med.uni-goettingen.de/	ZN507_MOUSE	Zinc finger protein 507	Znf507	Kiaa1084 Zfp507		1916378;	668501;	no
2.3.4.0.25	Zinc-coordinating DNA-binding domains	C2H2 zinc finger factors	Multiple dispersed zinc fingers	Unclassified	Q9UL36	http://tfclass.bioinf.med.uni-goettingen.de/	ZN236_HUMAN	Zinc finger protein 236	ZNF236		13028;		7776;	yes
2.3.4.0.26	Zinc-coordinating DNA-binding domains	C2H2 zinc finger factors	Multiple dispersed zinc fingers	Unclassified	Q6IQ21	http://tfclass.bioinf.med.uni-goettingen.de/	ZN770_HUMAN	Zinc finger protein 770	ZNF770		26061;		54989;	yes
2.3.4.0.26	Zinc-coordinating DNA-binding domains	C2H2 zinc finger factors	Multiple dispersed zinc fingers	Unclassified	Q8BIQ8	http://tfclass.bioinf.med.uni-goettingen.de/	ZN770_MOUSE	Zinc finger protein 770	Znf770	Zfp770		2445100;	228491;	yes
2.3.4.0.27	Zinc-coordinating DNA-binding domains	C2H2 zinc finger factors	Multiple dispersed zinc fingers	Unclassified	Q13127	http://tfclass.bioinf.med.uni-goettingen.de/	REST_HUMAN	RE1-silencing transcription factor (Neural-restrictive silencer factor) (X2 box repressor)	REST	NRSF XBR	9966;		5978;	yes
2.3.4.0.27	Zinc-coordinating DNA-binding domains	C2H2 zinc finger factors	Multiple dispersed zinc fingers	Unclassified	Q8VIG1	http://tfclass.bioinf.med.uni-goettingen.de/	REST_MOUSE	RE1-silencing transcription factor (Neural-restrictive silencer factor)	Rest	Nrsf		104897;	19712;	yes
2.3.4.0.28	Zinc-coordinating DNA-binding domains	C2H2 zinc finger factors	Multiple dispersed zinc fingers	Unclassified	Q9NU63	http://tfclass.bioinf.med.uni-goettingen.de/	ZFP57_HUMAN	Zinc finger protein 57 homolog (Zfp-57) (Zinc finger protein 698)	ZFP57	C6orf40 ZNF698	18791;		346171;	yes
2.3.4.0.28	Zinc-coordinating DNA-binding domains	C2H2 zinc finger factors	Multiple dispersed zinc fingers	Unclassified	Q8C6P8	http://tfclass.bioinf.med.uni-goettingen.de/	ZFP57_MOUSE	Zinc finger protein 57 (Zfp-57)	Zfp57			99204;	22715;	yes
2.3.4.0.29	Zinc-coordinating DNA-binding domains	C2H2 zinc finger factors	Multiple dispersed zinc fingers	Unclassified	P17098	http://genexplain.com/tfclass/huTF_classification.html	ZNF8_HUMAN	Zinc finger protein 8 (Zinc finger protein HF.18)	ZNF8		13154;		7554;	yes
2.3.4.0.29	Zinc-coordinating DNA-binding domains	C2H2 zinc finger factors	Multiple dispersed zinc fingers	Unclassified	Q8BGV5	http://genexplain.com/tfclass/huTF_classification.html	ZNF8_MOUSE	Zinc finger protein 8 (Zinc finger protein 128)	Znf8	Zfp128		2389445;	243833;	yes
2.3.4.0.3	Zinc-coordinating DNA-binding domains	C2H2 zinc finger factors	Multiple dispersed zinc fingers	Unclassified	Q9NQV8	http://tfclass.bioinf.med.uni-goettingen.de/	PRDM8_HUMAN	PR domain zinc finger protein 8 (EC 2.1.1.-) (PR domain-containing protein 8)	PRDM8	PFM5	13993;		56978;	no
2.3.4.0.3	Zinc-coordinating DNA-binding domains	C2H2 zinc finger factors	Multiple dispersed zinc fingers	Unclassified	Q8BZ97	http://tfclass.bioinf.med.uni-goettingen.de/	PRDM8_MOUSE	PR domain zinc finger protein 8 (EC 2.1.1.-) (PR domain-containing protein 8)	Prdm8			1924880;	77630;	no
2.3.4.0.30	Zinc-coordinating DNA-binding domains	C2H2 zinc finger factors	Multiple dispersed zinc fingers	Unclassified	Q96LX8	http://tfclass.bioinf.med.uni-goettingen.de/	ZN597_HUMAN	Zinc finger protein 597	ZNF597		26573;		146434;	yes
2.3.4.0.31	Zinc-coordinating DNA-binding domains	C2H2 zinc finger factors	Multiple dispersed zinc fingers	Unclassified	Q9UKN5	http://tfclass.bioinf.med.uni-goettingen.de/	PRDM4_HUMAN	PR domain zinc finger protein 4 (EC 2.1.1.-) (PR domain-containing protein 4)	PRDM4	PFM1	9348;		11108;	yes
2.3.4.0.31	Zinc-coordinating DNA-binding domains	C2H2 zinc finger factors	Multiple dispersed zinc fingers	Unclassified	Q80V63	http://tfclass.bioinf.med.uni-goettingen.de/	PRDM4_MOUSE	PR domain zinc finger protein 4 (EC 2.1.1.-) (PR domain-containing protein 4)	Prdm4			1920093;	72843;	yes
2.3.4.0.32	Zinc-coordinating DNA-binding domains	C2H2 zinc finger factors	Multiple dispersed zinc fingers	Unclassified	P57071	http://tfclass.bioinf.med.uni-goettingen.de/	PRD15_HUMAN	PR domain zinc finger protein 15 (EC 2.1.1.-) (PR domain-containing protein 15) (Zinc finger protein 298)	PRDM15	C21orf83 ZNF298	13999;		63977;	yes
2.3.4.0.32	Zinc-coordinating DNA-binding domains	C2H2 zinc finger factors	Multiple dispersed zinc fingers	Unclassified	E9Q8T2	http://tfclass.bioinf.med.uni-goettingen.de/	PRD15_MOUSE	PR domain zinc finger protein 15 (EC 2.1.1.-) (PR domain-containing protein 15)	Prdm15			1930121;	114604;	yes
2.3.4.0.33	Zinc-coordinating DNA-binding domains	C2H2 zinc finger factors	Multiple dispersed zinc fingers	Unclassified	Q5SVQ8	http://tfclass.bioinf.med.uni-goettingen.de/	ZBT41_HUMAN	Zinc finger and BTB domain-containing protein 41	ZBTB41	FRBZ1	24819;		360023;	yes
2.3.4.0.33	Zinc-coordinating DNA-binding domains	C2H2 zinc finger factors	Multiple dispersed zinc fingers	Unclassified	Q811F1	http://tfclass.bioinf.med.uni-goettingen.de/	ZBT41_MOUSE	Zinc finger and BTB domain-containing protein 41	Zbtb41			2444487;	226470;	yes
2.3.4.0.34	Zinc-coordinating DNA-binding domains	C2H2 zinc finger factors	Multiple dispersed zinc fingers	Unclassified	Q9NQV6	http://tfclass.bioinf.med.uni-goettingen.de/	PRD10_HUMAN	PR domain zinc finger protein 10 (EC 2.1.1.-) (PR domain-containing protein 10) (Tristanin)	PRDM10	KIAA1231 PFM7 TRIS	13995;		56980;	no
2.3.4.0.34	Zinc-coordinating DNA-binding domains	C2H2 zinc finger factors	Multiple dispersed zinc fingers	Unclassified	Q3UTQ7	http://tfclass.bioinf.med.uni-goettingen.de/	PRD10_MOUSE	PR domain zinc finger protein 10 (EC 2.1.1.-) (PR domain-containing protein 10) (Tristanin)	Prdm10	Gm1112 Tris		2682952;		no
2.3.4.0.35	Zinc-coordinating DNA-binding domains	C2H2 zinc finger factors	Multiple dispersed zinc fingers	Unclassified	Q9BYN7	http://tfclass.bioinf.med.uni-goettingen.de/	ZN341_HUMAN	Zinc finger protein 341	ZNF341		15992;		84905;	yes
2.3.4.0.36	Zinc-coordinating DNA-binding domains	C2H2 zinc finger factors	Multiple dispersed zinc fingers	Unclassified	Q8N8E2	http://tfclass.bioinf.med.uni-goettingen.de/	ZN513_HUMAN	Zinc finger protein 513	ZNF513		26498;		130557;	no
2.3.4.0.36	Zinc-coordinating DNA-binding domains	C2H2 zinc finger factors	Multiple dispersed zinc fingers	Unclassified	Q6PD29	http://tfclass.bioinf.med.uni-goettingen.de/	ZN513_MOUSE	Zinc finger protein 513	Znf513	Zfp513		2141255;	101023;	no
2.3.4.0.37	Zinc-coordinating DNA-binding domains	C2H2 zinc finger factors	Multiple dispersed zinc fingers	Unclassified	P52746	http://tfclass.bioinf.med.uni-goettingen.de/	ZN142_HUMAN	Zinc finger protein 142	ZNF142	KIAA0236	12927;		7701;	yes
2.3.4.0.37	Zinc-coordinating DNA-binding domains	C2H2 zinc finger factors	Multiple dispersed zinc fingers	Unclassified	G5E869	http://tfclass.bioinf.med.uni-goettingen.de/	ZN142_MOUSE	Zinc finger protein 142	Znf142	Kiaa0236 Zfp142		1924514;	77264;	yes
2.3.4.0.38	Zinc-coordinating DNA-binding domains	C2H2 zinc finger factors	Multiple dispersed zinc fingers	Unclassified	Q96SL8	http://tfclass.bioinf.med.uni-goettingen.de/	FIZ1_HUMAN	Flt3-interacting zinc finger protein 1 (Zinc finger protein 798)	FIZ1	ZNF798	25917;		84922;	no
2.3.4.0.38	Zinc-coordinating DNA-binding domains	C2H2 zinc finger factors	Multiple dispersed zinc fingers	Unclassified	Q9WTJ4	http://tfclass.bioinf.med.uni-goettingen.de/	FIZ1_MOUSE	Flt3-interacting zinc finger protein 1	Fiz1			1344336;	23877;	no
2.3.4.0.39	Zinc-coordinating DNA-binding domains	C2H2 zinc finger factors	Multiple dispersed zinc fingers	Unclassified	Q5EBL2	http://tfclass.bioinf.med.uni-goettingen.de/	ZN628_HUMAN	Zinc finger protein 628	ZNF628		28054;		89887;	yes
2.3.4.0.39	Zinc-coordinating DNA-binding domains	C2H2 zinc finger factors	Multiple dispersed zinc fingers	Unclassified	Q8CJ78	http://tfclass.bioinf.med.uni-goettingen.de/	ZN628_MOUSE	Zinc finger protein 628 (Zinc finger protein expressed in embryonal cells and certain adult organs)	Znf628	Zec Zfp628		2665174;	232816;	yes
2.3.4.0.4	Zinc-coordinating DNA-binding domains	C2H2 zinc finger factors	Multiple dispersed zinc fingers	Unclassified	O95785	http://tfclass.bioinf.med.uni-goettingen.de/	WIZ_HUMAN	Protein Wiz (Widely-interspaced zinc finger-containing protein) (Zinc finger protein 803)	WIZ	ZNF803	30917;		58525;	yes
2.3.4.0.4	Zinc-coordinating DNA-binding domains	C2H2 zinc finger factors	Multiple dispersed zinc fingers	Unclassified	O88286	http://tfclass.bioinf.med.uni-goettingen.de/	WIZ_MOUSE	Protein Wiz (Widely-interspaced zinc finger-containing protein)	Wiz			1332638;	22404;	yes
2.3.4.0.40	Zinc-coordinating DNA-binding domains	C2H2 zinc finger factors	Multiple dispersed zinc fingers	Unclassified	Q8NCA9	http://tfclass.bioinf.med.uni-goettingen.de/	ZN784_HUMAN	Zinc finger protein 784	ZNF784		33111;		147808;	yes
2.3.4.0.40	Zinc-coordinating DNA-binding domains	C2H2 zinc finger factors	Multiple dispersed zinc fingers	Unclassified	Q8BI69	http://tfclass.bioinf.med.uni-goettingen.de/	ZN784_MOUSE	Zinc finger protein 784	Znf784	Zfp784		3606042;	654801;	yes
2.3.4.0.41	Zinc-coordinating DNA-binding domains	C2H2 zinc finger factors	Multiple dispersed zinc fingers	Unclassified	Q5TEC3	http://tfclass.bioinf.med.uni-goettingen.de/	ZN697_HUMAN	Zinc finger protein 697	ZNF697		32034;		90874;	yes
2.3.4.0.41	Zinc-coordinating DNA-binding domains	C2H2 zinc finger factors	Multiple dispersed zinc fingers	Unclassified	Q569E7	http://tfclass.bioinf.med.uni-goettingen.de/	ZN697_MOUSE	Zinc finger protein 697	Znf697	Zfp697		2139736;	242109;	yes
2.3.4.0.42	Zinc-coordinating DNA-binding domains	C2H2 zinc finger factors	Multiple dispersed zinc fingers	Unclassified	Q9Y2L8	http://tfclass.bioinf.med.uni-goettingen.de/	ZKSC5_HUMAN	Zinc finger protein with KRAB and SCAN domains 5 (Zinc finger protein 95 homolog) (Zfp-95)	ZKSCAN5	KIAA1015 ZFP95	12867;		23660;	yes
2.3.4.0.42	Zinc-coordinating DNA-binding domains	C2H2 zinc finger factors	Multiple dispersed zinc fingers	Unclassified	Q9Z1D8	http://tfclass.bioinf.med.uni-goettingen.de/	ZKSC5_MOUSE	Zinc finger protein with KRAB and SCAN domains 5 (Zinc finger protein 95) (Zfp-95)	Zkscan5	Zfp95		107533;	22757;	yes
2.3.4.0.43	Zinc-coordinating DNA-binding domains	C2H2 zinc finger factors	Multiple dispersed zinc fingers	Unclassified	Q6PGE4	http://tfclass.bioinf.med.uni-goettingen.de/	ZF316_MOUSE	Zinc finger protein 316	Znf316	Zfp316		1860402;	54201;	yes
2.3.4.0.43	Zinc-coordinating DNA-binding domains	C2H2 zinc finger factors	Multiple dispersed zinc fingers	Unclassified	A6NFI3	http://genexplain.com/tfclass/huTF_classification.html	ZN316_HUMAN	Zinc finger protein 316	ZNF316		13843;		100131017;	yes
2.3.4.0.44	Zinc-coordinating DNA-binding domains	C2H2 zinc finger factors	Multiple dispersed zinc fingers	Unclassified	Q96BV0	http://tfclass.bioinf.med.uni-goettingen.de/	ZN775_HUMAN	Zinc finger protein 775	ZNF775		28501;		285971;	yes
2.3.4.0.44	Zinc-coordinating DNA-binding domains	C2H2 zinc finger factors	Multiple dispersed zinc fingers	Unclassified	Q8BI73	http://tfclass.bioinf.med.uni-goettingen.de/	ZN775_MOUSE	Zinc finger protein 775	Znf775	Zfp775		2683557;	243372;	yes
2.3.4.0.45	Zinc-coordinating DNA-binding domains	C2H2 zinc finger factors	Multiple dispersed zinc fingers	Unclassified	Q7Z7K2	http://tfclass.bioinf.med.uni-goettingen.de/	ZN467_HUMAN	Zinc finger protein 467	ZNF467		23154;		168544;	yes
2.3.4.0.45	Zinc-coordinating DNA-binding domains	C2H2 zinc finger factors	Multiple dispersed zinc fingers	Unclassified	Q8JZL0	http://tfclass.bioinf.med.uni-goettingen.de/	ZN467_MOUSE	Zinc finger protein 467 (Endothelial cell-derived zinc finger protein) (EZI)	Znf467	Ezi Zfp467		1916160;	68910;	yes
2.3.4.0.46	Zinc-coordinating DNA-binding domains	C2H2 zinc finger factors	Multiple dispersed zinc fingers	Unclassified	Q6DD87	http://tfclass.bioinf.med.uni-goettingen.de/	ZN787_HUMAN	Zinc finger protein 787 (TTF-I-interacting peptide 20)	ZNF787		26998;		126208;	yes
2.3.4.0.46	Zinc-coordinating DNA-binding domains	C2H2 zinc finger factors	Multiple dispersed zinc fingers	Unclassified	Q8BIF9	http://tfclass.bioinf.med.uni-goettingen.de/	ZN787_MOUSE	Zinc finger protein 787	Znf787	Zfp787		1914359;	67109;	yes
2.3.4.0.48	Zinc-coordinating DNA-binding domains	C2H2 zinc finger factors	Multiple dispersed zinc fingers	Unclassified	Q96MX3	http://tfclass.bioinf.med.uni-goettingen.de/	ZNF48_HUMAN	Zinc finger protein 48 (Zinc finger protein 553)	ZNF48	ZNF553	13114;		197407;	yes
2.3.4.0.48	Zinc-coordinating DNA-binding domains	C2H2 zinc finger factors	Multiple dispersed zinc fingers	Unclassified	Q3US17	http://tfclass.bioinf.med.uni-goettingen.de/	ZNF48_MOUSE	Zinc finger protein 48 (Zinc finger protein 553)	Znf48	Zfp48 Zfp553 Znf553		2384725;	233887;	yes
2.3.4.0.49	Zinc-coordinating DNA-binding domains	C2H2 zinc finger factors	Multiple dispersed zinc fingers	Unclassified	Q9UEG4	http://tfclass.bioinf.med.uni-goettingen.de/	ZN629_HUMAN	Zinc finger protein 629 (Zinc finger protein 65)	ZNF629	KIAA0326 ZNF65	29008;		23361;	yes
2.3.4.0.49	Zinc-coordinating DNA-binding domains	C2H2 zinc finger factors	Multiple dispersed zinc fingers	Unclassified	Q6A085	http://tfclass.bioinf.med.uni-goettingen.de/	ZN629_MOUSE	Zinc finger protein 629	Znf629	Kiaa0326 Zfp629		2444524;	320683;	yes
2.3.4.0.5	Zinc-coordinating DNA-binding domains	C2H2 zinc finger factors	Multiple dispersed zinc fingers	Unclassified	Q96JG9	http://tfclass.bioinf.med.uni-goettingen.de/	ZN469_HUMAN	Zinc finger protein 469	ZNF469	KIAA1858	23216;			yes
[truncated: 1,311 more rows]
