# Supplementary material for: HOCOMOCO in 2024: a rebuild of the curated collection of binding models for human and mouse transcription factors
Source: Nucleic Acids Res. 2023 Nov 16;52(D1):D154–63. doi: 10.1093/nar/gkad1077 (PMC10767914; doi:10.1093/nar/gkad1077)
Supplement: gkad1077_Supplemental_Files [file gkad1077_supplemental_files.zip › Supplementary Table ST2 - GTRD ChIP-Seq metadata.xlsx]

## Sheet: GTRD_HOCOMOCO12_metadata
GTRD_exp_id	TF_uniprot_id	GTRD_cell_id	GTRD_peaks_id	GTRD_antibody	GTRD_specie	GTRD_treatment	GTRD_control_id	GTRD_cell_title	GTRD_TF_gene_name	GTRD_PUBMED_GEO_external_ids
EEXP000277	Q61164	143	EPEAKS000000	anti-CTCF (Millipore 07-729, Lot#2275585)	Mus musculus	Version: 5.0	NULL	brain	Ctcf	GSM3145786;GSE114606;30030442
EEXP000278	Q61164	561	EPEAKS000001	anti-CTCF (Millipore 07-729, Lot#2275585)	Mus musculus	Version: 5.0	NULL	lung	Ctcf	GSM3145787;GSE114606;30030442
EEXP000279	Q61164	523	EPEAKS000002	anti-CTCF (Millipore 07-729, Lot#2275585)	Mus musculus	Version: 5.0	NULL	kidney	Ctcf	GSM3145788;GSE114606;30030442
EEXP000280	Q61164	5	EPEAKS000003	anti-CTCF (Millipore 07-729, Lot#2275585)	Mus musculus	Version: 5.0	NULL	liver	Ctcf	GSM3145789;GSE114606;30030442
EEXP000281	Q61164	5	EPEAKS000004	anti-CTCF (Millipore 07-729, Lot#2275585)	Mus musculus	Version: 5.0; Description: 2.7 million cells	NULL	liver	Ctcf	GSM3145790;GSE114606;30030442
EEXP000282	Q61164	5	EPEAKS000005	anti-CTCF (Millipore 07-729, Lot#2275585)	Mus musculus	Version: 5.0; Description: 270 thousand cells	NULL	liver	Ctcf	GSM3145791;GSE114606;30030442
EEXP000283	Q61164	5	EPEAKS000006	anti-CTCF (Millipore 07-729, Lot#2275585)	Mus musculus	Version: 5.0; Description: 27 thousand cells	NULL	liver	Ctcf	GSM3145792;GSE114606;30030442
EEXP000264	O35627	2268	EPEAKS000007	Anti-GFP (Abcam Ab290, Lot:GR158277-1)	Mus musculus	Treatment: construction YFP-mCAR, PB (75mg/kg, in saline); Genotype: CAR -/- knockout	NULL	primary vascular smooth muscle cells (C57BL/6 mice)	Nr1i3	GSM3060613;GSE112199;30102401
EEXP000265	O35627	2268	EPEAKS000008	Anti-GFP (Abcam Ab290, Lot:GR158277-1)	Mus musculus	Treatment: construction YFP-mCAR, PB (75mg/kg, in saline); Genotype: CAR -/- knockout	NULL	primary vascular smooth muscle cells (C57BL/6 mice)	Nr1i3	GSM3060614;GSE112199;30102401
EEXP000266	O35627	2268	EPEAKS000009	Anti-GFP (Abcam Ab290, Lot:GR158277-1)	Mus musculus	Treatment: construction YFP-mCAR, PB (75mg/kg, in saline); Genotype: CAR -/- knockout	NULL	primary vascular smooth muscle cells (C57BL/6 mice)	Nr1i3	GSM3060615;GSE112199;30102401
EEXP000267	O35627	2268	EPEAKS000010	Anti-GFP (Abcam Ab290, Lot:GR158277-1)	Mus musculus	Treatment: construction YFP-mCAR, TCPOBOP (2mg/kg, in DMSO); Genotype: CAR -/- knockout	NULL	primary vascular smooth muscle cells (C57BL/6 mice)	Nr1i3	GSM3060616;GSE112199;30102401
EEXP000268	O35627	2268	EPEAKS000011	Anti-GFP (Abcam Ab290, Lot:GR158277-1)	Mus musculus	Treatment: construction YFP-mCAR, TCPOBOP (2mg/kg, in DMSO); Genotype: CAR -/- knockout	NULL	primary vascular smooth muscle cells (C57BL/6 mice)	Nr1i3	GSM3060617;GSE112199;30102401
EEXP000269	O35627	2268	EPEAKS000012	Anti-GFP (Abcam Ab290, Lot:GR158277-1)	Mus musculus	Treatment: construction YFP-mCAR, TCPOBOP (2mg/kg, in DMSO); Genotype: CAR -/- knockout	NULL	primary vascular smooth muscle cells (C57BL/6 mice)	Nr1i3	GSM3060618;GSE112199;30102401
EEXP000270	O35627	2268	EPEAKS000013	Anti-GFP (Abcam Ab290, Lot:GR135929-1)	Mus musculus	Treatment: YFP-empty, PB (75mg/kg, in saline); Genotype: CAR -/-(knockout)	NULL	primary vascular smooth muscle cells (C57BL/6 mice)	Nr1i3	GSM3060619;GSE112199;30102401
EEXP000271	O35627	2268	EPEAKS000014	Anti-GFP (Abcam Ab290, Lot:GR135929-1)	Mus musculus	Treatment: YFP-empty, PB (75mg/kg, in saline); Genotype: CAR -/-(knockout)	NULL	primary vascular smooth muscle cells (C57BL/6 mice)	Nr1i3	GSM3060620;GSE112199;30102401
EEXP000215	P49711	3115	EPEAKS000015	anti-CTCF(EMD, Millipore 07-729)	Homo sapiens	Treatment: none	NULL	HCC1806 (Squamous cells breast carcinoma, acantholytic variant)	CTCF	GSM3317509;GSE118033
EEXP000216	P49711	3115	EPEAKS000016	anti-CTCF(EMD, Millipore 07-729)	Homo sapiens	Treatment: none	NULL	HCC1806 (Squamous cells breast carcinoma, acantholytic variant)	CTCF	GSM3317520;GSE118033
EEXP000019	P49711	514	EPEAKS000017	anti-CTCF (Millipore 07-729, Lot#2275585)	Homo sapiens	Version: ChIP-exo 1.1	EEXP000009	K562 (myelogenous leukemia)	CTCF	GSM3011657;GSE110681;30030442
EEXP000020	P49711	514	EPEAKS000018	anti-CTCF (Millipore 07-729, Lot#2275585)	Homo sapiens	Version: ChIP-exo 1.1	EEXP000010	K562 (myelogenous leukemia)	CTCF	GSM3011658;GSE110681;30030442
EEXP000021	P49711	514	EPEAKS000019	anti-CTCF (Millipore 07-729, Lot#2275585)	Homo sapiens	Version: ChIP-exo 1.1	EEXP000011	K562 (myelogenous leukemia)	CTCF	GSM3011659;GSE110681;30030442
EEXP000022	P49711	514	EPEAKS000020	anti-CTCF (Millipore 07-729, Lot#2275585)	Homo sapiens	Version: ChIP-exo 5.0	NULL	K562 (myelogenous leukemia)	CTCF	GSM3011660;GSE110681;30030442
EEXP000004	P03372	113	EPEAKS000060	anti-ERalpha (Abcam, ab108398, Lot GR2992441)	Homo sapiens	Treatment: 100 uM 17 beta-estradiol (E2, Sigma) for 1 hr	EEXP000000	MCF7 (Invasive ductal breast carcinoma)	ESR1	GSE110502;GSM2994888
EEXP000005	P03372	113	EPEAKS000061	anti-ERalpha (Santa Cruz, sc-8002 X, Lot B0416)	Homo sapiens	Treatment: 100 uM 17 beta-estradiol (E2, Sigma) for 1 hr	EEXP000000	MCF7 (Invasive ductal breast carcinoma)	ESR1	GSM2994889;GSE110502
EEXP000006	P55317	113	EPEAKS000062	anti-FoxA1 (Abcam, ab23738, Lot GR2923512)	Homo sapiens	Treatment: 100 uM 17 beta-estradiol (E2, Sigma) for 1 hr	EEXP000000	MCF7 (Invasive ductal breast carcinoma)	FOXA1	GSM2994890;GSE110502
EEXP000007	P55317	113	EPEAKS000063	anti-FoxA1 (Santa Cruz, sc-514695 X, Lot I2116)	Homo sapiens	Treatment: 100 uM 17 beta-estradiol (E2, Sigma) for 1 hr	EEXP000000	MCF7 (Invasive ductal breast carcinoma)	FOXA1	GSM2994891;GSE110502
EEXP000008	P49711	113	EPEAKS000064	anti-CTCF (Millipore, 07-729, Lot 2575743)	Homo sapiens	Treatment: 100 uM 17 beta-estradiol (E2, Sigma) for 1 hr	EEXP000000	MCF7 (Invasive ductal breast carcinoma)	CTCF	GSM2994892;GSE110502
EEXP000206	P53566	5	EPEAKS000067	anti-CEBPa(sc-61, Santa Cruz)	Mus musculus	Treatment: AAV-control; Strain: C57BL/6	NULL	liver	Cebpa	GSM3032542;GSE111515;30085281
EEXP000207	P53566	5	EPEAKS000068	anti-CEBPa(sc-61, Santa Cruz)	Mus musculus	Treatment: AAV-control; Strain: C57BL/6	NULL	liver	Cebpa	GSM3032543;GSE111515;30085281
EEXP000208	P28033	5	EPEAKS000069	anti-CEBPb(sc-150, Santa Cruz)	Mus musculus	Treatment: AAV-cebpa; Strain: C57BL/6	NULL	liver	Cebpb	GSM3032544;GSE111515;30085281
EEXP000209	P28033	5	EPEAKS000070	anti-CEBPb(sc-150, Santa Cruz)	Mus musculus	Treatment: AAV-cebpa; Strain: C57BL/6	NULL	liver	Cebpb	GSM3032545;GSE111515;30085281
EEXP000210	P17676	892	EPEAKS000071	anti-CEBPb(sc-150, Santa Cruz)	Homo sapiens	Treatment: DMI-treated for 24 hrs	NULL	MSC (mesenchymal stem cells)	CEBPB	GSM3032546;GSE111515;30085281
EEXP000211	P17676	892	EPEAKS000072	anti-CEBPb(sc-150, Santa Cruz)	Homo sapiens	Treatment: DMI-treated for 24 hrs	NULL	MSC (mesenchymal stem cells)	CEBPB	GSM3032547;GSE111515;30085281
EEXP000212	P17676	892	EPEAKS000073	anti-CEBPb(sc-150, Santa Cruz)	Homo sapiens	Treatment: DMI-treated for 24 hrs	NULL	MSC (mesenchymal stem cells)	CEBPB	GSM3032548;GSE111515;30085281
EEXP000213	P17676	892	EPEAKS000074	anti-CEBPb(sc-150, Santa Cruz)	Homo sapiens	Treatment: none	NULL	MSC (mesenchymal stem cells)	CEBPB	GSM3032549;GSE111515;30085281
EEXP000214	P18848	892	EPEAKS000075	anti-ATF4 (sc-200, Santa Cruz)	Homo sapiens	Treatment: none	NULL	MSC (mesenchymal stem cells)	ATF4	GSM3032550;GSE111515;30085281
EEXP000374	P06537	1245	EPEAKS000076	anti-GFP	Mus musculus	Treatment: vehicle; Genotype: eGFP-GR + mCherry-MR	EEXP000371	Neuro-2A cells	Nr3c1	GSM3177868;GSE115417;30980716
EEXP000376	P06537	1245	EPEAKS000078	anti-GFP	Mus musculus	Treatment: corticosterone 100 nM 20 mins; Genotype: eGFP-GR + mCherry-MR	EEXP000372	Neuro-2A cells	Nr3c1	GSM3177870;GSE115417;30980716
EEXP000378	P06537	1245	EPEAKS000080	anti-GFP	Mus musculus	Treatment: corticosterone 100 nM 20 mins, 2 x wash, 40 mins CSS media; Genotype: eGFP-GR + mCherry-MR	EEXP000373	Neuro-2A cells	Nr3c1	GSM3177872;GSE115417;30980716
EEXP000202	P49711	10	EPEAKS000088	anti-CTCF (Millipore, 07-729)	Homo sapiens	Version: ChIP-nexus; Genotype: wildtype	NULL	HEK293T (embryonic kidney)	CTCF	GSM2777335;GSE103651;29076501
EEXP000203	P49711	10	EPEAKS000089	anti-CTCF (Millipore, 07-729)	Homo sapiens	Version: ChIP-nexus; Genotype: wildtype	NULL	HEK293T (embryonic kidney)	CTCF	GSM2777336;GSE103651;29076501
EEXP000328	O89090	809	EPEAKS000311	Anti-Sp1 (home-made, antigen purified)	Mus musculus		NULL	STHdhQ7 (striatal cells)	Sp1	GSM2226564;GSE84056;27484239
EEXP000238	P49711	423	EPEAKS000361	anti-CTCF (Millipore, 07-729, lot 122116)	Homo sapiens		EEXP000236	HeLa S3 (cervical adenocarcinoma)	CTCF	GSM2098405;GSE79563;27550178
EEXP000239	P49711	423	EPEAKS000362	anti-CTCF (Millipore, 07-729, lot 122116)	Homo sapiens		EEXP000237	HeLa S3 (cervical adenocarcinoma)	CTCF	GSM2098406;GSE79563;27550178
EEXP000233	P04150	38	EPEAKS000370	anti-GR(E-20 ,Santa Cruz Biotechnology, sc-1003)	Homo sapiens	Treatment: 100 nM dexamethasone 1 hr	NULL	A549 (lung carcinoma)	NR3C1	GSM2095208;GSE79429
EEXP000234	P04150	38	EPEAKS000371	anti-GR(E-20 ,Santa Cruz Biotechnology, sc-1003)	Homo sapiens	Treatment: 100 nM dexamethasone 1 hr	NULL	A549 (lung carcinoma)	NR3C1	GSM2095209;GSE79429
EEXP000235	P04150	38	EPEAKS000372	anti-GR(E-20 ,Santa Cruz Biotechnology, sc-1003)	Homo sapiens	Treatment: 100 nM dexamethasone 1 hr	NULL	A549 (lung carcinoma)	NR3C1	GSM2095210;GSE79429
EEXP000393	P10072	10	EPEAKS000374	anti-HA.11 antibody (clone 16B12, Covance)	Homo sapiens		EEXP000391	HEK293T (embryonic kidney)	HKR1	GSM2466445;GSE78099;28273063
EEXP000394	Q9NQV7	10	EPEAKS000375	anti-HA.11 antibody (clone 16B12, Covance)	Homo sapiens		EEXP000391	HEK293T (embryonic kidney)	PRDM9	GSM2466446;GSE78099;28273063
EEXP000395	Q9NYW8	10	EPEAKS000376	anti-HA.11 antibody (clone 16B12, Covance)	Homo sapiens		EEXP000391	HEK293T (embryonic kidney)	RBAK	GSM2466447;GSE78099;28273063
EEXP000396	Q9HCL3	10	EPEAKS000377	anti-HA.11 antibody (clone 16B12, Covance)	Homo sapiens		EEXP000391	HEK293T (embryonic kidney)	ZFP14	GSM2466448;GSE78099;28273063
EEXP000397	Q6P2D0	10	EPEAKS000378	anti-HA.11 antibody (clone 16B12, Covance)	Homo sapiens		EEXP000391	HEK293T (embryonic kidney)	ZFP1	GSM2466449;GSE78099;28273063
EEXP000399	Q9NU63	10	EPEAKS000380	anti-HA.11 antibody (clone 16B12, Covance)	Homo sapiens		EEXP000391	HEK293T (embryonic kidney)	ZFP57	GSM2466451;GSE78099;28273063
EEXP000400	Q9UJL9	10	EPEAKS000381	anti-HA.11 antibody (clone 16B12, Covance)	Homo sapiens		EEXP000391	HEK293T (embryonic kidney)	ZFP69B	GSM2466452;GSE78099;28273063
EEXP000401	Q49AA0	10	EPEAKS000382	anti-HA.11 antibody (clone 16B12, Covance)	Homo sapiens		EEXP000391	HEK293T (embryonic kidney)	ZFP69	GSM2466453;GSE78099;28273063
EEXP000402	Q8TF47	10	EPEAKS000383	anti-HA.11 antibody (clone 16B12, Covance)	Homo sapiens		EEXP000391	HEK293T (embryonic kidney)	ZFP90	GSM2466454;GSE78099;28273063
EEXP000403	Q3SY52	10	EPEAKS000384	anti-HA.11 antibody (clone 16B12, Covance)	Homo sapiens		EEXP000391	HEK293T (embryonic kidney)	ZIK1	GSM2466455;GSE78099;28273063
EEXP000404	Q9NZV7	10	EPEAKS000385	anti-HA.11 antibody (clone 16B12, Covance)	Homo sapiens		EEXP000391	HEK293T (embryonic kidney)	ZIM2	GSM2466456;GSE78099;28273063
EEXP000405	Q96PE6	10	EPEAKS000386	anti-HA.11 antibody (clone 16B12, Covance)	Homo sapiens		EEXP000391	HEK293T (embryonic kidney)	ZIM3	GSM2466457;GSE78099;28273063
EEXP000406	Q63HK3	10	EPEAKS000387	anti-HA.11 antibody (clone 16B12, Covance)	Homo sapiens		EEXP000391	HEK293T (embryonic kidney)	ZKSCAN2	GSM2466458;GSE78099;28273063
EEXP000407	Q9BRR0	10	EPEAKS000388	anti-HA.11 antibody (clone 16B12, Covance)	Homo sapiens		EEXP000391	HEK293T (embryonic kidney)	ZKSCAN3	GSM2466461;GSE78099;28273063
EEXP000408	Q9Y2L8	10	EPEAKS000389	anti-HA.11 antibody (clone 16B12, Covance)	Homo sapiens		EEXP000391	HEK293T (embryonic kidney)	ZKSCAN5	GSM2466463;GSE78099;28273063
EEXP000409	Q8IYN0	10	EPEAKS000390	anti-HA.11 antibody (clone 16B12, Covance)	Homo sapiens		EEXP000391	HEK293T (embryonic kidney)	ZNF100	GSM2466465;GSE78099;28273063
EEXP000410	Q8IYN0	10	EPEAKS000391	anti-HA.11 antibody (clone 16B12, Covance)	Homo sapiens		EEXP000391	HEK293T (embryonic kidney)	ZNF100	GSM2466467;GSE78099;28273063
EEXP000411	Q8IYN0	10	EPEAKS000392	anti-HA.11 antibody (clone 16B12, Covance)	Homo sapiens		EEXP000391	HEK293T (embryonic kidney)	ZNF100	GSM2466469;GSE78099;28273063
EEXP000412	Q8IZC7	10	EPEAKS000393	anti-HA.11 antibody (clone 16B12, Covance)	Homo sapiens		EEXP000391	HEK293T (embryonic kidney)	ZNF101	GSM2466470;GSE78099;28273063
EEXP000413	P21506	10	EPEAKS000394	anti-HA.11 antibody (clone 16B12, Covance)	Homo sapiens		EEXP000391	HEK293T (embryonic kidney)	ZNF10	GSM2466471;GSE78099;28273063
EEXP000414	Q8NC26	10	EPEAKS000395	anti-HA.11 antibody (clone 16B12, Covance)	Homo sapiens		EEXP000391	HEK293T (embryonic kidney)	ZNF114	GSM2466472;GSE78099;28273063
EEXP000415	Q15973	10	EPEAKS000396	anti-HA.11 antibody (clone 16B12, Covance)	Homo sapiens		EEXP000391	HEK293T (embryonic kidney)	ZNF124	GSM2466473;GSE78099;28273063
EEXP000416	P17014	10	EPEAKS000397	anti-HA.11 antibody (clone 16B12, Covance)	Homo sapiens		EEXP000391	HEK293T (embryonic kidney)	ZNF12	GSM2466474;GSE78099;28273063
EEXP000417	P52740	10	EPEAKS000398	anti-HA.11 antibody (clone 16B12, Covance)	Homo sapiens		EEXP000391	HEK293T (embryonic kidney)	ZNF132	GSM2466475;GSE78099;28273063
EEXP000418	P52736	10	EPEAKS000399	anti-HA.11 antibody (clone 16B12, Covance)	Homo sapiens		EEXP000391	HEK293T (embryonic kidney)	ZNF133	GSM2466476;GSE78099;28273063
EEXP000419	P52742	10	EPEAKS000400	anti-HA.11 antibody (clone 16B12, Covance)	Homo sapiens		EEXP000391	HEK293T (embryonic kidney)	ZNF135	GSM2466477;GSE78099;28273063
EEXP000420	P52737	10	EPEAKS000401	anti-HA.11 antibody (clone 16B12, Covance)	Homo sapiens		EEXP000391	HEK293T (embryonic kidney)	ZNF136	GSM2466478;GSE78099;28273063
EEXP000421	Q15928	10	EPEAKS000402	anti-HA.11 antibody (clone 16B12, Covance)	Homo sapiens		EEXP000391	HEK293T (embryonic kidney)	ZNF141	GSM2466479;GSE78099;28273063
EEXP000422	Q13106	10	EPEAKS000403	anti-HA.11 antibody (clone 16B12, Covance)	Homo sapiens		EEXP000391	HEK293T (embryonic kidney)	ZNF154	GSM2466480;GSE78099;28273063
EEXP000423	P51786	10	EPEAKS000404	anti-HA.11 antibody (clone 16B12, Covance)	Homo sapiens		EEXP000391	HEK293T (embryonic kidney)	ZNF157	GSM2466481;GSE78099;28273063
EEXP000424	Q14929	10	EPEAKS000405	anti-HA.11 antibody (clone 16B12, Covance)	Homo sapiens		EEXP000391	HEK293T (embryonic kidney)	ZNF169	GSM2466482;GSE78099;28273063
EEXP000425	Q14929	10	EPEAKS000406	anti-HA.11 antibody (clone 16B12, Covance)	Homo sapiens		EEXP000391	HEK293T (embryonic kidney)	ZNF169	GSM2466483;GSE78099;28273063
EEXP000426	P17021	10	EPEAKS000407	anti-HA.11 antibody (clone 16B12, Covance)	Homo sapiens		EEXP000391	HEK293T (embryonic kidney)	ZNF17	GSM2466484;GSE78099;28273063
EEXP000427	Q9UJW8	10	EPEAKS000408	anti-HA.11 antibody (clone 16B12, Covance)	Homo sapiens		EEXP000391	HEK293T (embryonic kidney)	ZNF180	GSM2466485;GSE78099;28273063
EEXP000428	Q2M3W8	10	EPEAKS000409	anti-HA.11 antibody (clone 16B12, Covance)	Homo sapiens		EEXP000391	HEK293T (embryonic kidney)	ZNF181	GSM2466486;GSE78099;28273063
EEXP000429	P17025	10	EPEAKS000410	anti-HA.11 antibody (clone 16B12, Covance)	Homo sapiens		EEXP000391	HEK293T (embryonic kidney)	ZNF182	GSM2466487;GSE78099;28273063
EEXP000430	Q99676	10	EPEAKS000411	anti-HA.11 antibody (clone 16B12, Covance)	Homo sapiens		EEXP000391	HEK293T (embryonic kidney)	ZNF184	GSM2466488;GSE78099;28273063
EEXP000431	O75820	10	EPEAKS000412	anti-HA.11 antibody (clone 16B12, Covance)	Homo sapiens		EEXP000391	HEK293T (embryonic kidney)	ZNF189	GSM2466489;GSE78099;28273063
EEXP000432	P17022	10	EPEAKS000413	anti-HA.11 antibody (clone 16B12, Covance)	Homo sapiens		EEXP000391	HEK293T (embryonic kidney)	ZNF18	GSM2466490;GSE78099;28273063
EEXP000433	O14709	10	EPEAKS000414	anti-HA.11 antibody (clone 16B12, Covance)	Homo sapiens		EEXP000391	HEK293T (embryonic kidney)	ZNF197	GSM2466491;GSE78099;28273063
EEXP000434	P17023	10	EPEAKS000415	anti-HA.11 antibody (clone 16B12, Covance)	Homo sapiens		EEXP000391	HEK293T (embryonic kidney)	ZNF19	GSM2466492;GSE78099;28273063
EEXP000435	O95125	10	EPEAKS000416	anti-HA.11 antibody (clone 16B12, Covance)	Homo sapiens		EEXP000391	HEK293T (embryonic kidney)	ZNF202	GSM2466493;GSE78099;28273063
EEXP000436	O95201	10	EPEAKS000417	anti-HA.11 antibody (clone 16B12, Covance)	Homo sapiens		EEXP000391	HEK293T (embryonic kidney)	ZNF205	GSM2466494;GSE78099;28273063
EEXP000437	Q13398	10	EPEAKS000418	anti-HA.11 antibody (clone 16B12, Covance)	Homo sapiens		EEXP000391	HEK293T (embryonic kidney)	ZNF211	GSM2466495;GSE78099;28273063
EEXP000439	Q9UDV6	10	EPEAKS000420	anti-HA.11 antibody (clone 16B12, Covance)	Homo sapiens		EEXP000391	HEK293T (embryonic kidney)	ZNF212	GSM2466497;GSE78099;28273063
EEXP000440	Q9UL59	10	EPEAKS000421	anti-HA.11 antibody (clone 16B12, Covance)	Homo sapiens		EEXP000391	HEK293T (embryonic kidney)	ZNF214	GSM2466498;GSE78099;28273063
EEXP000441	Q9UK12	10	EPEAKS000422	anti-HA.11 antibody (clone 16B12, Covance)	Homo sapiens		EEXP000391	HEK293T (embryonic kidney)	ZNF222	GSM2466499;GSE78099;28273063
EEXP000443	Q9NZL3	10	EPEAKS000424	anti-HA.11 antibody (clone 16B12, Covance)	Homo sapiens		EEXP000391	HEK293T (embryonic kidney)	ZNF224	GSM2466501;GSE78099;28273063
EEXP000444	P18146	10	EPEAKS000425	anti-HA.11 antibody (clone 16B12, Covance)	Homo sapiens		EEXP000391	HEK293T (embryonic kidney)	EGR1	GSM2466502;GSE78099;28273063
EEXP000445	Q14590	10	EPEAKS000426	anti-HA.11 antibody (clone 16B12, Covance)	Homo sapiens		EEXP000391	HEK293T (embryonic kidney)	ZNF235	GSM2466503;GSE78099;28273063
EEXP000446	Q8NDW4	10	EPEAKS000427	anti-HA.11 antibody (clone 16B12, Covance)	Homo sapiens		EEXP000391	HEK293T (embryonic kidney)	ZNF248	GSM2466504;GSE78099;28273063
EEXP000447	O75437	10	EPEAKS000428	anti-HA.11 antibody (clone 16B12, Covance)	Homo sapiens		EEXP000391	HEK293T (embryonic kidney)	ZNF254	GSM2466505;GSE78099;28273063
EEXP000448	Q9Y2Q1	10	EPEAKS000429	anti-HA.11 antibody (clone 16B12, Covance)	Homo sapiens		EEXP000391	HEK293T (embryonic kidney)	ZNF257	GSM2466506;GSE78099;28273063
EEXP000449	P17030	10	EPEAKS000430	anti-HA.11 antibody (clone 16B12, Covance)	Homo sapiens		EEXP000391	HEK293T (embryonic kidney)	ZNF25	GSM2466507;GSE78099;28273063
EEXP000450	O14978	10	EPEAKS000431	anti-HA.11 antibody (clone 16B12, Covance)	Homo sapiens		EEXP000391	HEK293T (embryonic kidney)	ZNF263	GSM2466508;GSE78099;28273063
EEXP000451	O43296	10	EPEAKS000432	anti-HA.11 antibody (clone 16B12, Covance)	Homo sapiens		EEXP000391	HEK293T (embryonic kidney)	ZNF264	GSM2466509;GSE78099;28273063
EEXP000452	Q14584	10	EPEAKS000433	anti-HA.11 antibody (clone 16B12, Covance)	Homo sapiens		EEXP000391	HEK293T (embryonic kidney)	ZNF266	GSM2466510;GSE78099;28273063
EEXP000453	Q14586	10	EPEAKS000434	anti-HA.11 antibody (clone 16B12, Covance)	Homo sapiens		EEXP000391	HEK293T (embryonic kidney)	ZNF267	GSM2466511;GSE78099;28273063
EEXP000454	P17031	10	EPEAKS000435	anti-HA.11 antibody (clone 16B12, Covance)	Homo sapiens		EEXP000391	HEK293T (embryonic kidney)	ZNF26	GSM2466512;GSE78099;28273063
EEXP000455	Q14593	10	EPEAKS000436	anti-HA.11 antibody (clone 16B12, Covance)	Homo sapiens		EEXP000391	HEK293T (embryonic kidney)	ZNF273	GSM2466513;GSE78099;28273063
EEXP000456	Q96GC6	10	EPEAKS000437	anti-HA.11 antibody (clone 16B12, Covance)	Homo sapiens		EEXP000391	HEK293T (embryonic kidney)	ZNF274	GSM2466514;GSE78099;28273063
EEXP000457	Q9UDV7	10	EPEAKS000438	anti-HA.11 antibody (clone 16B12, Covance)	Homo sapiens		EEXP000391	HEK293T (embryonic kidney)	ZNF282	GSM2466515;GSE78099;28273063
EEXP000458	Q9UDV7	10	EPEAKS000439	anti-HA.11 antibody (clone 16B12, Covance)	Homo sapiens		EEXP000391	HEK293T (embryonic kidney)	ZNF282	GSM2466516;GSE78099;28273063
EEXP000459	Q8N7M2	10	EPEAKS000440	anti-HA.11 antibody (clone 16B12, Covance)	Homo sapiens		EEXP000391	HEK293T (embryonic kidney)	ZNF283	GSM2466517;GSE78099;28273063
EEXP000460	Q2VY69	10	EPEAKS000441	anti-HA.11 antibody (clone 16B12, Covance)	Homo sapiens		EEXP000391	HEK293T (embryonic kidney)	ZNF284	GSM2466518;GSE78099;28273063
EEXP000461	Q96NJ3	10	EPEAKS000442	anti-HA.11 antibody (clone 16B12, Covance)	Homo sapiens		EEXP000391	HEK293T (embryonic kidney)	ZNF285	GSM2466519;GSE78099;28273063
EEXP000463	P17035	10	EPEAKS000444	anti-HA.11 antibody (clone 16B12, Covance)	Homo sapiens		EEXP000391	HEK293T (embryonic kidney)	ZNF28	GSM2466521;GSE78099;28273063
EEXP000464	Q9BSG1	10	EPEAKS000445	anti-HA.11 antibody (clone 16B12, Covance)	Homo sapiens		EEXP000391	HEK293T (embryonic kidney)	ZNF2	GSM2466522;GSE78099;28273063
EEXP000465	Q96RE9	10	EPEAKS000446	anti-HA.11 antibody (clone 16B12, Covance)	Homo sapiens		EEXP000391	HEK293T (embryonic kidney)	ZNF300	GSM2466523;GSE78099;28273063
EEXP000466	Q9NR11	10	EPEAKS000447	anti-HA.11 antibody (clone 16B12, Covance)	Homo sapiens		EEXP000391	HEK293T (embryonic kidney)	ZNF302	GSM2466524;GSE78099;28273063
EEXP000467	Q9HCX3	10	EPEAKS000448	anti-HA.11 antibody (clone 16B12, Covance)	Homo sapiens		EEXP000391	HEK293T (embryonic kidney)	ZNF304	GSM2466525;GSE78099;28273063
EEXP000468	P17039	10	EPEAKS000449	anti-HA.11 antibody (clone 16B12, Covance)	Homo sapiens		EEXP000391	HEK293T (embryonic kidney)	ZNF30	GSM2466526;GSE78099;28273063
EEXP000469	Q5JNZ3	10	EPEAKS000450	anti-HA.11 antibody (clone 16B12, Covance)	Homo sapiens		EEXP000391	HEK293T (embryonic kidney)	ZNF311	GSM2466527;GSE78099;28273063
EEXP000470	Q96PQ6	10	EPEAKS000451	anti-HA.11 antibody (clone 16B12, Covance)	Homo sapiens		EEXP000391	HEK293T (embryonic kidney)	ZNF317	GSM2466528;GSE78099;28273063
EEXP000471	A2RRD8	10	EPEAKS000452	anti-HA.11 antibody (clone 16B12, Covance)	Homo sapiens		EEXP000391	HEK293T (embryonic kidney)	ZNF320	GSM2466529;GSE78099;28273063
EEXP000472	Q6AW86	10	EPEAKS000453	anti-HA.11 antibody (clone 16B12, Covance)	Homo sapiens		EEXP000391	HEK293T (embryonic kidney)	ZNF324B	GSM2466530;GSE78099;28273063
EEXP000473	O75467	10	EPEAKS000454	anti-HA.11 antibody (clone 16B12, Covance)	Homo sapiens		EEXP000391	HEK293T (embryonic kidney)	ZNF324	GSM2466531;GSE78099;28273063
EEXP000474	Q9NQX6	10	EPEAKS000455	anti-HA.11 antibody (clone 16B12, Covance)	Homo sapiens		EEXP000391	HEK293T (embryonic kidney)	ZNF331	GSM2466532;GSE78099;28273063
EEXP000475	Q96JL9	10	EPEAKS000456	anti-HA.11 antibody (clone 16B12, Covance)	Homo sapiens		EEXP000391	HEK293T (embryonic kidney)	ZNF333	GSM2466533;GSE78099;28273063
EEXP000476	Q9HCZ1	10	EPEAKS000457	anti-HA.11 antibody (clone 16B12, Covance)	Homo sapiens		EEXP000391	HEK293T (embryonic kidney)	ZNF334	GSM2466534;GSE78099;28273063
EEXP000477	Q9Y3M9	10	EPEAKS000458	anti-HA.11 antibody (clone 16B12, Covance)	Homo sapiens		EEXP000391	HEK293T (embryonic kidney)	ZNF337	GSM2466535;GSE78099;28273063
EEXP000478	Q06730	10	EPEAKS000459	anti-HA.11 antibody (clone 16B12, Covance)	Homo sapiens		EEXP000391	HEK293T (embryonic kidney)	ZNF33A	GSM2466536;GSE78099;28273063
EEXP000479	Q06730	10	EPEAKS000460	anti-HA.11 antibody (clone 16B12, Covance)	Homo sapiens		EEXP000391	HEK293T (embryonic kidney)	ZNF33A	GSM2466537;GSE78099;28273063
EEXP000480	Q06732	10	EPEAKS000461	anti-HA.11 antibody (clone 16B12, Covance)	Homo sapiens		EEXP000391	HEK293T (embryonic kidney)	ZNF33B	GSM2466538;GSE78099;28273063
EEXP000481	Q6P1L6	10	EPEAKS000462	anti-HA.11 antibody (clone 16B12, Covance)	Homo sapiens		EEXP000391	HEK293T (embryonic kidney)	ZNF343	GSM2466539;GSE78099;28273063
EEXP000482	O60765	10	EPEAKS000463	anti-HA.11 antibody (clone 16B12, Covance)	Homo sapiens		EEXP000391	HEK293T (embryonic kidney)	ZNF354A	GSM2466540;GSE78099;28273063
EEXP000484	Q96SR6	10	EPEAKS000465	anti-HA.11 antibody (clone 16B12, Covance)	Homo sapiens		EEXP000391	HEK293T (embryonic kidney)	ZNF382	GSM2466542;GSE78099;28273063
EEXP000485	Q96SR6	10	EPEAKS000466	anti-HA.11 antibody (clone 16B12, Covance)	Homo sapiens		EEXP000391	HEK293T (embryonic kidney)	ZNF382	GSM2466543;GSE78099;28273063
EEXP000486	Q8NA42	10	EPEAKS000467	anti-HA.11 antibody (clone 16B12, Covance)	Homo sapiens		EEXP000391	HEK293T (embryonic kidney)	ZNF383	GSM2466544;GSE78099;28273063
EEXP000487	Q8TD17	10	EPEAKS000468	anti-HA.11 antibody (clone 16B12, Covance)	Homo sapiens		EEXP000391	HEK293T (embryonic kidney)	ZNF398	GSM2466545;GSE78099;28273063
EEXP000489	Q8TAU3	10	EPEAKS000470	anti-HA.11 antibody (clone 16B12, Covance)	Homo sapiens		EEXP000391	HEK293T (embryonic kidney)	ZNF417	GSM2466547;GSE78099;28273063
EEXP000490	Q8TF45	10	EPEAKS000471	anti-HA.11 antibody (clone 16B12, Covance)	Homo sapiens		EEXP000391	HEK293T (embryonic kidney)	ZNF418	GSM2466548;GSE78099;28273063
EEXP000491	Q96HQ0	10	EPEAKS000472	anti-HA.11 antibody (clone 16B12, Covance)	Homo sapiens		EEXP000391	HEK293T (embryonic kidney)	ZNF419	GSM2466549;GSE78099;28273063
EEXP000492	Q96HQ0	10	EPEAKS000473	anti-HA.11 antibody (clone 16B12, Covance)	Homo sapiens		EEXP000391	HEK293T (embryonic kidney)	ZNF419	GSM2466550;GSE78099;28273063
EEXP000493	Q6IV72	10	EPEAKS000474	anti-HA.11 antibody (clone 16B12, Covance)	Homo sapiens		EEXP000391	HEK293T (embryonic kidney)	ZNF425	GSM2466551;GSE78099;28273063
EEXP000494	Q86V71	10	EPEAKS000475	anti-HA.11 antibody (clone 16B12, Covance)	Homo sapiens		EEXP000391	HEK293T (embryonic kidney)	ZNF429	GSM2466552;GSE78099;28273063
EEXP000495	Q9H8G1	10	EPEAKS000476	anti-HA.11 antibody (clone 16B12, Covance)	Homo sapiens		EEXP000391	HEK293T (embryonic kidney)	ZNF430	GSM2466553;GSE78099;28273063
EEXP000496	Q8TF32	10	EPEAKS000477	anti-HA.11 antibody (clone 16B12, Covance)	Homo sapiens		EEXP000391	HEK293T (embryonic kidney)	ZNF431	GSM2466554;GSE78099;28273063
EEXP000497	O94892	10	EPEAKS000478	anti-HA.11 antibody (clone 16B12, Covance)	Homo sapiens		EEXP000391	HEK293T (embryonic kidney)	ZNF432	GSM2466555;GSE78099;28273063
EEXP000498	Q8N7K0	10	EPEAKS000479	anti-HA.11 antibody (clone 16B12, Covance)	Homo sapiens		EEXP000391	HEK293T (embryonic kidney)	ZNF433	GSM2466556;GSE78099;28273063
EEXP000499	Q8NDP4	10	EPEAKS000480	anti-HA.11 antibody (clone 16B12, Covance)	Homo sapiens		EEXP000391	HEK293T (embryonic kidney)	ZNF439	GSM2466557;GSE78099;28273063
EEXP000500	Q8IYI8	10	EPEAKS000481	anti-HA.11 antibody (clone 16B12, Covance)	Homo sapiens		EEXP000391	HEK293T (embryonic kidney)	ZNF440	GSM2466558;GSE78099;28273063
EEXP000501	Q8N8Z8	10	EPEAKS000482	anti-HA.11 antibody (clone 16B12, Covance)	Homo sapiens		EEXP000391	HEK293T (embryonic kidney)	ZNF441	GSM2466559;GSE78099;28273063
EEXP000502	Q9H7R0	10	EPEAKS000483	anti-HA.11 antibody (clone 16B12, Covance)	Homo sapiens		EEXP000391	HEK293T (embryonic kidney)	ZNF442	GSM2466560;GSE78099;28273063
EEXP000503	Q9Y2A4	10	EPEAKS000484	anti-HA.11 antibody (clone 16B12, Covance)	Homo sapiens		EEXP000391	HEK293T (embryonic kidney)	ZNF443	GSM2466561;GSE78099;28273063
EEXP000504	P59923	10	EPEAKS000485	anti-HA.11 antibody (clone 16B12, Covance)	Homo sapiens		EEXP000391	HEK293T (embryonic kidney)	ZNF445	GSM2466562;GSE78099;28273063
EEXP000505	P15621	10	EPEAKS000486	anti-HA.11 antibody (clone 16B12, Covance)	Homo sapiens		EEXP000391	HEK293T (embryonic kidney)	ZNF44	GSM2466563;GSE78099;28273063
EEXP000506	Q8N9F8	10	EPEAKS000487	anti-HA.11 antibody (clone 16B12, Covance)	Homo sapiens		EEXP000391	HEK293T (embryonic kidney)	ZNF454	GSM2466564;GSE78099;28273063
EEXP000507	Q02386	10	EPEAKS000488	anti-HA.11 antibody (clone 16B12, Covance)	Homo sapiens		EEXP000391	HEK293T (embryonic kidney)	ZNF45	GSM2466565;GSE78099;28273063
EEXP000508	Q14592	10	EPEAKS000489	anti-HA.11 antibody (clone 16B12, Covance)	Homo sapiens		EEXP000391	HEK293T (embryonic kidney)	ZNF460	GSM2466566;GSE78099;28273063
EEXP000509	Q5VIY5	10	EPEAKS000490	anti-HA.11 antibody (clone 16B12, Covance)	Homo sapiens		EEXP000391	HEK293T (embryonic kidney)	ZNF468	GSM2466567;GSE78099;28273063
EEXP000510	Q96JC4	10	EPEAKS000491	anti-HA.11 antibody (clone 16B12, Covance)	Homo sapiens		EEXP000391	HEK293T (embryonic kidney)	ZNF479	GSM2466568;GSE78099;28273063
EEXP000511	Q8WV37	10	EPEAKS000492	anti-HA.11 antibody (clone 16B12, Covance)	Homo sapiens		EEXP000391	HEK293T (embryonic kidney)	ZNF480	GSM2466569;GSE78099;28273063
EEXP000512	Q8TF39	10	EPEAKS000493	anti-HA.11 antibody (clone 16B12, Covance)	Homo sapiens		EEXP000391	HEK293T (embryonic kidney)	ZNF483	GSM2466570;GSE78099;28273063
EEXP000513	Q5JVG2	10	EPEAKS000494	anti-HA.11 antibody (clone 16B12, Covance)	Homo sapiens		EEXP000391	HEK293T (embryonic kidney)	ZNF484	GSM2466571;GSE78099;28273063
EEXP000514	Q8NCK3	10	EPEAKS000495	anti-HA.11 antibody (clone 16B12, Covance)	Homo sapiens		EEXP000391	HEK293T (embryonic kidney)	ZNF485	GSM2466572;GSE78099;28273063
EEXP000516	B1APH4	10	EPEAKS000497	anti-HA.11 antibody (clone 16B12, Covance)	Homo sapiens		EEXP000391	HEK293T (embryonic kidney)	ZNF487	GSM2466574;GSE78099;28273063
EEXP000517	Q9P255	10	EPEAKS000498	anti-HA.11 antibody (clone 16B12, Covance)	Homo sapiens		EEXP000391	HEK293T (embryonic kidney)	ZNF492	GSM2466575;GSE78099;28273063
EEXP000518	Q96IT1	10	EPEAKS000499	anti-HA.11 antibody (clone 16B12, Covance)	Homo sapiens		EEXP000391	HEK293T (embryonic kidney)	ZNF496	GSM2466576;GSE78099;28273063
EEXP000519	Q5JVG8	10	EPEAKS000500	anti-HA.11 antibody (clone 16B12, Covance)	Homo sapiens		EEXP000391	HEK293T (embryonic kidney)	ZNF506	GSM2466577;GSE78099;28273063
EEXP000520	Q8TB69	10	EPEAKS000501	anti-HA.11 antibody (clone 16B12, Covance)	Homo sapiens		EEXP000391	HEK293T (embryonic kidney)	ZNF519	GSM2466578;GSE78099;28273063
EEXP000521	Q8N782	10	EPEAKS000502	anti-HA.11 antibody (clone 16B12, Covance)	Homo sapiens		EEXP000391	HEK293T (embryonic kidney)	ZNF525	GSM2466579;GSE78099;28273063
EEXP000522	Q8NB42	10	EPEAKS000503	anti-HA.11 antibody (clone 16B12, Covance)	Homo sapiens		EEXP000391	HEK293T (embryonic kidney)	ZNF527	GSM2466580;GSE78099;28273063
EEXP000523	Q3MIS6	10	EPEAKS000504	anti-HA.11 antibody (clone 16B12, Covance)	Homo sapiens		EEXP000391	HEK293T (embryonic kidney)	ZNF528	GSM2466581;GSE78099;28273063
EEXP000524	Q6P280	10	EPEAKS000505	anti-HA.11 antibody (clone 16B12, Covance)	Homo sapiens		EEXP000391	HEK293T (embryonic kidney)	ZNF529	GSM2466582;GSE78099;28273063
EEXP000525	Q6P9A1	10	EPEAKS000506	anti-HA.11 antibody (clone 16B12, Covance)	Homo sapiens		EEXP000391	HEK293T (embryonic kidney)	ZNF530	GSM2466583;GSE78099;28273063
EEXP000526	Q76KX8	10	EPEAKS000507	anti-HA.11 antibody (clone 16B12, Covance)	Homo sapiens		EEXP000391	HEK293T (embryonic kidney)	ZNF534	GSM2466584;GSE78099;28273063
EEXP000527	Q8NDQ6	10	EPEAKS000508	anti-HA.11 antibody (clone 16B12, Covance)	Homo sapiens		EEXP000391	HEK293T (embryonic kidney)	ZNF540	GSM2466585;GSE78099;28273063
EEXP000528	Q08ER8	10	EPEAKS000509	anti-HA.11 antibody (clone 16B12, Covance)	Homo sapiens		EEXP000391	HEK293T (embryonic kidney)	ZNF543	GSM2466586;GSE78099;28273063
EEXP000529	Q8IVP9	10	EPEAKS000510	anti-HA.11 antibody (clone 16B12, Covance)	Homo sapiens		EEXP000391	HEK293T (embryonic kidney)	ZNF547	GSM2466587;GSE78099;28273063
EEXP000530	Q8NEK5	10	EPEAKS000511	anti-HA.11 antibody (clone 16B12, Covance)	Homo sapiens		EEXP000391	HEK293T (embryonic kidney)	ZNF548	GSM2466588;GSE78099;28273063
EEXP000531	Q6P9A3	10	EPEAKS000512	anti-HA.11 antibody (clone 16B12, Covance)	Homo sapiens		EEXP000391	HEK293T (embryonic kidney)	ZNF549	GSM2466589;GSE78099;28273063
EEXP000532	Q6P9A3	10	EPEAKS000513	anti-HA.11 antibody (clone 16B12, Covance)	Homo sapiens		EEXP000391	HEK293T (embryonic kidney)	ZNF549	GSM2466590;GSE78099;28273063
EEXP000533	Q7Z398	10	EPEAKS000514	anti-HA.11 antibody (clone 16B12, Covance)	Homo sapiens		EEXP000391	HEK293T (embryonic kidney)	ZNF550	GSM2466591;GSE78099;28273063
EEXP000534	Q9H707	10	EPEAKS000515	anti-HA.11 antibody (clone 16B12, Covance)	Homo sapiens		EEXP000391	HEK293T (embryonic kidney)	ZNF552	GSM2466592;GSE78099;28273063
EEXP000535	Q8NEP9	10	EPEAKS000516	anti-HA.11 antibody (clone 16B12, Covance)	Homo sapiens		EEXP000391	HEK293T (embryonic kidney)	ZNF555	GSM2466593;GSE78099;28273063
EEXP000536	Q8N988	10	EPEAKS000517	anti-HA.11 antibody (clone 16B12, Covance)	Homo sapiens		EEXP000391	HEK293T (embryonic kidney)	ZNF557	GSM2466594;GSE78099;28273063
EEXP000537	Q96NG5	10	EPEAKS000518	anti-HA.11 antibody (clone 16B12, Covance)	Homo sapiens		EEXP000391	HEK293T (embryonic kidney)	ZNF558	GSM2466595;GSE78099;28273063
EEXP000538	Q8N587	10	EPEAKS000519	anti-HA.11 antibody (clone 16B12, Covance)	Homo sapiens		EEXP000391	HEK293T (embryonic kidney)	ZNF561	GSM2466596;GSE78099;28273063
EEXP000539	Q6V9R5	10	EPEAKS000520	anti-HA.11 antibody (clone 16B12, Covance)	Homo sapiens		EEXP000391	HEK293T (embryonic kidney)	ZNF562	GSM2466597;GSE78099;28273063
EEXP000540	Q8TBZ8	10	EPEAKS000521	anti-HA.11 antibody (clone 16B12, Covance)	Homo sapiens		EEXP000391	HEK293T (embryonic kidney)	ZNF564	GSM2466598;GSE78099;28273063
EEXP000541	Q8N9K5	10	EPEAKS000522	anti-HA.11 antibody (clone 16B12, Covance)	Homo sapiens		EEXP000391	HEK293T (embryonic kidney)	ZNF565	GSM2466599;GSE78099;28273063
EEXP000542	Q969W8	10	EPEAKS000523	anti-HA.11 antibody (clone 16B12, Covance)	Homo sapiens		EEXP000391	HEK293T (embryonic kidney)	ZNF566	GSM2466600;GSE78099;28273063
EEXP000543	Q8N184	10	EPEAKS000524	anti-HA.11 antibody (clone 16B12, Covance)	Homo sapiens		EEXP000391	HEK293T (embryonic kidney)	ZNF567	GSM2466601;GSE78099;28273063
EEXP000544	Q96NI8	10	EPEAKS000525	anti-HA.11 antibody (clone 16B12, Covance)	Homo sapiens		EEXP000391	HEK293T (embryonic kidney)	ZNF570	GSM2466602;GSE78099;28273063
EEXP000545	Q7Z3V5	10	EPEAKS000526	anti-HA.11 antibody (clone 16B12, Covance)	Homo sapiens		EEXP000391	HEK293T (embryonic kidney)	ZNF571	GSM2466603;GSE78099;28273063
EEXP000546	Q86YE8	10	EPEAKS000527	anti-HA.11 antibody (clone 16B12, Covance)	Homo sapiens		EEXP000391	HEK293T (embryonic kidney)	ZNF573	GSM2466604;GSE78099;28273063
EEXP000547	Q96NG8	10	EPEAKS000528	anti-HA.11 antibody (clone 16B12, Covance)	Homo sapiens		EEXP000391	HEK293T (embryonic kidney)	ZNF582	GSM2466605;GSE78099;28273063
EEXP000548	Q8IVC4	10	EPEAKS000529	anti-HA.11 antibody (clone 16B12, Covance)	Homo sapiens		EEXP000391	HEK293T (embryonic kidney)	ZNF584	GSM2466606;GSE78099;28273063
EEXP000549	Q6P3V2	10	EPEAKS000530	anti-HA.11 antibody (clone 16B12, Covance)	Homo sapiens		EEXP000391	HEK293T (embryonic kidney)	ZNF585A	GSM2466607;GSE78099;28273063
EEXP000550	Q96SQ5	10	EPEAKS000531	anti-HA.11 antibody (clone 16B12, Covance)	Homo sapiens		EEXP000391	HEK293T (embryonic kidney)	ZNF587	GSM2466608;GSE78099;28273063
EEXP000551	Q86T29	10	EPEAKS000532	anti-HA.11 antibody (clone 16B12, Covance)	Homo sapiens		EEXP000391	HEK293T (embryonic kidney)	ZNF605	GSM2466609;GSE78099;28273063
EEXP000552	Q8N9Z0	10	EPEAKS000533	anti-HA.11 antibody (clone 16B12, Covance)	Homo sapiens		EEXP000391	HEK293T (embryonic kidney)	ZNF610	GSM2466610;GSE78099;28273063
EEXP000553	Q8N823	10	EPEAKS000534	anti-HA.11 antibody (clone 16B12, Covance)	Homo sapiens		EEXP000391	HEK293T (embryonic kidney)	ZNF611	GSM2466611;GSE78099;28273063
EEXP000554	Q6PF04	10	EPEAKS000535	anti-HA.11 antibody (clone 16B12, Covance)	Homo sapiens		EEXP000391	HEK293T (embryonic kidney)	ZNF613	GSM2466612;GSE78099;28273063
EEXP000555	Q8N883	10	EPEAKS000536	anti-HA.11 antibody (clone 16B12, Covance)	Homo sapiens		EEXP000391	HEK293T (embryonic kidney)	ZNF614	GSM2466613;GSE78099;28273063
EEXP000556	Q8N8J6	10	EPEAKS000537	anti-HA.11 antibody (clone 16B12, Covance)	Homo sapiens		EEXP000391	HEK293T (embryonic kidney)	ZNF615	GSM2466614;GSE78099;28273063
EEXP000557	Q08AN1	10	EPEAKS000538	anti-HA.11 antibody (clone 16B12, Covance)	Homo sapiens		EEXP000391	HEK293T (embryonic kidney)	ZNF616	GSM2466615;GSE78099;28273063
EEXP000558	Q8N2I2	10	EPEAKS000539	anti-HA.11 antibody (clone 16B12, Covance)	Homo sapiens		EEXP000391	HEK293T (embryonic kidney)	ZNF619	GSM2466616;GSE78099;28273063
EEXP000559	Q6ZNG0	10	EPEAKS000540	anti-HA.11 antibody (clone 16B12, Covance)	Homo sapiens		EEXP000391	HEK293T (embryonic kidney)	ZNF620	GSM2466617;GSE78099;28273063
EEXP000560	Q6ZSS3	10	EPEAKS000541	anti-HA.11 antibody (clone 16B12, Covance)	Homo sapiens		EEXP000391	HEK293T (embryonic kidney)	ZNF621	GSM2466618;GSE78099;28273063
EEXP000561	Q68DY1	10	EPEAKS000542	anti-HA.11 antibody (clone 16B12, Covance)	Homo sapiens		EEXP000391	HEK293T (embryonic kidney)	ZNF626	GSM2466619;GSE78099;28273063
EEXP000562	Q7L945	10	EPEAKS000543	anti-HA.11 antibody (clone 16B12, Covance)	Homo sapiens		EEXP000391	HEK293T (embryonic kidney)	ZNF627	GSM2466620;GSE78099;28273063
EEXP000563	Q96N77	10	EPEAKS000544	anti-HA.11 antibody (clone 16B12, Covance)	Homo sapiens		EEXP000391	HEK293T (embryonic kidney)	ZNF641	GSM2466621;GSE78099;28273063
EEXP000564	Q9BS31	10	EPEAKS000545	anti-HA.11 antibody (clone 16B12, Covance)	Homo sapiens		EEXP000391	HEK293T (embryonic kidney)	ZNF649	GSM2466622;GSE78099;28273063
EEXP000565	Q6ZS27	10	EPEAKS000546	anti-HA.11 antibody (clone 16B12, Covance)	Homo sapiens		EEXP000391	HEK293T (embryonic kidney)	ZNF662	GSM2466623;GSE78099;28273063
EEXP000567	Q96BR6	10	EPEAKS000548	anti-HA.11 antibody (clone 16B12, Covance)	Homo sapiens		EEXP000391	HEK293T (embryonic kidney)	ZNF669	GSM2466625;GSE78099;28273063
EEXP000568	Q8TAW3	10	EPEAKS000549	anti-HA.11 antibody (clone 16B12, Covance)	Homo sapiens		EEXP000391	HEK293T (embryonic kidney)	ZNF671	GSM2466626;GSE78099;28273063
EEXP000569	Q2M3X9	10	EPEAKS000550	anti-HA.11 antibody (clone 16B12, Covance)	Homo sapiens		EEXP000391	HEK293T (embryonic kidney)	ZNF674	GSM2466627;GSE78099;28273063
EEXP000570	Q8TD23	10	EPEAKS000551	anti-HA.11 antibody (clone 16B12, Covance)	Homo sapiens		EEXP000391	HEK293T (embryonic kidney)	ZNF675	GSM2466628;GSE78099;28273063
EEXP000571	Q8NEM1	10	EPEAKS000552	anti-HA.11 antibody (clone 16B12, Covance)	Homo sapiens		EEXP000391	HEK293T (embryonic kidney)	ZNF680	GSM2466629;GSE78099;28273063
EEXP000572	Q8NEM1	10	EPEAKS000553	anti-HA.11 antibody (clone 16B12, Covance)	Homo sapiens		EEXP000391	HEK293T (embryonic kidney)	ZNF680	GSM2466630;GSE78099;28273063
EEXP000573	Q96N22	10	EPEAKS000554	anti-HA.11 antibody (clone 16B12, Covance)	Homo sapiens		EEXP000391	HEK293T (embryonic kidney)	ZNF681	GSM2466631;GSE78099;28273063
EEXP000574	O95780	10	EPEAKS000555	anti-HA.11 antibody (clone 16B12, Covance)	Homo sapiens		EEXP000391	HEK293T (embryonic kidney)	ZNF682	GSM2466632;GSE78099;28273063
EEXP000575	O95780	10	EPEAKS000556	anti-HA.11 antibody (clone 16B12, Covance)	Homo sapiens		EEXP000391	HEK293T (embryonic kidney)	ZNF682	GSM2466633;GSE78099;28273063
EEXP000576	Q5T5D7	10	EPEAKS000557	anti-HA.11 antibody (clone 16B12, Covance)	Homo sapiens		EEXP000391	HEK293T (embryonic kidney)	ZNF684	GSM2466634;GSE78099;28273063
EEXP000577	Q8IW36	10	EPEAKS000558	anti-HA.11 antibody (clone 16B12, Covance)	Homo sapiens		EEXP000391	HEK293T (embryonic kidney)	ZNF695	GSM2466635;GSE78099;28273063
EEXP000578	Q9UC07	10	EPEAKS000559	anti-HA.11 antibody (clone 16B12, Covance)	Homo sapiens		EEXP000391	HEK293T (embryonic kidney)	ZNF69	GSM2466636;GSE78099;28273063
EEXP000579	Q9NV72	10	EPEAKS000560	anti-HA.11 antibody (clone 16B12, Covance)	Homo sapiens		EEXP000391	HEK293T (embryonic kidney)	ZNF701	GSM2466637;GSE78099;28273063
EEXP000580	A8MUZ8	10	EPEAKS000561	anti-HA.11 antibody (clone 16B12, Covance)	Homo sapiens		EEXP000391	HEK293T (embryonic kidney)	ZNF705G	GSM2466638;GSE78099;28273063
EEXP000581	Q96C28	10	EPEAKS000562	anti-HA.11 antibody (clone 16B12, Covance)	Homo sapiens		EEXP000391	HEK293T (embryonic kidney)	ZNF707	GSM2466639;GSE78099;28273063
EEXP000582	P17019	10	EPEAKS000563	anti-HA.11 antibody (clone 16B12, Covance)	Homo sapiens		EEXP000391	HEK293T (embryonic kidney)	ZNF708	GSM2466640;GSE78099;28273063
EEXP000583	Q96N38	10	EPEAKS000564	anti-HA.11 antibody (clone 16B12, Covance)	Homo sapiens		EEXP000391	HEK293T (embryonic kidney)	ZNF714	GSM2466641;GSE78099;28273063
EEXP000584	A6NP11	10	EPEAKS000565	anti-HA.11 antibody (clone 16B12, Covance)	Homo sapiens		EEXP000391	HEK293T (embryonic kidney)	ZNF716	GSM2466642;GSE78099;28273063
EEXP000585	Q6ZMV8	10	EPEAKS000566	anti-HA.11 antibody (clone 16B12, Covance)	Homo sapiens		EEXP000391	HEK293T (embryonic kidney)	ZNF730	GSM2466643;GSE78099;28273063
EEXP000586	B4DX44	10	EPEAKS000567	anti-HA.11 antibody (clone 16B12, Covance)	Homo sapiens		EEXP000391	HEK293T (embryonic kidney)	ZNF736	GSM2466644;GSE78099;28273063
EEXP000587	O75373	10	EPEAKS000568	anti-HA.11 antibody (clone 16B12, Covance)	Homo sapiens		EEXP000391	HEK293T (embryonic kidney)	ZNF737	GSM2466645;GSE78099;28273063
EEXP000588	O43361	10	EPEAKS000569	anti-HA.11 antibody (clone 16B12, Covance)	Homo sapiens		EEXP000391	HEK293T (embryonic kidney)	ZNF749	GSM2466646;GSE78099;28273063
EEXP000589	Q16587	10	EPEAKS000570	anti-HA.11 antibody (clone 16B12, Covance)	Homo sapiens		EEXP000391	HEK293T (embryonic kidney)	ZNF74	GSM2466647;GSE78099;28273063
EEXP000590	P51815	10	EPEAKS000571	anti-HA.11 antibody (clone 16B12, Covance)	Homo sapiens		EEXP000391	HEK293T (embryonic kidney)	ZNF75D	GSM2466648;GSE78099;28273063
EEXP000591	P51815	10	EPEAKS000572	anti-HA.11 antibody (clone 16B12, Covance)	Homo sapiens		EEXP000391	HEK293T (embryonic kidney)	ZNF75D	GSM2466649;GSE78099;28273063
EEXP000592	Q96H86	10	EPEAKS000573	anti-HA.11 antibody (clone 16B12, Covance)	Homo sapiens		EEXP000391	HEK293T (embryonic kidney)	ZNF764	GSM2466650;GSE78099;28273063
EEXP000593	Q7L2R6	10	EPEAKS000574	anti-HA.11 antibody (clone 16B12, Covance)	Homo sapiens		EEXP000391	HEK293T (embryonic kidney)	ZNF765	GSM2466651;GSE78099;28273063
EEXP000594	Q5HY98	10	EPEAKS000575	anti-HA.11 antibody (clone 16B12, Covance)	Homo sapiens		EEXP000391	HEK293T (embryonic kidney)	ZNF766	GSM2466652;GSE78099;28273063
EEXP000595	Q68DI1	10	EPEAKS000576	anti-HA.11 antibody (clone 16B12, Covance)	Homo sapiens		EEXP000391	HEK293T (embryonic kidney)	ZNF776	GSM2466653;GSE78099;28273063
EEXP000596	Q9ULD5	10	EPEAKS000577	anti-HA.11 antibody (clone 16B12, Covance)	Homo sapiens		EEXP000391	HEK293T (embryonic kidney)	ZNF777	GSM2466654;GSE78099;28273063
EEXP000597	Q96MU6	10	EPEAKS000578	anti-HA.11 antibody (clone 16B12, Covance)	Homo sapiens		EEXP000391	HEK293T (embryonic kidney)	ZNF778	GSM2466655;GSE78099;28273063
EEXP000598	Q15935	10	EPEAKS000579	anti-HA.11 antibody (clone 16B12, Covance)	Homo sapiens		EEXP000391	HEK293T (embryonic kidney)	ZNF77	GSM2466656;GSE78099;28273063
EEXP000599	O75290	10	EPEAKS000580	anti-HA.11 antibody (clone 16B12, Covance)	Homo sapiens		EEXP000391	HEK293T (embryonic kidney)	ZNF780A	GSM2466657;GSE78099;28273063
EEXP000600	Q6ZMW2	10	EPEAKS000581	anti-HA.11 antibody (clone 16B12, Covance)	Homo sapiens		EEXP000391	HEK293T (embryonic kidney)	ZNF782	GSM2466658;GSE78099;28273063
EEXP000601	Q6ZMW2	10	EPEAKS000582	anti-HA.11 antibody (clone 16B12, Covance)	Homo sapiens		EEXP000391	HEK293T (embryonic kidney)	ZNF782	GSM2466659;GSE78099;28273063
EEXP000602	A8K8V0	10	EPEAKS000583	anti-HA.11 antibody (clone 16B12, Covance)	Homo sapiens		EEXP000391	HEK293T (embryonic kidney)	ZNF785	GSM2466660;GSE78099;28273063
EEXP000603	Q8N393	10	EPEAKS000584	anti-HA.11 antibody (clone 16B12, Covance)	Homo sapiens		EEXP000391	HEK293T (embryonic kidney)	ZNF786	GSM2466661;GSE78099;28273063
EEXP000604	Q5FWF6	10	EPEAKS000585	anti-HA.11 antibody (clone 16B12, Covance)	Homo sapiens		EEXP000391	HEK293T (embryonic kidney)	ZNF789	GSM2466662;GSE78099;28273063
EEXP000605	Q6PG37	10	EPEAKS000586	anti-HA.11 antibody (clone 16B12, Covance)	Homo sapiens		EEXP000391	HEK293T (embryonic kidney)	ZNF790	GSM2466663;GSE78099;28273063
EEXP000606	Q3KP31	10	EPEAKS000587	anti-HA.11 antibody (clone 16B12, Covance)	Homo sapiens		EEXP000391	HEK293T (embryonic kidney)	ZNF791	GSM2466664;GSE78099;28273063
EEXP000607	Q3KQV3	10	EPEAKS000588	anti-HA.11 antibody (clone 16B12, Covance)	Homo sapiens		EEXP000391	HEK293T (embryonic kidney)	ZNF792	GSM2466665;GSE78099;28273063
EEXP000608	Q6ZN11	10	EPEAKS000589	anti-HA.11 antibody (clone 16B12, Covance)	Homo sapiens		EEXP000391	HEK293T (embryonic kidney)	ZNF793	GSM2466666;GSE78099;28273063
EEXP000609	Q6ZN11	10	EPEAKS000590	anti-HA.11 antibody (clone 16B12, Covance)	Homo sapiens		EEXP000391	HEK293T (embryonic kidney)	ZNF793	GSM2466667;GSE78099;28273063
EEXP000610	Q96GE5	10	EPEAKS000591	anti-HA.11 antibody (clone 16B12, Covance)	Homo sapiens		EEXP000391	HEK293T (embryonic kidney)	ZNF799	GSM2466668;GSE78099;28273063
EEXP000611	Q15937	10	EPEAKS000592	anti-HA.11 antibody (clone 16B12, Covance)	Homo sapiens		EEXP000391	HEK293T (embryonic kidney)	ZNF79	GSM2466669;GSE78099;28273063
EEXP000612	P17097	10	EPEAKS000593	anti-HA.11 antibody (clone 16B12, Covance)	Homo sapiens		EEXP000391	HEK293T (embryonic kidney)	ZNF7	GSM2466670;GSE78099;28273063
EEXP000613	Q5CZA5	10	EPEAKS000594	anti-HA.11 antibody (clone 16B12, Covance)	Homo sapiens		EEXP000391	HEK293T (embryonic kidney)	ZNF805	GSM2466671;GSE78099;28273063
EEXP000614	Q8N4W9	10	EPEAKS000595	anti-HA.11 antibody (clone 16B12, Covance)	Homo sapiens		EEXP000391	HEK293T (embryonic kidney)	ZNF808	GSM2466672;GSE78099;28273063
EEXP000615	Q0VGE8	10	EPEAKS000596	anti-HA.11 antibody (clone 16B12, Covance)	Homo sapiens		EEXP000391	HEK293T (embryonic kidney)	ZNF816	GSM2466673;GSE78099;28273063
EEXP000616	P51508	10	EPEAKS000597	anti-HA.11 antibody (clone 16B12, Covance)	Homo sapiens		EEXP000391	HEK293T (embryonic kidney)	ZNF81	GSM2466674;GSE78099;28273063
EEXP000617	P16415	10	EPEAKS000598	anti-HA.11 antibody (clone 16B12, Covance)	Homo sapiens		EEXP000391	HEK293T (embryonic kidney)	ZNF823	GSM2466675;GSE78099;28273063
EEXP000618	Q147U1	10	EPEAKS000599	anti-HA.11 antibody (clone 16B12, Covance)	Homo sapiens		EEXP000391	HEK293T (embryonic kidney)	ZNF846	GSM2466676;GSE78099;28273063
EEXP000619	P51523	10	EPEAKS000600	anti-HA.11 antibody (clone 16B12, Covance)	Homo sapiens		EEXP000391	HEK293T (embryonic kidney)	ZNF84	GSM2466677;GSE78099;28273063
EEXP000620	Q03923	10	EPEAKS000601	anti-HA.11 antibody (clone 16B12, Covance)	Homo sapiens		EEXP000391	HEK293T (embryonic kidney)	ZNF85	GSM2466678;GSE78099;28273063
EEXP000621	A6NHJ4	10	EPEAKS000602	anti-HA.11 antibody (clone 16B12, Covance)	Homo sapiens		EEXP000391	HEK293T (embryonic kidney)	ZNF860	GSM2466679;GSE78099;28273063
EEXP000622	B4DU55	10	EPEAKS000603	anti-HA.11 antibody (clone 16B12, Covance)	Homo sapiens		EEXP000391	HEK293T (embryonic kidney)	ZNF879	GSM2466680;GSE78099;28273063
EEXP000623	Q6PDB4	10	EPEAKS000604	anti-HA.11 antibody (clone 16B12, Covance)	Homo sapiens		EEXP000391	HEK293T (embryonic kidney)	ZNF880	GSM2466681;GSE78099;28273063
EEXP000624	A8MT65	10	EPEAKS000605	anti-HA.11 antibody (clone 16B12, Covance)	Homo sapiens		EEXP000391	HEK293T (embryonic kidney)	ZNF891	GSM2466682;GSE78099;28273063
EEXP000625	P17098	10	EPEAKS000606	anti-HA.11 antibody (clone 16B12, Covance)	Homo sapiens		EEXP000391	HEK293T (embryonic kidney)	ZNF8	GSM2466683;GSE78099;28273063
EEXP000626	Q03938	10	EPEAKS000607	anti-HA.11 antibody (clone 16B12, Covance)	Homo sapiens		EEXP000391	HEK293T (embryonic kidney)	ZNF90	GSM2466684;GSE78099;28273063
EEXP000627	P35789	10	EPEAKS000608	anti-HA.11 antibody (clone 16B12, Covance)	Homo sapiens		EEXP000391	HEK293T (embryonic kidney)	ZNF93	GSM2466685;GSE78099;28273063
EEXP000296	P70326	3119	EPEAKS000609	anti-TBX5 (sc-17866 XS, lot # B1213)	Mus musculus	Genotype: wildtype	NULL	embryonic stem cells derived cardiac precursors	Tbx5	GSM2054326;GSE77548;26875865
EEXP000297	P42582	3119	EPEAKS000610	anti-NKX2-5 (sc-8697 XS lot # B1213)	Mus musculus	Genotype: wildtype	NULL	embryonic stem cells derived cardiac precursors	Nkx2-5	GSM2054327;GSE77548;26875865
EEXP000299	P70326	3119	EPEAKS000612	anti-TBX5 (sc-17866 XS, lot # B1213)	Mus musculus	Genotype: wildtype	NULL	embryonic stem cells derived cardiac precursors	Tbx5	GSM2054329;GSE77548;26875865
EEXP000300	P42582	3119	EPEAKS000613	anti-NKX2-5 (sc-8697 XS lot # B1213)	Mus musculus	Genotype: wildtype	NULL	embryonic stem cells derived cardiac precursors	Nkx2-5	GSM2054330;GSE77548;26875865
EEXP000301	Q08369	3119	EPEAKS000614	anti-GATA4 (sc-1237 XS lot # B1213)	Mus musculus	Genotype: wildtype	NULL	embryonic stem cells derived cardiac precursors	Gata4	GSM2054331;GSE77548;26875865
EEXP000302	P42582	3119	EPEAKS000615	anti-NKX2-5 (sc-8697 XS lot # B1213)	Mus musculus	Genotype: Tbx5 knockout	NULL	embryonic stem cells derived cardiac precursors	Nkx2-5	GSM2054332;GSE77548;26875865
EEXP000303	Q08369	3119	EPEAKS000616	anti-GATA4 (sc-1237 XS lot # B1213)	Mus musculus	Genotype: Tbx5 knockout	NULL	embryonic stem cells derived cardiac precursors	Gata4	GSM2054333;GSE77548;26875865
EEXP000304	P42582	3119	EPEAKS000617	anti-NKX2-5 (sc-8697 XS lot # B1213)	Mus musculus	Genotype: Tbx5 knockout	NULL	embryonic stem cells derived cardiac precursors	Nkx2-5	GSM2054334;GSE77548;26875865
EEXP000305	Q08369	3119	EPEAKS000618	anti-GATA4 (sc-1237 XS lot # B1213)	Mus musculus	Genotype: Tbx5 knockout	NULL	embryonic stem cells derived cardiac precursors	Gata4	GSM2054335;GSE77548;26875865
EEXP000306	P70326	3119	EPEAKS000619	anti-TBX5 (sc-17866 XS, lot # B1213)	Mus musculus	Genotype: Nkx2-5 knockout	NULL	embryonic stem cells derived cardiac precursors	Tbx5	GSM2054336;GSE77548;26875865
EEXP000307	Q08369	3119	EPEAKS000620	GATA4 (sc-1237 XS lot # B1213)	Mus musculus	Genotype: Nkx2-5 knockout	NULL	embryonic stem cells derived cardiac precursors	Gata4	GSM2054337;GSE77548;26875865
EEXP000308	P70326	3119	EPEAKS000621	TBX5 (sc-17866 XS, lot # B1213)	Mus musculus	Genotype: Nkx2-5 knockout	NULL	embryonic stem cells derived cardiac precursors	Tbx5	GSM2054338;GSE77548;26875865
EEXP000310	Q08369	3119	EPEAKS000623	anti-GATA4 (sc-1237 XS lot # B1213)	Mus musculus	Genotype: Tbx5, Nkx2-5 double knockout	NULL	embryonic stem cells derived cardiac precursors	Gata4	GSM2054340;GSE77548;26875865
EEXP000311	Q08369	3119	EPEAKS000624	anti-GATA4 (sc-1237 XS lot # B1213)	Mus musculus	Genotype: Tbx5, Nkx2-5 double knockout	NULL	embryonic stem cells derived cardiac precursors	Gata4	GSM2054341;GSE77548;26875865
EEXP000312	P70326	3119	EPEAKS000625	anti-TBX5 (sc-17866 XS, lot # B1213)	Mus musculus	Genotype: wildtype	NULL	embryonic stem cells derived cardiac precursors	Tbx5	GSM2054342;GSE77548;26875865
EEXP000313	P42582	3119	EPEAKS000626	anti-NKX2-5 (sc-8697 XS lot # B1213)	Mus musculus	Genotype: wildtype	NULL	embryonic stem cells derived cardiac precursors	Nkx2-5	GSM2054343;GSE77548;26875865
EEXP000314	Q08369	3119	EPEAKS000627	anti-GATA4 (sc-1237 XS lot # B1213)	Mus musculus	Genotype: wildtype	NULL	embryonic stem cells derived cardiac precursors	Gata4	GSM2054344;GSE77548;26875865
EEXP000315	P70326	3119	EPEAKS000628	anti-TBX5 (sc-17866 XS, lot # B1213)	Mus musculus	Genotype: wildtype	NULL	embryonic stem cells derived cardiac precursors	Tbx5	GSM2054345;GSE77548;26875865
EEXP000316	P42582	3119	EPEAKS000629	anti-NKX2-5 (sc-8697 XS lot # B1213)	Mus musculus	Genotype: wildtype	NULL	embryonic stem cells derived cardiac precursors	Nkx2-5	GSM2054346;GSE77548;26875865
EEXP000317	Q08369	3119	EPEAKS000630	anti-GATA4 (sc-1237 XS lot # B1213)	Mus musculus	Genotype: wildtype	NULL	embryonic stem cells derived cardiac precursors	Gata4	GSM2054347;GSE77548;26875865
EEXP000318	P42582	3119	EPEAKS000631	anti-NKX2-5 (sc-8697 XS lot # B1213)	Mus musculus	Genotype: Tbx5 knockout	NULL	embryonic stem cells derived cardiac precursors	Nkx2-5	GSM2054348;GSE77548;26875865
EEXP000319	Q08369	3119	EPEAKS000632	anti-GATA4 (sc-1237 XS lot # B1213)	Mus musculus	Genotype: Tbx5 knockout	NULL	embryonic stem cells derived cardiac precursors	Gata4	GSM2054349;GSE77548;26875865
EEXP000320	P42582	3119	EPEAKS000633	anti-NKX2-5 (sc-8697 XS lot # B1213)	Mus musculus	Genotype: Tbx5 knockout	NULL	embryonic stem cells derived cardiac precursors	Nkx2-5	GSM2054350;GSE77548;26875865
EEXP000321	Q08369	3119	EPEAKS000634	anti-GATA4 (sc-1237 XS lot # B1213)	Mus musculus	Genotype: Tbx5 knockout	NULL	embryonic stem cells derived cardiac precursors	Gata4	GSM2054351;GSE77548;26875865
EEXP000322	P70326	3119	EPEAKS000635	TBX5 (sc-17866 XS, lot # B1213)	Mus musculus	Genotype: Nkx2-5 knockout	NULL	embryonic stem cells derived cardiac precursors	Tbx5	GSM2054352;GSE77548;26875865
EEXP000323	Q08369	3119	EPEAKS000636	anti-GATA4 (sc-1237 XS lot # B1213)	Mus musculus	Genotype: Nkx2-5 knockout	NULL	embryonic stem cells derived cardiac precursors	Gata4	GSM2054353;GSE77548;26875865
EEXP000324	P70326	3119	EPEAKS000637	anti-TBX5 (sc-17866 XS, lot # B1213)	Mus musculus	Genotype: Nkx2-5 knockout	NULL	embryonic stem cells derived cardiac precursors	Tbx5	GSM2054354;GSE77548;26875865
EEXP000325	Q08369	3119	EPEAKS000638	anti-GATA4 (sc-1237 XS lot # B1213)	Mus musculus	Genotype: Nkx2-5 knockout	NULL	embryonic stem cells derived cardiac precursors	Gata4	GSM2054355;GSE77548;26875865
EEXP000326	Q08369	3119	EPEAKS000639	anti-GATA4 (sc-1237 XS lot # B1213)	Mus musculus	Genotype: Tbx5, Nkx2-5 double knockout	NULL	embryonic stem cells derived cardiac precursors	Gata4	GSM2054356;GSE77548;26875865
EEXP000327	Q08369	3119	EPEAKS000640	anti-GATA4 (sc-1237 XS lot # B1213)	Mus musculus	Genotype: Tbx5, Nkx2-5 double knockout	NULL	embryonic stem cells derived cardiac precursors	Gata4	GSM2054357;GSE77548;26875865
EEXP000759	P11473	3142	EPEAKS000644	anti-VDR (Santa Cruz Biotechnology, sc-1008)	Homo sapiens	Treatment: VD stimulation	NULL	GM06986 (lymphoblastoid cells line,EBV transformed)	VDR	GSM1889552;GSE73254;28335003
EEXP000760	P11473	3143	EPEAKS000645	anti-VDR (Santa Cruz Biotechnology, sc-1008)	Homo sapiens	Treatment: VD stimulation	NULL	GM06989 (Lymphoblastoid cells line, EBV transformed)	VDR	GSM1889553;GSE73254;28335003
EEXP000761	P11473	3144	EPEAKS000646	anti-VDR (Santa Cruz Biotechnology, sc-1008)	Homo sapiens	Treatment: VD stimulation	NULL	GM06997 (Lymphoblastoid cells line, EBV transformed)	VDR	GSM1889554;GSE73254;28335003
EEXP000762	P11473	3145	EPEAKS000647	anti-VDR (Santa Cruz Biotechnology, sc-1008)	Homo sapiens	Treatment: VD stimulation	NULL	GM07029 (Lymphoblastoid cells line, EBV transformed)	VDR	GSM1889555;GSE73254;28335003
EEXP000763	P11473	3146	EPEAKS000648	anti-VDR (Santa Cruz Biotechnology, sc-1008)	Homo sapiens	Treatment: VD stimulation	NULL	GM07045 (Lymphoblastoid cells line, EBV transformed)	VDR	GSM1889556;GSE73254;28335003
EEXP000764	P11473	3147	EPEAKS000649	anti-VDR (Santa Cruz Biotechnology, sc-1008)	Homo sapiens	Treatment: VD stimulation	NULL	GM10831 (Lymphoblastoid cells line, EBV transformed)	VDR	GSM1889557;GSE73254;28335003
EEXP000765	P11473	3148	EPEAKS000650	anti-VDR (Santa Cruz Biotechnology, sc-1008)	Homo sapiens	Treatment: VD stimulation	NULL	GM10846 (Lymphoblastoid cells line, EBV transformed)	VDR	GSM1889558;GSE73254;28335003
EEXP000766	P11473	339	EPEAKS000651	anti-VDR (Santa Cruz Biotechnology, sc-1008)	Homo sapiens	Treatment: VD stimulation	NULL	GM10847 (female B-cells Lymphoblastoid Cell Lines)	VDR	GSM1889559;GSE73254;28335003
EEXP000767	P11473	3149	EPEAKS000652	anti-VDR (Santa Cruz Biotechnology, sc-1008)	Homo sapiens	Treatment: VD stimulation	NULL	GM11829 (Lymphoblastoid cells line, EBV transformed)	VDR	GSM1889560;GSE73254;28335003
EEXP000768	P11473	3150	EPEAKS000653	anti-VDR (Santa Cruz Biotechnology, sc-1008)	Homo sapiens	Treatment: VD stimulation	NULL	GM11832 (Lymphoblastoid cells line, EBV transformed)	VDR	GSM1889561;GSE73254;28335003
EEXP000769	P11473	3151	EPEAKS000654	anti-VDR (Santa Cruz Biotechnology, sc-1008)	Homo sapiens	Treatment: VD stimulation	NULL	GM11918 (Lymphoblastoid cells line, EBV transformed)	VDR	GSM1889562;GSE73254;28335003
EEXP000770	P11473	3152	EPEAKS000655	anti-VDR (Santa Cruz Biotechnology, sc-1008)	Homo sapiens	Treatment: VD stimulation	NULL	GM11919 (Lymphoblastoid cells line, EBV transformed)	VDR	GSM1889563;GSE73254;28335003
EEXP000771	P11473	3153	EPEAKS000656	anti-VDR (Santa Cruz Biotechnology, sc-1008)	Homo sapiens	Treatment: VD stimulation	NULL	GM12264 (Lymphoblastoid cells line, EBV transformed)	VDR	GSM1889564;GSE73254;28335003
EEXP000773	P11473	3155	EPEAKS000658	anti-VDR (Santa Cruz Biotechnology, sc-1008)	Homo sapiens	Treatment: VD stimulation	NULL	GM12489 (Lymphoblastoid cells line, EBV transformed)	VDR	GSM1889566;GSE73254;28335003
EEXP000774	P11473	3156	EPEAKS000659	anti-VDR (Santa Cruz Biotechnology, sc-1008)	Homo sapiens	Treatment: VD stimulation	NULL	GM12716 (Lymphoblastoid cells line, EBV transformed)	VDR	GSM1889567;GSE73254;28335003
EEXP000776	P11473	352	EPEAKS000661	anti-VDR (Santa Cruz Biotechnology, sc-1008)	Homo sapiens	Treatment: VD stimulation	NULL	GM12872 (male B-cells)	VDR	GSM1889569;GSE73254;28335003
EEXP000777	P11473	3158	EPEAKS000662	anti-VDR (Santa Cruz Biotechnology, sc-1008)	Homo sapiens	Treatment: VD stimulation	NULL	GM19189 (Lymphoblastoid cells line, EBV transformed)	VDR	GSM1889570;GSE73254;28335003
EEXP000778	P11473	3159	EPEAKS000663	anti-VDR (Santa Cruz Biotechnology, sc-1008)	Homo sapiens	Treatment: VD stimulation	NULL	GM19190 (Lymphoblastoid cells line, EBV transformed)	VDR	GSM1889571;GSE73254;28335003
EEXP000779	P11473	3160	EPEAKS000664	anti-VDR (Santa Cruz Biotechnology, sc-1008)	Homo sapiens	Treatment: VD stimulation	NULL	GM19191 (Lymphoblastoid cells line, EBV transformed)	VDR	GSM1889572;GSE73254;28335003
EEXP000780	P11473	3161	EPEAKS000665	anti-VDR (Santa Cruz Biotechnology, sc-1008)	Homo sapiens	Treatment: VD stimulation	NULL	GM19213 (Lymphoblastoid cells line, EBV transformed)	VDR	GSM1889573;GSE73254;28335003
EEXP000781	P11473	3162	EPEAKS000666	anti-VDR (Santa Cruz Biotechnology, sc-1008)	Homo sapiens	Treatment: VD stimulation	NULL	GM19214 (Lymphoblastoid cells line, EBV transformed)	VDR	GSM1889574;GSE73254;28335003
EEXP000782	P11473	3163	EPEAKS000667	anti-VDR (Santa Cruz Biotechnology, sc-1008)	Homo sapiens	Treatment: VD stimulation	NULL	GM19215 (Lymphoblastoid cells line, EBV transformed)	VDR	GSM1889575;GSE73254;28335003
EEXP000783	P11473	3164	EPEAKS000668	anti-VDR (Santa Cruz Biotechnology, sc-1008)	Homo sapiens	Treatment: VD stimulation	NULL	GM19235 (Lymphoblastoid cells line, EBV transformed)	VDR	GSM1889576;GSE73254;28335003
EEXP000784	P11473	3165	EPEAKS000669	anti-VDR (Santa Cruz Biotechnology, sc-1008)	Homo sapiens	Treatment: VD stimulation	NULL	GM19236 (Lymphoblastoid cells line, EBV transformed)	VDR	GSM1889577;GSE73254;28335003
EEXP000785	P11473	3166	EPEAKS000670	anti-VDR (Santa Cruz Biotechnology, sc-1008)	Homo sapiens	Treatment: VD stimulation	NULL	GM19237 (Lymphoblastoid cells line, EBV transformed)	VDR	GSM1889578;GSE73254;28335003
EEXP000786	P11473	3167	EPEAKS000671	anti-VDR (Santa Cruz Biotechnology, sc-1008)	Homo sapiens	Treatment: VD stimulation	NULL	GM19247 (Lymphoblastoid cells line, EBV transformed)	VDR	GSM1889579;GSE73254;28335003
EEXP000787	P11473	3168	EPEAKS000672	anti-VDR (Santa Cruz Biotechnology, sc-1008)	Homo sapiens	Treatment: VD stimulation	NULL	GM19248 (Lymphoblastoid cells line, EBV transformed)	VDR	GSM1889580;GSE73254;28335003
EEXP000788	P11473	3169	EPEAKS000673	anti-VDR (Santa Cruz Biotechnology, sc-1008)	Homo sapiens	Treatment: VD stimulation	NULL	GM19249 (Lymphoblastoid cells line, EBV transformed)	VDR	GSM1889581;GSE73254;28335003
EEXP000380	P48432	204	EPEAKS000698	anti-Sox2 (R&D Systems, Cat. # AF2018, Lot # KOY0112011)	Mus musculus	Treatment: 50nM trichostatin A (TSA) for 8hrs	NULL	D3 (embryonic stem cells)	Sox2	GSM1537541;GSE62972;25537195
EEXP000217	P10275	70	EPEAKS000704	anti-AR (N20, Santa Cruz Biotechnology)	Homo sapiens	Treatment: vehicle, control	NULL	LNCaP (prostate carcinoma)	AR	GSM1071276;GSE43785;25535248
EEXP000219	P10275	70	EPEAKS000706	anti-AR (N20, Santa Cruz Biotechnology)	Homo sapiens	Treatment: 10 nm DHT	NULL	LNCaP (prostate carcinoma)	AR	GSM1071280;GSE43785;25535248
EEXP000220	P10275	70	EPEAKS000707	anti-AR (N20, Santa Cruz Biotechnology)	Homo sapiens	Treatment: 10 nm DHT	NULL	LNCaP (prostate carcinoma)	AR	GSM1071281;GSE43785;25535248
EEXP000222	P10275	3116	EPEAKS000709	anti-AR (N20, Santa Cruz Biotechnology)	Homo sapiens	Donor: a	NULL	non-malignant adjacent tissues of prostate cancer patient	AR	GSM1071285;GSE43785;25535248
EEXP000223	P10275	3116	EPEAKS000710	anti-AR (N20, Santa Cruz Biotechnology)	Homo sapiens	Donor: b	NULL	non-malignant adjacent tissues of prostate cancer patient	AR	GSM1071286;GSE43785;25535248
EEXP000226	P10275	66	EPEAKS000713	anti-AR (N20, Santa Cruz Biotechnology)	Homo sapiens	Donor: c	NULL	prostate cancer	AR	GSM1071289;GSE43785;25535248
EEXP000227	P10275	66	EPEAKS000714	anti-AR (N20, Santa Cruz Biotechnology)	Homo sapiens	Donor: d	NULL	prostate cancer	AR	GSM1071290;GSE43785;25535248
EEXP000228	P10275	66	EPEAKS000715	anti-AR (N20, Santa Cruz Biotechnology)	Homo sapiens	Donor: d	NULL	prostate cancer	AR	GSM1071291;GSE43785;25535248
EEXP000229	P10275	66	EPEAKS000716	anti-AR (N20, Santa Cruz Biotechnology)	Homo sapiens	Donor: a	NULL	prostate cancer	AR	GSM1071292;GSE43785;25535248
EEXP000230	P10275	66	EPEAKS000717	anti-AR (N20, Santa Cruz Biotechnology)	Homo sapiens	Donor: a	NULL	prostate cancer	AR	GSM1071293;GSE43785;25535248
EEXP000246	P10275	7	EPEAKS000748	anti-V7 (AG10008, from Precision Antibody Columbia, MD )	Homo sapiens		NULL	22RV1 (prostate carcinoma)	AR	GSM2643239;GSE99378;29844167
EEXP000247	P10275	7	EPEAKS000749	anti-V7 (AG10008, from Precision Antibody Columbia, MD )	Homo sapiens		NULL	22RV1 (prostate carcinoma)	AR	GSM2643240;GSE99378;29844167
EEXP000248	P10275	7	EPEAKS000750	anti-AR (C19, from Santa Cruz Biotechnology, Santa Cruz, CA)	Homo sapiens		NULL	22RV1 (prostate carcinoma)	AR	GSM2643241;GSE99378;29844167
EEXP000249	P10275	7	EPEAKS000751	anti-AR (C19, from Santa Cruz Biotechnology, Santa Cruz, CA)	Homo sapiens		NULL	22RV1 (prostate carcinoma)	AR	GSM2643242;GSE99378;29844167
EEXP000250	Q92826	7	EPEAKS000752	anti-HoxB13 (H80, Santa Cruz Biotechnology, Santa Cruz, CA)	Homo sapiens		NULL	22RV1 (prostate carcinoma)	HOXB13	GSM2643243;GSE99378;29844167
EEXP000251	Q92826	7	EPEAKS000753	anti-HoxB13 (H80, Santa Cruz Biotechnology, Santa Cruz, CA)	Homo sapiens		NULL	22RV1 (prostate carcinoma)	HOXB13	GSM2643244;GSE99378;29844167
EEXP000252	P10275	3117	EPEAKS000754	anti-V7 (AG10008, from Precision Antibody Columbia, MD )	Homo sapiens		NULL	LN95 (Prostate adenocarcinoma)	AR	GSM2643245;GSE99378;29844167
EEXP000254	P10275	3117	EPEAKS000756	anti-AR (C19, from Santa Cruz Biotechnology, Santa Cruz, CA)	Homo sapiens		NULL	LN95 (Prostate adenocarcinoma)	AR	GSM2643247;GSE99378;29844167
EEXP000255	P10275	3117	EPEAKS000757	anti-AR (C19, from Santa Cruz Biotechnology, Santa Cruz, CA)	Homo sapiens		NULL	LN95 (Prostate adenocarcinoma)	AR	GSM2643248;GSE99378;29844167
EEXP000256	Q92826	3117	EPEAKS000758	anti-HoxB13 (H80, Santa Cruz Biotechnology, Santa Cruz, CA)	Homo sapiens		NULL	LN95 (Prostate adenocarcinoma)	HOXB13	GSM2643249;GSE99378;29844167
EEXP000257	Q92826	3117	EPEAKS000759	anti-HoxB13 (H80, Santa Cruz Biotechnology, Santa Cruz, CA)	Homo sapiens		NULL	LN95 (Prostate adenocarcinoma)	HOXB13	GSM2643250;GSE99378;29844167
EEXP000258	Q92826	66	EPEAKS000760	anti-HoxB13 (H80, Santa Cruz Biotechnology, Santa Cruz, CA)	Homo sapiens		NULL	prostate cancer	HOXB13	GSM2643263;GSE99378;29844167
EEXP000259	P10275	66	EPEAKS000761	anti-V7 (AG10008, from Precision Antibody Columbia, MD )	Homo sapiens		NULL	prostate cancer	AR	GSM2643264;GSE99378;29844167
EEXP000260	Q92826	66	EPEAKS000762	anti-HoxB13 (H80, Santa Cruz Biotechnology, Santa Cruz, CA)	Homo sapiens		NULL	prostate cancer	HOXB13	GSM2643265;GSE99378;29844167
EEXP000261	P10275	66	EPEAKS000763	anti-V7 (AG10008, from Precision Antibody Columbia, MD )	Homo sapiens		NULL	prostate cancer	AR	GSM2643266;GSE99378;29844167
EEXP000384	P61372	3134	EPEAKS000766	Isl1 (gifts from T. Jessell)	Mus musculus	Treatment: iCre, RA, SAG on day 2,DAPT on day 4; Time: day 5	EEXP000381	Ainv15-derived spinal motor neurons	Isl1	GSM2098373;GSE79561;27939581
EEXP000385	P61372	3134	EPEAKS000767	Isl1 (gifts from T. Jessell)	Mus musculus	Treatment: iCre, RA, SAG on day 2,DAPT on day 4; Time: day 5	EEXP000383	Ainv15-derived spinal motor neurons	Isl1	GSM2098374;GSE79561;27939581
EEXP000386	P61372	3134	EPEAKS000768	Isl1 (gifts from T. Jessell)	Mus musculus	Treatment: iCre, RA, SAG on day 2,DAPT on day 4,5; Time: day 6	EEXP000382	Ainv15-derived spinal motor neurons	Isl1	GSM2098375;GSE79561;27939581
EEXP000387	P61372	3134	EPEAKS000769	Isl1 (gifts from T. Jessell)	Mus musculus	Treatment: iCre, RA, SAG on day 2,DAPT on day 4,5; Time: day 6	EEXP000382	Ainv15-derived spinal motor neurons	Isl1	GSM2098376;GSE79561;27939581
EEXP000388	O08755	3134	EPEAKS000770	Onecut1 (Santa Cruz, catalog# sc-13050, lot# J0405)	Mus musculus	Treatment: iCre, RA, SAG on day 2,DAPT on day 4; Time: day 5	EEXP000383	Ainv15-derived spinal motor neurons	Onecut1	GSM2098377;GSE79561;27939581
EEXP000389	O08755	3134	EPEAKS000771	Onecut1 (Santa Cruz, catalog# sc-13050, lot# J0405)	Mus musculus	Treatment: iCre, RA, SAG on day 2,DAPT on day 4,5; Time: day 6	EEXP000382	Ainv15-derived spinal motor neurons	Onecut1	GSM2098378;GSE79561;27939581
EEXP000390	P50481	3134	EPEAKS000772	anti-V5 (Invitrogen, catalog# R960, lot# 1652168)	Mus musculus	Treatment: iCre, RA, SAG on day 2; Time: day 4	NULL	Ainv15-derived spinal motor neurons	Lhx3	GSM2098379;GSE79561;27939581
EEXP000329	Q61539	2	EPEAKS000773	anti-Esrrb	Mus musculus	Strain: C57BL/6; Genotype: CRISPR/Cas9 genome editing to biallelically delete the composite Oct4/Sox2 motif in Klf4	NULL	mESCs (mouse embryonic stem cells)	Esrrb	GSM2561449;GSE97304;28982762
EEXP000330	P42227	2	EPEAKS000774	anti-Stat3	Mus musculus	Strain: C57BL/6; Genotype: CRISPR/Cas9 genome editing to biallelically delete the composite Oct4/Sox2 motif in Klf4	NULL	mESCs (mouse embryonic stem cells)	Stat3	GSM2561450;GSE97304;28982762
EEXP000791	Q60929	1153	EPEAKS000775	anti-MEF2A (Santa Cruz Biotechnology, sc-313X)	Mus musculus		EEXP000789	C2C12 (myoblasts)	Mef2a	GSM1499534;GSE61204;25217591
EEXP000793	Q8NHY6	10	EPEAKS000777	Anti-HA (clone 16B12, Covance)	Homo sapiens	Genotype: transduced ZFP28	NULL	HEK293T (embryonic kidney)	ZFP28	GSM3402700;GSE120539;31403225
EEXP000794	Q9P0L1	10	EPEAKS000778	Anti-HA (clone 16B12, Covance)	Homo sapiens	Genotype: transduced ZKSCAN7	NULL	HEK293T (embryonic kidney)	ZKSCAN7	GSM3402701;GSE120539;31403225
EEXP000795	Q969J2	10	EPEAKS000779	Anti-HA (clone 16B12, Covance)	Homo sapiens	Genotype: transduced ZKSCAN4	NULL	HEK293T (embryonic kidney)	ZKSCAN4	GSM3402702;GSE120539;31403225
EEXP000796	Q9HCG1	10	EPEAKS000780	Anti-HA (clone 16B12, Covance)	Homo sapiens	Genotype: transduced ZNF160	NULL	HEK293T (embryonic kidney)	ZNF160	GSM3402703;GSE120539;31403225
EEXP000797	O14628	10	EPEAKS000781	Anti-HA (clone 16B12, Covance)	Homo sapiens	Genotype: transduced ZNF195	NULL	HEK293T (embryonic kidney)	ZNF195	GSM3402704;GSE120539;31403225
EEXP000798	P52744	10	EPEAKS000782	Anti-HA (clone 16B12, Covance)	Homo sapiens	Genotype: transduced ZNF138	NULL	HEK293T (embryonic kidney)	ZNF138	GSM3402705;GSE120539;31403225
EEXP000799	Q9BRH9	10	EPEAKS000783	Anti-HA (clone 16B12, Covance)	Homo sapiens	Genotype: transduced ZNF251	NULL	HEK293T (embryonic kidney)	ZNF251	GSM3402706;GSE120539;31403225
EEXP000800	Q8IZ26	10	EPEAKS000784	Anti-HA (clone 16B12, Covance)	Homo sapiens	Genotype: transduced ZNF34	NULL	HEK293T (embryonic kidney)	ZNF34	GSM3402707;GSE120539;31403225
EEXP000801	Q9BWM5	10	EPEAKS000785	Anti-HA (clone 16B12, Covance)	Homo sapiens	Genotype: transduced ZNF416	NULL	HEK293T (embryonic kidney)	ZNF416	GSM3402708;GSE120539;31403225
EEXP000802	Q9BUY5	10	EPEAKS000786	Anti-HA (clone 16B12, Covance)	Homo sapiens	Genotype: transduced ZNF426	NULL	HEK293T (embryonic kidney)	ZNF426	GSM3402709;GSE120539;31403225
EEXP000803	Q9NWS9	10	EPEAKS000787	Anti-HA (clone 16B12, Covance)	Homo sapiens	Genotype: transduced ZNF446	NULL	HEK293T (embryonic kidney)	ZNF446	GSM3402710;GSE120539;31403225
EEXP000804	Q86UE3	10	EPEAKS000788	Anti-HA (clone 16B12, Covance)	Homo sapiens	Genotype: transduced ZNF546	NULL	HEK293T (embryonic kidney)	ZNF546	GSM3402711;GSE120539;31403225
EEXP000805	Q9BSK1	10	EPEAKS000789	Anti-HA (clone 16B12, Covance)	Homo sapiens	Genotype: transduced ZNF577	NULL	HEK293T (embryonic kidney)	ZNF577	GSM3402712;GSE120539;31403225
EEXP000806	Q96N58	10	EPEAKS000790	Anti-HA (clone 16B12, Covance)	Homo sapiens	Genotype: transduced ZNF578	NULL	HEK293T (embryonic kidney)	ZNF578	GSM3402713;GSE120539;31403225
EEXP000807	A8MTY0	10	EPEAKS000791	Anti-HA (clone 16B12, Covance)	Homo sapiens	Genotype: transduced ZNF724P	NULL	HEK293T (embryonic kidney)	ZNF724	GSM3402714;GSE120539;31403225
EEXP000808	O14503	10	EPEAKS000792	Anti-HA (clone 16B12, Covance)	Homo sapiens	Genotype: transduced ZNF729	NULL	HEK293T (embryonic kidney)	BHLHE40	GSM3402715;GSE120539;31403225
EEXP000809	Q0D2J5	10	EPEAKS000793	Anti-HA (clone 16B12, Covance)	Homo sapiens	Genotype: transduced ZNF763	NULL	HEK293T (embryonic kidney)	ZNF763	GSM3402716;GSE120539;31403225
EEXP000810	Q68DY9	10	EPEAKS000794	Anti-HA (clone 16B12, Covance)	Homo sapiens	Genotype: transduced ZNF772	NULL	HEK293T (embryonic kidney)	ZNF772	GSM3402717;GSE120539;31403225
EXP000489	P42224	423	PEAKS033050	sc-345	Homo sapiens	Treatment: IFN gamma	EXP000490	HeLa S3 (cervical adenocarcinoma)	STAT1	GSM320736;GSE12782;19122651
EXP000370	O95936	396	PEAKS033051	EOMES	Homo sapiens	NULL	EXP000369	WA09 (embryonic stem cells)	EOMES	GSM640691;GSE26097;21245162
EXP000278	Q9UBX2	467	PEAKS033052	Combined anti-DUX4 C-terminus rabbit polyclonal antibodies MO488 and MO489	Homo sapiens	Treatment: myoblasts transduced with lentivirus carrying DUX4	EXP000279	myoblasts	DUX4	GSM837613;GSE33838;22209328
EXP000276	P03372	113	PEAKS033053		Homo sapiens	NULL	EXP000275	MCF7 (Invasive ductal breast carcinoma)	ESR1	GSM836126;GSE33804
EXP000379	P23511	514	PEAKS033054	NFYA (Santa Cruz H-209 sc-10779, Lot D2408)	Homo sapiens	NULL	EXP000377	K562 (myelogenous leukemia)	NFYA	GSM648587;GSE26439;21822215
EXP000653	Q99801	70	PEAKS033055	sc-15022	Homo sapiens	Treatment: DHT	EXP030990	LNCaP (prostate carcinoma)	NKX3-1	GSM699633;GSE28264
EXP000623	P55317	111	PEAKS033056	FOXA1 - Cat# AB4124, Chemicon	Homo sapiens	Treatment: E2	NULL	T47D (invasive ductal carcinoma)	FOXA1	GSM659795;GSE26831;21179027
EXP000578	P49116	430	PEAKS033057	rabbit anti TR4 (JD Engel lab)	Homo sapiens	NULL	NULL	HepG2 (hepatoblastoma)	NR2C2	21126370;GSM608156;GSE24685;GSM608155
EXP000579	P49116	356	PEAKS033058	rabbit anti TR4 (JD Engel lab)	Homo sapiens	NULL	NULL	GM12878 (female B-cells lymphoblastoid cells line)	NR2C2	21126370;GSM608158;GSM608157;GSE24685
EXP000574	Q96GC6	423	PEAKS033059	abnova mouse polyclonal anti-ZNF274	Homo sapiens	NULL	NULL	HeLa S3 (cervical adenocarcinoma)	ZNF274	GSE24632;21170338;GSM607485;GSM607486
EXP000575	Q96GC6	356	PEAKS033060	abnova mouse polyclonal anti-ZNF274	Homo sapiens	NULL	NULL	GM12878 (female B-cells lymphoblastoid cells line)	ZNF274	GSM607488;GSE24632;21170338;GSM607487
EXP000576	P19419	423	PEAKS033061	Epitomics monoclonal rabbit anti ELK1	Homo sapiens	NULL	NULL	HeLa S3 (cervical adenocarcinoma)	ELK1	GSM608163;GSE24685;21126370
EXP000577	P49116	514	PEAKS033062	rabbit anti TR4 (JD Engel lab)	Homo sapiens	NULL	NULL	K562 (myelogenous leukemia)	NR2C2	21126370;GSE24685;GSM608154;GSM608153
EXP000570	Q92922	423	PEAKS033063	anti-BAF155 (H-76), Santa Cruz Biotechnology, sc-10756	Homo sapiens	NULL	NULL	HeLa S3 (cervical adenocarcinoma)	SMARCC1	GSM601400;GSE24397;21408204
EXP000571	Q8TAQ2	423	PEAKS033064	anti-BAF170 (H-116), Santa Cruz Biotechnology, sc-10757	Homo sapiens	NULL	NULL	HeLa S3 (cervical adenocarcinoma)	SMARCC2	GSM601401;GSE24397;21408204
EXP000572	Q96GC6	514	PEAKS033065	abnova mouse polyclonal anti-ZNF274	Homo sapiens	NULL	NULL	K562 (myelogenous leukemia)	ZNF274	GSE24632;21170338;GSM607481;GSM607482
EXP000573	Q96GC6	430	PEAKS033066	abnova mouse polyclonal anti-ZNF274	Homo sapiens	NULL	NULL	HepG2 (hepatoblastoma)	ZNF274	GSE24632;21170338;GSM607483;GSM607484
EXP000474	P03372	113	PEAKS033067	ER?, Santa Cruz Biotechnology, sc-8005 X	Homo sapiens	Treatment: E2 for 24hr	NULL	MCF7 (Invasive ductal breast carcinoma)	ESR1	GSM862181;GSE35109
EXP000471	P03372	113	PEAKS033068	ER?, Santa Cruz Biotechnology, sc-8005 X	Homo sapiens	Treatment: DMSO	NULL	MCF7 (Invasive ductal breast carcinoma)	ESR1	GSM862178;GSE35109
EXP000473	P03372	113	PEAKS033069	ER?, Santa Cruz Biotechnology, sc-8005 X	Homo sapiens	Treatment: E2 for 4hr	NULL	MCF7 (Invasive ductal breast carcinoma)	ESR1	GSM862180;GSE35109
EXP000472	P03372	113	PEAKS033070	ER?, Santa Cruz Biotechnology, sc-8005 X	Homo sapiens	Treatment: E2 for 1hr	NULL	MCF7 (Invasive ductal breast carcinoma)	ESR1	GSM862179;GSE35109
EXP000772	Q04206	356	PEAKS033071	NF?B p65 (C-20) rabbit polyclonal antibody	Homo sapiens	Treatment: TNF-alpha induced (6h)	EXP000773	GM12878 (female B-cells lymphoblastoid cells line)	RELA	20299548;GSM486316;GSM486319;GSM486317;GSE19485;GSM486318
EXP000770	Q04206	363	PEAKS033072	NF?B p65 (C-20) rabbit polyclonal antibody	Homo sapiens	Treatment: TNF-alpha induced (6h)	EXP000771	GM18526 (B-cells Lymphoblastoid Cell Lines)	RELA	GSM486311;GSM486312;20299548;GSM486313;GSE19485
EXP000774	Q04206	357	PEAKS033073	NF?B p65 (C-20) rabbit polyclonal antibody	Homo sapiens	Treatment: TNF-alpha induced (6h)	EXP000775	GM12891 (male B-cells lymphoblastoid cells line)	RELA	20299548;GSE19485;GSM486324;GSM486323;GSM486322
EXP000509	O15350	783	PEAKS033074	p73 beta isoform	Homo sapiens	NULL	EXP000507	SaOS2 (osteosarcoma)	TP73	GSE15780;GSM501690;21459846;GSM501689
EXP000508	O15350	783	PEAKS033075	p73 alpha isoform	Homo sapiens	NULL	EXP000507	SaOS2 (osteosarcoma)	TP73	GSE15780;21459846;GSM501687;GSM501688
EXP000505	P42224	423	PEAKS033076	STAT1	Homo sapiens	Treatment: IFNgamma	NULL	HeLa S3 (cervical adenocarcinoma)	STAT1	GSM385504;GSM385505;GSM385503;GSM385508;GSM385506;GSM385507;GSE15353;17558387
EXP000506	P42224	423	PEAKS033077	STAT1	Homo sapiens		NULL	HeLa S3 (cervical adenocarcinoma)	STAT1	GSM385513;GSM385514;GSM385515;GSM385509;GSE15353;GSM385510;GSM385511;GSM385512;17558387
EXP000204	Q92731	848	PEAKS033078	ER beta	Homo sapiens	NULL	EXP000206	U2OS (osteosarcoma)	ESR2	GSM542547;GSE21770;20404318
EXP000205	Q92731	848	PEAKS033079	ER beta	Homo sapiens	Treatment: E2	EXP000207	U2OS (osteosarcoma)	ESR2	GSM542548;GSE21770;20404318
EXP000202	Q16254	335	PEAKS033080	E2F4	Homo sapiens	NULL	EXP000203	GM06990 (female B-cells)	E2F4	GSM537063;GSE21488;21247883
EXP000949	Q9NQB0	65	PEAKS033081	TCF7L2	Homo sapiens	Treatment: bio	EXP000960	U937 (adult acute monocytic leukemia)	TCF7L2	GSM722426;GSE29195;22036566
EXP000200	Q92754	113	PEAKS033082	ap2	Homo sapiens	NULL	EXP000201	MCF7 (Invasive ductal breast carcinoma)	TFAP2C	GSM530915;GSE21234;20629094
EXP000233	P41182	512	PEAKS033083	sc-858	Homo sapiens	NULL	EXP000234	JURL-MK1 (chronic myelogenous leukemia)	BCL6	GSM640427;GSE26085;21911423
EXP000232	P03372	113	PEAKS033084	sc-8005	Homo sapiens	Treatment: E2	NULL	MCF7 (Invasive ductal breast carcinoma)	ESR1	GSM640422;GSE26083;21167036
EXP000231	P03372	113	PEAKS033085	sc-8005	Homo sapiens		NULL	MCF7 (Invasive ductal breast carcinoma)	ESR1	GSM640421;GSE26083;21167036
EXP000944	Q15797	514	PEAKS033086	SMAD1	Homo sapiens	Treatment: dorso	EXP000959	K562 (myelogenous leukemia)	SMAD1	GSM722417;GSE29195;22036566
EXP000345	P11473	340	PEAKS033087	sc-1008	Homo sapiens	Treatment: calcitriol	EXP000342	GM10855 (female B-cells)	VDR	GSE22484;20736230;GSM558632;GSM558633
EXP000600	P49711	673	PEAKS033088	07-079	Homo sapiens	NULL	NULL	normal epidermal keratinocytes	CTCF	GSM624081;GSE25416;21106903
EXP000650	P10275	70	PEAKS033090	sc-816	Homo sapiens	Treatment: ethanol	EXP030990	LNCaP (prostate carcinoma)	AR	GSM699630;GSE28264
EXP000620	P01100	113	PEAKS033091	cFos - Cat# sc-7202, Santa Cruz	Homo sapiens	NULL	NULL	MCF7 (Invasive ductal breast carcinoma)	FOS	GSM659790;GSE26831;21179027
EXP000939	P15976	514	PEAKS033092	GATA1	Homo sapiens	Treatment: bio	EXP000959	K562 (myelogenous leukemia)	GATA1	GSM722412;GSE29195;22036566
EXP000288	P03372	113	PEAKS033093	ERalpha	Homo sapiens	Treatment: E2	NULL	MCF7 (Invasive ductal breast carcinoma)	ESR1	GSM365926;GSE14664;19339991
EXP000289	P03372	113	PEAKS033094	ERalpha	Homo sapiens	Treatment: Tamoxifen	NULL	MCF7 (Invasive ductal breast carcinoma)	ESR1	GSM365927;GSE14664;19339991
EXP000287	P03372	113	PEAKS033095	ERalpha	Homo sapiens	NULL	NULL	MCF7 (Invasive ductal breast carcinoma)	ESR1	GSM365925;GSE14664;19339991
EXP000280	Q13950	129	PEAKS033096	Runx2 Flag tagged	Homo sapiens	NULL	EXP000281	LNCaP C4-2B (prostate carcinoma)	RUNX2	GSM838400;GSE33889;22187159
EXP000624	P55317	111	PEAKS033097	FOXA1 - Cat# AB4124, Chemicon	Homo sapiens	NULL	NULL	T47D (invasive ductal carcinoma)	FOXA1	GSM659796;GSE26831;21179027
EXP000518	P42226	881	PEAKS033098	stat6	Homo sapiens	Treatment: Act+IL-4 for 4hr	NULL	CD4+ T-cells	STAT6	GSM445807;GSE17850;20620947
EXP000309	P05412	514	PEAKS033100	Jun	Homo sapiens	NULL	NULL	K562 (myelogenous leukemia)	JUN	GSM487425;GSE19545;20139302
EXP000308	Q14541	430	PEAKS033101	HNF4g	Homo sapiens	NULL	NULL	HepG2 (hepatoblastoma)	HNF4G	GSM469865;GSE18989;21047794
EXP000307	P41235	430	PEAKS033102	HNF4a AB domain	Homo sapiens	NULL	NULL	HepG2 (hepatoblastoma)	HNF4A	GSM469864;GSE18989;21047794
EXP000306	P41235	430	PEAKS033103	HNF4a F domain	Homo sapiens	NULL	NULL	HepG2 (hepatoblastoma)	HNF4A	GSM469863;GSE18989;21047794
EXP000300	Q01196	510	PEAKS033104	RUNX monoclonal from Nancy Speck	Homo sapiens	NULL	EXP000302	Jurkat E6.1 (T-cells)	RUNX1	GSM449526;GSE17954;20019798
EXP000736	P11308	781	PEAKS033105	anti-ERG	Homo sapiens	Treatment: none; Genotype: ERG overexpression	NULL	RWPE1 (prostate epithelial cells)	ERG	GSM353649;GSE14092;20478527
EXP000737	P11308	781	PEAKS033106	anti-ERG	Homo sapiens	Treatment: none; Genotype: GUS control	NULL	RWPE1 (prostate epithelial cells)	ERG	GSM353650;GSE14092;20478527
EXP000734	P11308	71	PEAKS033107	anti-ERG	Homo sapiens	Treatment: regular medium; Conditions: cells were hormone starved for 48 hours	NULL	VCaP (prostate carcinoma)	ERG	GSM353647;GSE14092;20478527
EXP000735	P11308	70	PEAKS033108	anti-ERG	Homo sapiens	Treatment: regular medium; Conditions: cells were hormone starved for 48 hours	NULL	LNCaP (prostate carcinoma)	ERG	GSM353648;GSE14092;20478527
EXP000732	P10275	71	PEAKS033109	anti-AR	Homo sapiens	Treatment: cells were hormone starved for 48 hours, ethanol; Compound: Ethanol	NULL	VCaP (prostate carcinoma)	AR	GSM353645;GSE14092;20478527
EXP000733	P10275	71	PEAKS033110	anti-AR	Homo sapiens	Treatment: cells were hormone starved for 48 hours, R1881; Compound: R1881	NULL	VCaP (prostate carcinoma)	AR	GSM353646;GSE14092;20478527
EXP000730	P10275	70	PEAKS033111	anti-AR	Homo sapiens	Treatment: cells were hormone starved for 48 hours, ethanol; Compound: Ethanol	NULL	LNCaP (prostate carcinoma)	AR	GSM353643;GSE14092;20478527
EXP000731	P10275	70	PEAKS033112	anti-AR	Homo sapiens	Treatment: cells were hormone starved for 48 hours, R1881; Compound: R1881	NULL	LNCaP (prostate carcinoma)	AR	GSM353644;GSE14092;20478527
EXP000738	P10275	604	PEAKS033113	anti-AR	Homo sapiens	Treatment: none	NULL	metastatic prostate cancer tissue	AR	GSM353651;GSE14092;20478527
EXP000739	P11308	604	PEAKS033114	anti-ERG	Homo sapiens	Treatment: none	NULL	metastatic prostate cancer tissue	ERG	GSM353652;GSE14092;20478527
EXP000673	P23769	472	PEAKS033115	gata2	Homo sapiens	NULL	EXP000671	HUVEC-C (HUVEC, umbilical vein endothelial cells)	GATA2	GSE29531;21808000;GSM730702;GSM730701
EXP000672	P01100	472	PEAKS033116	cfos	Homo sapiens	NULL	EXP000671	HUVEC-C (HUVEC, umbilical vein endothelial cells)	FOS	GSE29531;GSM730704;21808000;GSM730703
EXP000517	P42226	881	PEAKS033117	stat6	Homo sapiens	Treatment: Act for 4hr	NULL	CD4+ T-cells	STAT6	GSM445806;GSE17850;20620947
EXP000670	P23771	113	PEAKS033118	GATA3	Homo sapiens		NULL	MCF7 (Invasive ductal breast carcinoma)	GATA3	GSM720423;GSE29073;21878914
EXP001014	P03372	386	PEAKS033119	ER-alpha	Homo sapiens	Treatment: E2	NULL	H3396 (breast carcinoma)	ESR1	GSE32332;21642965;GSM811210;GSM811211
EXP001015	P03372	386	PEAKS033120	ER-alpha	Homo sapiens	Treatment: E2	NULL	H3396 (breast carcinoma)	ESR1	GSE32332;21642965;GSM811212;GSM811213
EXP001016	P03372	386	PEAKS033121	ER-alpha	Homo sapiens	Treatment: E2	NULL	H3396 (breast carcinoma)	ESR1	GSE32332;21642965;GSM811214;GSM811215
EXP001013	P03372	386	PEAKS033122	ER-alpha	Homo sapiens	Treatment: E2	NULL	H3396 (breast carcinoma)	ESR1	GSE32332;21642965;GSM811209;GSM811208
EXP000423	Q06330	474	PEAKS033123	Rabbit anti RBPJ	Homo sapiens	NULL	EXP000424	IB4 (lymphocytes)	RBPJ	21746931;GSE29498;GSM729853;GSM729854
EXP000674	P52747	199	PEAKS033124	ZNF143	Homo sapiens	NULL	EXP000675	CUTLL1 (T-cells lymphoblastic lymphoma 1)	ZNF143	GSM732907;GSE29600;21737748
EXP000295	P01106	376	PEAKS033125	MYC	Homo sapiens	NULL	NULL	WA01 (H1, human embryonic stem cells)	MYC	GSM447585;GSE17917;19829295
EXP000294	O43474	376	PEAKS033126	KLF4	Homo sapiens	NULL	NULL	WA01 (H1, human embryonic stem cells)	KLF4	GSM447584;GSE17917;19829295
EXP000177	P03372	113	PEAKS033127	Estrogen Receptor (ER)	Homo sapiens	Treatment: hormone starved for 3 days, treated with 1% ethanol for 45 minutes	NULL	MCF7 (Invasive ductal breast carcinoma)	ESR1	GSM470418;GSE19013;20056654
EXP000297	Q01860	376	PEAKS033128	OCT4	Homo sapiens	NULL	NULL	WA01 (H1, human embryonic stem cells)	POU5F1	GSM447583;19829295;GSM447582;GSE17917
EXP000884	P03372	111	PEAKS033129	sc-543	Homo sapiens	Treatment: ETOH (ethanol)	EXP000892	T47D (invasive ductal carcinoma)	ESR1	GSM589239;GSE23893;21179027
EXP000885	P03372	504	PEAKS033130	sc-543	Homo sapiens	Treatment: E2	EXP000890	Ishikawa (endometrial adenocarcinoma)	ESR1	GSM589240;GSE23893;21179027
EXP000886	P03372	504	PEAKS033131	sc-543	Homo sapiens	Treatment: E2	EXP000890	Ishikawa (endometrial adenocarcinoma)	ESR1	GSM589241;GSE23893;21179027
EXP000887	P03372	239	PEAKS033132	ER?	Homo sapiens	Treatment: ETOH (ethanol)	EXP000891	ECC-1 (endometrial adenocarcinoma)	ESR1	GSM589242;GSE23893;21179027
EXP000881	P03372	113	PEAKS033133	sc-543	Homo sapiens	Treatment: ETOH (ethanol)	EXP000889	MCF7 (Invasive ductal breast carcinoma)	ESR1	GSM589236;GSE23893;21179027
EXP000882	P03372	113	PEAKS033134	sc-543	Homo sapiens	Treatment: E2	EXP000889	MCF7 (Invasive ductal breast carcinoma)	ESR1	GSM589237;GSE23893;21179027
EXP000883	P03372	111	PEAKS033135	sc-543	Homo sapiens	Treatment: ETOH (ethanol)	EXP000892	T47D (invasive ductal carcinoma)	ESR1	GSM589238;GSE23893;21179027
EXP000888	P03372	239	PEAKS033136	sc-543	Homo sapiens	Treatment: E2	EXP000891	ECC-1 (endometrial adenocarcinoma)	ESR1	GSM589243;GSE23893;21179027
EXP000290	P03372	113	PEAKS033137	ERalpha	Homo sapiens	Treatment: Fulvestrant	NULL	MCF7 (Invasive ductal breast carcinoma)	ESR1	GSM365928;GSE14664;19339991
EXP000293	Q9H3D4	215	PEAKS033138	4A4 against p63	Homo sapiens	NULL	NULL	keratinocytes	TP63	20808887;GSE17611;GSM439776;GSM439777
EXP000292	Q9H3D4	215	PEAKS033139	H129 against p63	Homo sapiens	NULL	NULL	keratinocytes	TP63	GSM538930;GSE17611;20808887
EXP000074	Q04206	78	PEAKS033140	anti p65	Homo sapiens	Treatment: TA+TNFα	NULL	HeLa (cervical adenocarcinoma)	RELA	GSM604659;GSE24518;21750107
EXP000869	P46100	460	PEAKS033141	ATRX H300 (Santa Cruz Biotechnology, batch G0105)	Homo sapiens	NULL	EXP000870	primary erythroblasts	ATRX	GSM551136;GSE22162;21029860
EXP000426	P43268	725	PEAKS033142	ETV4(Aviva Systems Biology, cat# ARP32263, lot# QC1723)	Homo sapiens	NULL	EXP000425	PC3 (bone mets prostate adenocarcinoma)	ETV4	GSM738817;GSE29808;22012618
EXP000427	P17535	725	PEAKS033143	JUND(Santa Cruz Biotechnology, cat# sc-74, lot# C0310)	Homo sapiens	NULL	NULL	PC3 (bone mets prostate adenocarcinoma)	JUND	GSM738818;GSE29808;22012618
EXP000080	P25490	881	PEAKS033144	rabbit anti-YY1 polyclonal	Homo sapiens	NULL	EXP000081	CD4+ T-cells	YY1	GSM630810;GSE25674;21173166
EXP000178	P03372	113	PEAKS033145	Estrogen Receptor (ER)	Homo sapiens	Treatment: hormone starved for 3 days, treated with 10 nM β-estradiol for 45 minutes	NULL	MCF7 (Invasive ductal breast carcinoma)	ESR1	GSM470419;GSE19013;20056654
EXP000778	P49711	566	PEAKS033146	CTCF	Homo sapiens	NULL	NULL	lymphoblastoid cells	CTCF	GSM489295;GSM489296;GSE19622;20299549
EXP000344	P11473	340	PEAKS033147	sc-1008	Homo sapiens		EXP000342	GM10855 (female B-cells)	VDR	GSE22484;20736230;GSM558630;GSM558631
EXP000262	Q99717	470	PEAKS033148	anti-SMAD1/5	Homo sapiens	Treatment: 50 ng/ml BMP-4	NULL	pulmonary arterial smooth muscle cells	SMAD5	GSM714358;GSE28848;21764776
EXP000776	P49711	566	PEAKS033149	CTCF	Homo sapiens	NULL	NULL	lymphoblastoid cells	CTCF	GSM489291;GSE19622;GSM489292;20299549;GSM489290
EXP000777	P49711	566	PEAKS033150	CTCF	Homo sapiens	NULL	NULL	lymphoblastoid cells	CTCF	GSM489293;GSM489294;GSE19622;20299549
EXP000581	P28324	423	PEAKS033151	sc-13030X	Homo sapiens	NULL	NULL	HeLa S3 (cervical adenocarcinoma)	ELK4	21126370;GSM608161;GSE24685;GSM608162
EXP000580	P49116	423	PEAKS033152	rabbit anti TR4 (JD Engel lab)	Homo sapiens	NULL	NULL	HeLa S3 (cervical adenocarcinoma)	NR2C2	GSM608160;21126370;GSM608159;GSE24685
EXP000583	Q01196	183	PEAKS033153	RUNX1	Homo sapiens		EXP000582	CMK (acute megakaryoblastic leukemia)	RUNX1	GSM610330;GSE24777;20959602
EXP000585	Q01196	514	PEAKS033154	RUNX1	Homo sapiens		EXP000584	K562 (myelogenous leukemia)	RUNX1	GSM610332;GSE24777;20959602
EXP000587	Q01196	514	PEAKS033155	RUNX1	Homo sapiens	Treatment: 24 hours following induction with TPA	EXP000586	K562 (myelogenous leukemia)	RUNX1	GSM610334;GSE24777;20959602
EXP000589	P01100	514	PEAKS033156	FOS	Homo sapiens	Treatment: 24 hours following induction with TPA	EXP000586	K562 (myelogenous leukemia)	FOS	GSM610336;GSE24777;20959602
EXP000588	P15976	514	PEAKS033157	GATA1	Homo sapiens	Treatment: 24 hours following induction with TPA	EXP000586	K562 (myelogenous leukemia)	GATA1	GSM610335;GSE24777;20959602
EXP000747	P10276	851	PEAKS033158	RAR	Homo sapiens		NULL	UPR9 (hematopoietic stem cells)	RARA	GSM468211;GSE18886;20159609
EXP000746	P19793	69	PEAKS033159	RXR	Homo sapiens		NULL	acute promyelocytic leukemia blasts	RXRA	GSM468204;GSE18886;20159609
EXP000745	P10276	648	PEAKS033160	RAR	Homo sapiens	Treatment: 24 hours ATRA	EXP000751	NB4 (acute promyelocytic leukemia )	RARA	GSM468200;GSE18886;20159609
EXP000744	P19793	648	PEAKS033161	RXR	Homo sapiens	Treatment: 24 hours ATRA	EXP000751	NB4 (acute promyelocytic leukemia )	RXRA	GSM468199;GSE18886;20159609
EXP000743	P19793	69	PEAKS033162	RXR	Homo sapiens		NULL	acute promyelocytic leukemia blasts	RXRA	GSM468184;GSE18886;20159609
EXP000742	P10276	648	PEAKS033163	RAR	Homo sapiens		EXP000751	NB4 (acute promyelocytic leukemia )	RARA	GSM468182;GSE18886;20159609
EXP000725	P10275	71	PEAKS033164	anti-AR	Homo sapiens	Treatment: siRNA against ERG; Genotype: ERG knokdown; Compound: siRNA	NULL	VCaP (prostate carcinoma)	AR	GSM353638;GSE14092;20478527
EXP000726	P11308	71	PEAKS033165	anti-ERG	Homo sapiens	Treatment: siRNA against ERG; Genotype: ERG knokdown; Compound: siRNA	NULL	VCaP (prostate carcinoma)	ERG	GSM353639;GSE14092;20478527
EXP001025	P49711	296	PEAKS033166	CTCF	Homo sapiens	NULL	EXP001019	FB0167P (progeria fibroblasts)	CTCF	22090374;GSE32692;GSM808765;GSM808764
EXP001024	P01106	297	PEAKS033167	cMYC	Homo sapiens	NULL	EXP001018	FB8470 (fibroblasts)	MYC	22090374;GSE32692;GSM808762;GSM808761
EXP001027	P49711	391	PEAKS033168	CTCF	Homo sapiens	NULL	EXP001020	D54 (H54, Human glioblastoma)	CTCF	22090374;GSE32692;GSM808772;GSM808771
EXP001026	P01106	296	PEAKS033169	cMYC	Homo sapiens	NULL	EXP001019	FB0167P (progeria fibroblasts)	MYC	22090374;GSM808767;GSE32692;GSM808766
EXP001021	P49711	113	PEAKS033170	CTCF	Homo sapiens	NULL	EXP001017	MCF7 (Invasive ductal breast carcinoma)	CTCF	22090374;GSE32692;GSM808753;GSM808752
EXP001023	P49711	297	PEAKS033171	CTCF	Homo sapiens	NULL	EXP001018	FB8470 (fibroblasts)	CTCF	22090374;GSE32692;GSM808759;GSM808760
EXP001022	P01106	113	PEAKS033172	cMYC	Homo sapiens	NULL	EXP001017	MCF7 (Invasive ductal breast carcinoma)	MYC	22090374;GSM808755;GSE32692;GSM808754
EXP000510	P04637	783	PEAKS033173	DO1 against p53	Homo sapiens	NULL	EXP000507	SaOS2 (osteosarcoma)	TP53	GSE15780;GSM501691;GSM501692;21459846
EXP000516	P42226	881	PEAKS033174	stat6	Homo sapiens	Treatment: Act+IL-4 for 1hr	NULL	CD4+ T-cells	STAT6	GSM445805;GSE17850;20620947
EXP001028	P01106	391	PEAKS033175	cMYC	Homo sapiens	NULL	EXP001020	D54 (H54, Human glioblastoma)	MYC	22090374;GSE32692;GSM808774;GSM808773
EXP000514	P42226	881	PEAKS033176	stat6	Homo sapiens	NULL	NULL	CD4+ T-cells	STAT6	GSM445803;GSE17850;20620947
EXP000515	P42226	881	PEAKS033177	stat6	Homo sapiens	Treatment: Act for 1hr	NULL	CD4+ T-cells	STAT6	GSM445804;GSE17850;20620947
EXP000242	P11473	2334	PEAKS033178	VDR	Homo sapiens	Treatment: 1α,25(OH)2D3	EXP000240	THP-1 (acute monocytic leukemia)	VDR	GSM678269;GSE27437;21846776
EXP000241	P11473	2334	PEAKS033179	VDR	Homo sapiens		EXP000240	THP-1 (acute monocytic leukemia)	VDR	GSM678268;GSE27437;21846776
EXP000965	O75593	396	PEAKS033180	R&D Systems AF4248	Homo sapiens	NULL	EXP000966	WA09 (embryonic stem cells)	FOXH1	GSM727564;GSE29422;21741376
EXP000380	P25208	514	PEAKS033181	NFYB (Diagenode pAb-007-100, Lot TF-0010)	Homo sapiens	NULL	EXP000377	K562 (myelogenous leukemia)	NFYB	GSM648588;GSE26439;21822215
EXP000224	Q06546	165	PEAKS033182	anti-GABP-alpha (sc-22810)	Homo sapiens	NULL	EXP000225	CD34+CD133+ hematopoietic progenitors	GABPA	GSM612960;GSE24933;21139080
EXP000226	P17542	509	PEAKS033183	anti-TAL1 Ab (Santa Cruz sc-12984)	Homo sapiens	NULL	EXP000228	Jurkat (T-cells)	TAL1	GSM614003;GSE25000;21179004
EXP000227	P17542	743	PEAKS033184	anti-TAL1 Ab (Santa Cruz sc-12984)	Homo sapiens	NULL	NULL	proerythroblasts	TAL1	GSM614004;GSE25000;21179004
EXP000220	P50549	331	PEAKS033185	anti-ETV1 (Abcam Ab81086, lot#787879)	Homo sapiens	NULL	EXP000219	GIST48 (gastrointestinal stromal tumor)	ETV1	GSM558678;GSE22441;20927104
EXP000347	P11473	341	PEAKS033186	sc-1008	Homo sapiens	Treatment: calcitriol	EXP000343	GM10861 (female B-cells)	VDR	GSM558637;GSM558636;GSE22484;20736230
EXP000958	Q9NQB0	514	PEAKS033187	TCF7L2	Homo sapiens	Treatment: bio	EXP000959	K562 (myelogenous leukemia)	TCF7L2	GSM722418;GSM722419;GSE29195;22036566
EXP000952	P49715	514	PEAKS033188	CEBP	Homo sapiens	Treatment: bmp	EXP000954	K562 (myelogenous leukemia)	CEBPA	GSM788364;GSE29195;22036566
EXP000953	Q15797	514	PEAKS033189	SMAD1	Homo sapiens	Treatment: bmp	EXP000954	K562 (myelogenous leukemia)	SMAD1	GSM788365;GSE29195;22036566
EXP000956	P23769	514	PEAKS033190	GATA2	Homo sapiens	NULL	EXP000959	K562 (myelogenous leukemia)	GATA2	GSM788368;GSE29195;22036566
EXP000222	P48431	552	PEAKS033191	Sox2 antibody (Abcam cat#ab59776)	Homo sapiens	NULL	EXP000223	LN229 (glioblastoma)	SOX2	GSM586971;GSE23795;21211035
EXP000659	Q01094	113	PEAKS033192	mouse anti-HA (Covance, catalog # MMS-101P)	Homo sapiens	NULL	EXP000662	MCF7 (Invasive ductal breast carcinoma)	E2F1	GSM699988;GSE28286;21310950
EXP000556	Q92754	113	PEAKS033193	sc-8977 (H-77)	Homo sapiens	Treatment: estradiol	NULL	MCF7 (Invasive ductal breast carcinoma)	TFAP2C	GSM588928;GSE23852;21572391
EXP000557	P55317	113	PEAKS033194	ab5089	Homo sapiens	Treatment: ethanol	NULL	MCF7 (Invasive ductal breast carcinoma)	FOXA1	GSM588929;GSE23852;21572391
EXP000555	Q92754	113	PEAKS033195	sc-8977 (H-77)	Homo sapiens	Treatment: ethanol	NULL	MCF7 (Invasive ductal breast carcinoma)	TFAP2C	GSM588927;GSE23852;21572391
EXP000552	P49711	402	PEAKS033196	07-729 (Millipore)	Homo sapiens	NULL	EXP000554	pancreatic islets	CTCF	GSM586888;GSE23784;21035756
EXP000551	P49711	402	PEAKS033197	ab70303	Homo sapiens	NULL	EXP000554	pancreatic islets	CTCF	GSM586887;GSE23784;21035756
EXP000415	Q15788	563	PEAKS033198	SRC1	Homo sapiens	Treatment: tamoxifen	EXP000416	LY-2 (invasive ductal carcinoma)	NCOA1	GSM717979;GSE28987;22072566
EXP000414	Q15788	563	PEAKS033199	sc-8995	Homo sapiens		EXP000416	LY-2 (invasive ductal carcinoma)	NCOA1	GSM717978;GSE28987;22072566
EXP000005	Q8WUU5	422	PEAKS033200	anti-GFP(ab290-050) GATAD1 tagged	Homo sapiens	NULL	EXP000004	HeLa Kyoto (cervical adenocarcinoma)	GATAD1	GSM566155;GSM566161;20850016;GSE20303
EXP000002	P14859	78	PEAKS033201	Oct1	Homo sapiens	Treatment: H2O2 1hr	EXP000001	HeLa (cervical adenocarcinoma)	POU2F1	GSM357351;GSE14283;19171782
EXP000907	P37231	792	PEAKS033202	sc-7196X	Homo sapiens	NULL	EXP000901	Simpson Golabi Behmel Syndrome adipocytes	PPARG	GSM634629;GSE25836;21292830;GSM634630
EXP000929	P23769	459	PEAKS033203	GATA2	Homo sapiens	NULL	EXP000930	hematopoietic stem cells and progenitors	GATA2	GSM722396;GSE29194;22036566
EXP000779	P49711	566	PEAKS033204	CTCF	Homo sapiens	NULL	NULL	lymphoblastoid cells	CTCF	GSM489297;GSM489298;GSE19622;20299549
EXP000903	Q9Y261	879	PEAKS033205	FOXA2	Homo sapiens	NULL	EXP000904	liver	FOXA2	GSM634615;GSM634616;GSM634613;GSM634614;GSE25836;21292830
EXP000128	Q01543	290	PEAKS033206	HA	Homo sapiens	NULL	EXP000129	EWS502 (Ewing sarcoma)	FLI1	GSM790207;GSE31838
EXP000914	P15976	168	PEAKS033207	ab-11852	Homo sapiens	Treatment: BRG1 KD shLuc control	EXP000916	CD36+ erythroid cells	GATA1	GSM651547;GSE26501;21795385
EXP000912	P17542	168	PEAKS033208	sc-12984	Homo sapiens	Treatment: BRG1 KD shLuc control	EXP000916	CD36+ erythroid cells	TAL1	GSM651545;GSE26501;21795385
EXP000913	P15976	168	PEAKS033209	ab-11852	Homo sapiens	Treatment: BRG1 RNAi KD	EXP000917	CD36+ erythroid cells	GATA1	GSM651546;GSE26501;21795385
EXP000910	P49711	168	PEAKS033210	07-729	Homo sapiens	Treatment: BRG1 RNAi KD	EXP000917	CD36+ erythroid cells	CTCF	GSM651543;GSE26501;21795385
EXP000911	P17542	168	PEAKS033211	sc-12984	Homo sapiens	Treatment: BRG1 RNAi KD	EXP000917	CD36+ erythroid cells	TAL1	GSM651544;GSE26501;21795385
EXP000071	Q04206	78	PEAKS033212	anti p65	Homo sapiens	Treatment: DMSO	NULL	HeLa (cervical adenocarcinoma)	RELA	GSM604656;GSE24518;21750107
EXP000070	Q04206	78	PEAKS033213	anti p65	Homo sapiens	Treatment: TA+TNFα	NULL	HeLa (cervical adenocarcinoma)	RELA	GSM604655;GSE24518;21750107
EXP000073	Q04206	78	PEAKS033214	anti p65	Homo sapiens	Treatment: TNFα	NULL	HeLa (cervical adenocarcinoma)	RELA	GSM604658;GSE24518;21750107
EXP000072	Q04206	78	PEAKS033215	anti p65	Homo sapiens	Treatment: TA	NULL	HeLa (cervical adenocarcinoma)	RELA	GSM604657;GSE24518;21750107
EXP000075	Q04206	78	PEAKS033216	anti p65	Homo sapiens	Treatment: DMSO	NULL	HeLa (cervical adenocarcinoma)	RELA	GSM604660;GSE24518;21750107
EXP000077	P04150	78	PEAKS033217	anti GR	Homo sapiens	Treatment: DMSO	NULL	HeLa (cervical adenocarcinoma)	NR3C1	GSM604662;GSE24518;21750107
EXP000076	Q04206	78	PEAKS033218	anti p65	Homo sapiens	Treatment: TA+TNFα	NULL	HeLa (cervical adenocarcinoma)	RELA	GSM604661;GSE24518;21750107
EXP000078	P04150	78	PEAKS033219	anti GR	Homo sapiens	Treatment: TA+TNFα	NULL	HeLa (cervical adenocarcinoma)	NR3C1	GSM604663;GSE24518;21750107
EXP000989	P01106	673	PEAKS033220	sc-764X	Homo sapiens	NULL	NULL	normal epidermal keratinocytes	MYC	GSM748557;GSE30226;21750106
EXP000986	P01106	472	PEAKS033221	sc-764X	Homo sapiens	NULL	EXP000987	HUVEC-C (HUVEC, umbilical vein endothelial cells)	MYC	GSM748547;GSE30226;21750106
EXP000983	P01106	376	PEAKS033222	sc-764X	Homo sapiens	NULL	NULL	WA01 (H1, human embryonic stem cells)	MYC	GSM748531;GSE30226;21750106
EXP000431	Q06546	781	PEAKS033223	GABPA(Santa Cruz Biotechnology, cat# sc-22810, lot# B2009)	Homo sapiens	NULL	NULL	RWPE1 (prostate epithelial cells)	GABPA	GSM738822;GSE29808;22012618
EXP000658	Q01094	113	PEAKS033224	mouse anti-HA (Covance, catalog # MMS-101P)	Homo sapiens	NULL	EXP000662	MCF7 (Invasive ductal breast carcinoma)	E2F1	GSM699987;GSE28286;21310950
EXP000430	P14921	781	PEAKS033225	ETS1(Santa Cruz Biotechnology, cat# sc-350, lot# E1010)	Homo sapiens	NULL	EXP000428	RWPE1 (prostate epithelial cells)	ETS1	GSM738821;GSE29808;22012618
EXP000433	P50549	781	PEAKS033226	FLAG(Sigma, cat# F1804, lot# 080M6035)	Homo sapiens	NULL	EXP000429	RWPE1 (prostate epithelial cells)	ETV1	GSM738824;GSE29808;22012618
EXP000432	P11308	781	PEAKS033227	FLAG(Sigma, cat# F1804, lot# 080M6035)	Homo sapiens	NULL	EXP000429	RWPE1 (prostate epithelial cells)	ERG	GSM738823;GSE29808;22012618
EXP000354	Q01543	598	PEAKS033228	FLI1	Homo sapiens	NULL	EXP000356	megakaryocytes	FLI1	GSM607952;GSE24674;21571218
EXP000355	P17542	598	PEAKS033229	SCL	Homo sapiens	NULL	EXP000356	megakaryocytes	TAL1	GSM607953;GSE24674;21571218
EXP000351	P15976	598	PEAKS033230	GATA1	Homo sapiens	NULL	EXP000356	megakaryocytes	GATA1	GSM607949;GSE24674;21571218
EXP000352	P23769	598	PEAKS033231	GATA2	Homo sapiens	NULL	EXP000356	megakaryocytes	GATA2	GSM607950;GSE24674;21571218
EXP000353	Q01196	598	PEAKS033232	RUNX1	Homo sapiens	NULL	EXP000356	megakaryocytes	RUNX1	GSM607951;GSE24674;21571218
EXP000436	P17535	356	PEAKS033233	Jun-D	Homo sapiens	NULL	NULL	GM12878 (female B-cells lymphoblastoid cells line)	JUND	GSM754331;GSE30399;21811232
EXP000955	P15976	514	PEAKS033234	GATA1	Homo sapiens	NULL	EXP000959	K562 (myelogenous leukemia)	GATA1	GSM788367;GSE29195;22036566
EXP000329	P04637	848	PEAKS033235	?-p53-pS15 (Cell Signaling)	Homo sapiens	Treatment: Etoposide	NULL	U2OS (osteosarcoma)	TP53	GSM545812;GSE21939;21394211
EXP000328	P04637	848	PEAKS033236	?-p53-pS15 (Cell Signaling)	Homo sapiens	Treatment: Actinomycin D	NULL	U2OS (osteosarcoma)	TP53	GSM545811;GSE21939;21394211
EXP000596	P49711	376	PEAKS033237	07-079	Homo sapiens	NULL	NULL	WA01 (H1, human embryonic stem cells)	CTCF	GSM624077;GSE25416;21106903
EXP000597	P49711	423	PEAKS033238	07-079	Homo sapiens	NULL	NULL	HeLa S3 (cervical adenocarcinoma)	CTCF	GSM624078;GSE25416;21106903
EXP000325	P04637	848	PEAKS033240	DO1 (BD PharMingen)	Homo sapiens	Treatment: Etoposide	NULL	U2OS (osteosarcoma)	TP53	GSM545808;GSE21939;21394211
EXP000324	P04637	848	PEAKS033241	DO1 (BD PharMingen)	Homo sapiens	Treatment: Actinomycin D	NULL	U2OS (osteosarcoma)	TP53	GSM545807;GSE21939;21394211
EXP000327	P04637	848	PEAKS033242	?-p53-pS15 (Cell Signaling)	Homo sapiens	Treatment: Etoposide	NULL	U2OS (osteosarcoma)	TP53	GSM545810;GSE21939;21394211
EXP000326	P04637	848	PEAKS033243	?-p53-pS15 (Cell Signaling)	Homo sapiens	Treatment: Actinomycin D	NULL	U2OS (osteosarcoma)	TP53	GSM545809;GSE21939;21394211
EXP000750	P19793	851	PEAKS033244	RXR	Homo sapiens	Treatment: 5 hours zinc	NULL	UPR9 (hematopoietic stem cells)	RXRA	GSM468214;GSE18886;20159609
EXP000756	Q04206	366	PEAKS033245	NF?B p65 (C-20) rabbit polyclonal antibody	Homo sapiens	Treatment: TNF-alpha induced (6h)	EXP000757	GM19193 (female B-cells Lymphoblastoid Cell Lines)	RELA	GSM486271;20299548;GSM486270;GSE19485;GSM486269
EXP000691	P04150	70	PEAKS033246	GR	Homo sapiens	NULL	EXP030492	LNCaP (prostate carcinoma)	NR3C1	GSM759669;GSE30623;21915096
EXP000692	P04150	70	PEAKS033247	GR	Homo sapiens	Treatment: siFoxA1	EXP030492	LNCaP (prostate carcinoma)	NR3C1	GSM759670;GSE30623;21915096
EXP000695	P10275	70	PEAKS033248	AR	Homo sapiens	Treatment: siFoxA1	EXP030492	LNCaP (prostate carcinoma)	AR	21915096;GSM759660;GSM759659;GSE30623
EXP000590	P53539	514	PEAKS033249	FOS	Homo sapiens	Treatment: 24 hours following induction with TPA	EXP000586	K562 (myelogenous leukemia)	FOSB	GSM610337;GSE24777;20959602
EXP000697	P55317	70	PEAKS033250	FoxA1	Homo sapiens	Treatment: siFoxA1	EXP030492	LNCaP (prostate carcinoma)	FOXA1	21915096;GSE30623;GSM759663;GSM759664
EXP000696	P55317	70	PEAKS033251	FoxA1	Homo sapiens	NULL	EXP030492	LNCaP (prostate carcinoma)	FOXA1	21915096;GSM759661;GSM759662;GSE30623
EXP000408	P10275	71	PEAKS033252	AR	Homo sapiens	Treatment: vehicle; Time point: 4 hours	EXP000411	VCaP (prostate carcinoma)	AR	GSM696841;GSE28126;21602788;21724752
EXP000409	P10275	71	PEAKS033253	AR	Homo sapiens	Treatment: AR stimulated with 1nM R1881 for 4 hours; Time point: 4 hours	EXP000411	VCaP (prostate carcinoma)	AR	GSM696842;GSE28126;21602788;21724752
EXP000909	P49711	168	PEAKS033254	07-729	Homo sapiens	Treatment: BRG1 KD shLuc control	EXP000916	CD36+ erythroid cells	CTCF	GSM651542;GSE26501;21795385
EXP000439	P01106	356	PEAKS033255	c-Myc	Homo sapiens	NULL	NULL	GM12878 (female B-cells lymphoblastoid cells line)	MYC	GSM754334;GSE30399;21811232
EXP000741	P19793	648	PEAKS033256	RXR	Homo sapiens		EXP000751	NB4 (acute promyelocytic leukemia )	RXRA	GSM468181;GSE18886;20159609
EXP000453	P49711	94	PEAKS033257	CTCF	Homo sapiens	NULL	EXP000454	BL41 (Burkitt lymphoma)	CTCF	GSM782158;GSE31485;21964334
EXP000908	P49711	166	PEAKS033258	07-729	Homo sapiens		EXP000915	CD34+ hematopoietic stem cells	CTCF	GSM651541;GSE26501;21795385
EXP000451	P49711	92	PEAKS033259	CTCF	Homo sapiens	NULL	EXP000452	BJAB (Burkitt lymphoma)	CTCF	GSM782156;GSE31485;21964334
EXP000438	P61244	356	PEAKS033260	Max	Homo sapiens	NULL	NULL	GM12878 (female B-cells lymphoblastoid cells line)	MAX	GSM754333;GSE30399;21811232
EXP000919	P17542	166	PEAKS033261	sc-12984	Homo sapiens	Treatment: CD34 WT	EXP000915	CD34+ hematopoietic stem cells	TAL1	GSM710611;GSE26501;21795385
EXP000529	Q15796	397	PEAKS033262	SC-8332	Homo sapiens	Treatment: D3	EXP000527	H9-derived endodermal progenitors	SMAD2	21630377;GSM761757;GSM761758;GSE19461
EXP000528	Q15796	396	PEAKS033263	SC-8332	Homo sapiens	Treatment: D0	EXP000527	WA09 (embryonic stem cells)	SMAD2	GSM761755;GSM761756;21630377;GSE19461
EXP000524	P23769	514	PEAKS033265	GATA2	Homo sapiens	NULL	EXP000105	K562 (myelogenous leukemia)	GATA2	GSM467648;GSE18868;19941826
EXP000523	P15976	514	PEAKS033266	GATA1	Homo sapiens	NULL	EXP000105	K562 (myelogenous leukemia)	GATA1	GSM467647;GSE18868;19941826
EXP000026	Q92993	881	PEAKS033269	anti-Tip60 Ab	Homo sapiens		EXP000028	CD4+ T-cells	KAT5	GSM393949;GSE15735;19698979
EXP000455	P04637	489	PEAKS033270	sc126X [200mg/0.1ml]	Homo sapiens	NULL	EXP000456	IMR90 (lung fibroblasts)	TP53	GSM783262;GSE31558;22127205
EXP000598	P49711	472	PEAKS033271	07-079	Homo sapiens	NULL	NULL	HUVEC-C (HUVEC, umbilical vein endothelial cells)	CTCF	GSM624079;GSE25416;21106903
EXP000134	P11473	557	PEAKS033272	VDR	Homo sapiens	Treatment: vehicle control	EXP000146	LS180 (colon cancer)	VDR	GSM791403;GSE31939;22108803
EXP000699	P03372	386	PEAKS033273	ERa	Homo sapiens	Treatment: ethanol	EXP000700	H3396 (breast carcinoma)	ESR1	GSM801057;GSE32349;21632823
EXP000136	P19793	557	PEAKS033274	RXR	Homo sapiens	Treatment: vehicle control	EXP000146	LS180 (colon cancer)	RXRA	GSM791405;GSE31939;22108803
EXP000137	P19793	557	PEAKS033275	RXR	Homo sapiens	Treatment: 1,25(OH)2D3	EXP000146	LS180 (colon cancer)	RXRA	GSM791406;GSE31939;22108803
EXP000039	Q9H9S0	376	PEAKS033276	NANOG	Homo sapiens	NULL	NULL	WA01 (H1, human embryonic stem cells)	NANOG	GSE18292;19829295;GSM456571;GSM456572
EXP000038	P48431	376	PEAKS033277	SOX2	Homo sapiens	NULL	NULL	WA01 (H1, human embryonic stem cells)	SOX2	GSM456570;GSE18292;19829295
EXP000132	Q01543	472	PEAKS033278	HA	Homo sapiens	NULL	EXP000133	HUVEC-C (HUVEC, umbilical vein endothelial cells)	FLI1	GSM790211;GSE31838
EXP000537	Q01094	78	PEAKS033279	E2F1	Homo sapiens	NULL	NULL	HeLa (cervical adenocarcinoma)	E2F1	GSM558469;GSE22478;20622854
EXP000599	P49711	514	PEAKS033280	07-079	Homo sapiens	NULL	NULL	K562 (myelogenous leukemia)	CTCF	GSM624080;GSE25416;21106903
EXP000310	P01100	514	PEAKS033281	Fos	Homo sapiens	NULL	NULL	K562 (myelogenous leukemia)	FOS	GSM487426;GSE19546;20139302
EXP000311	P01106	514	PEAKS033282	Myc	Homo sapiens	NULL	NULL	K562 (myelogenous leukemia)	MYC	GSM487427;GSE19547;20139302
EXP000758	Q04206	362	PEAKS033283	NF?B p65 (C-20) rabbit polyclonal antibody	Homo sapiens	Treatment: TNF-alpha induced (6h)	EXP000759	GM18505 (female B-cells Lymphoblastoid Cell Lines)	RELA	20299548;GSM486275;GSM486274;GSM486276;GSM486277;GSM486278;GSE19485
EXP000781	P49711	566	PEAKS033284	CTCF	Homo sapiens	NULL	NULL	lymphoblastoid cells	CTCF	GSM489302;GSE19622;20299549;GSM489301
EXP000780	P49711	566	PEAKS033285	CTCF	Homo sapiens	NULL	NULL	lymphoblastoid cells	CTCF	GSM489300;GSM489299;GSE19622;20299549
EXP000969	P84022	396	PEAKS033286	ab28379	Homo sapiens	NULL	EXP000972	WA09 (embryonic stem cells)	SMAD3	GSM727585;GSE29422;21741376
EXP000968	Q15796	396	PEAKS033287	R&D Systems AF3797	Homo sapiens	NULL	EXP000972	WA09 (embryonic stem cells)	SMAD2	GSM727584;GSE29422;21741376
EXP000967	Q15796	396	PEAKS033288	sc-8332	Homo sapiens	NULL	EXP000972	WA09 (embryonic stem cells)	SMAD2	GSM727583;GSE29422;21741376
EXP000964	Q13485	396	PEAKS033289	R&D Systems AF2097	Homo sapiens	NULL	EXP000966	WA09 (embryonic stem cells)	SMAD4	GSM727561;GSE29422;21741376
EXP000963	P84022	396	PEAKS033290	ab28379	Homo sapiens	NULL	EXP000966	WA09 (embryonic stem cells)	SMAD3	GSM727559;GSE29422;21741376
EXP000962	Q15796	396	PEAKS033291	R&D Systems AF3797	Homo sapiens	NULL	EXP000966	WA09 (embryonic stem cells)	SMAD2	GSM727558;GSE29422;21741376
EXP000961	Q15796	396	PEAKS033292	sc-8332	Homo sapiens	NULL	EXP000966	WA09 (embryonic stem cells)	SMAD2	GSM727557;GSE29422;21741376
EXP000141	Q9NQB0	557	PEAKS033293	TCF4	Homo sapiens	Treatment: 1,25(OH)2D3	EXP000146	LS180 (colon cancer)	TCF7L2	GSM791410;GSE31939;22108803
EXP000140	Q9NQB0	557	PEAKS033294	TCF4	Homo sapiens	Treatment: vehicle control	EXP000146	LS180 (colon cancer)	TCF7L2	GSM791409;GSE31939;22108803
EXP000143	P17676	557	PEAKS033295	CEBPb	Homo sapiens	Treatment: 1,25(OH)2D3	EXP000146	LS180 (colon cancer)	CEBPB	GSM791412;GSE31939;22108803
EXP000142	P17676	557	PEAKS033296	CEBPb	Homo sapiens	Treatment: vehicle control	EXP000146	LS180 (colon cancer)	CEBPB	GSM791411;GSE31939;22108803
EXP000145	Q99626	557	PEAKS033297	CDX2	Homo sapiens	Treatment: 1,25(OH)2D3	EXP000146	LS180 (colon cancer)	CDX2	GSM791414;GSE31939;22108803
EXP000144	Q99626	557	PEAKS033298	CDX2	Homo sapiens	Treatment: vehicle control	EXP000146	LS180 (colon cancer)	CDX2	GSM791413;GSE31939;22108803
EXP000149	P08047	417	PEAKS033299	SP1	Homo sapiens	NULL	NULL	HCT-116 (colon carcinoma)	SP1	GSM855449;GSE34791
EXP000701	P15976	460	PEAKS033300	GATA1 made in-house	Homo sapiens	NULL	EXP000702	primary erythroblasts	GATA1	GSM804014;GSM804013;22025678;GSE32491
EXP000813	P37231	404	PEAKS033301	Cell Signaling Technologies, Cat# 2443, Lot# 5/29/2007	Homo sapiens	Treatment: time point 4	EXP000807	hASC (preadipocytes)	PPARG	GSM534494;GSE21366;20887899
EXP000812	P37231	404	PEAKS033302	SCBT, Cat# SC-7196X, Lot# A0380	Homo sapiens	Treatment: time point 4	EXP000807	hASC (preadipocytes)	PPARG	GSM534493;GSE21366;20887899
EXP000811	P49711	404	PEAKS033303	Upstate, Cat# 07-729, Lot# 1350637	Homo sapiens	Treatment: time point 4	EXP000807	hASC (preadipocytes)	CTCF	GSM534492;GSE21366;20887899
EXP000810	P49711	404	PEAKS033304	Upstate, Cat# 07-729, Lot# 1350637	Homo sapiens	Treatment: time point 3	EXP000807	hASC (preadipocytes)	CTCF	GSM534485;GSE21366;20887899
EXP000398	P51692	882	PEAKS033305	STAT5B	Homo sapiens		NULL	T-cells	STAT5B	GSM671401;GSE27158;21516110
EXP000399	P51692	882	PEAKS033306	STAT5B	Homo sapiens	Treatment: IL-2	NULL	T-cells	STAT5B	GSM671402;GSE27158;21516110
EXP000392	P42224	882	PEAKS033307	STAT1	Homo sapiens		NULL	T-cells	STAT1	GSM671395;GSE27158;21516110
EXP000393	P42224	882	PEAKS033308	STAT1	Homo sapiens	Treatment: IFNg	NULL	T-cells	STAT1	GSM671396;GSE27158;21516110
EXP000394	Q14765	882	PEAKS033309	STAT4	Homo sapiens		NULL	T-cells	STAT4	GSM671397;GSE27158;21516110
EXP000395	Q14765	882	PEAKS033310	STAT4	Homo sapiens	Treatment: IL-12	NULL	T-cells	STAT4	GSM671398;GSE27158;21516110
EXP000396	P42229	882	PEAKS033311	STAT5A	Homo sapiens		NULL	T-cells	STAT5A	GSM671399;GSE27158;21516110
EXP000397	P42229	882	PEAKS033312	STAT5A	Homo sapiens	Treatment: IL-2	NULL	T-cells	STAT5A	GSM671400;GSE27158;21516110
EXP000948	Q15797	65	PEAKS033313	SMAD1	Homo sapiens	Treatment: bmp	EXP000950	U937 (adult acute monocytic leukemia)	SMAD1	GSM722425;GSE29195;22036566
EXP000560	P03372	113	PEAKS033314	ER	Homo sapiens		EXP000563	MCF7 (Invasive ductal breast carcinoma)	ESR1	GSM594603;GSE24166;21164480
EXP000566	Q00613	603	PEAKS033315	sc-9144X	Homo sapiens	NULL	EXP000567	mesenchymal stem cells-derived adipocytes	HSF1	GSM599839;GSE24326;21655096
EXP000565	P49715	603	PEAKS033316	sc-9314X	Homo sapiens	NULL	EXP000567	mesenchymal stem cells-derived adipocytes	CEBPA	GSM599838;GSE24326;21655096
EXP000564	Q16254	603	PEAKS033317	sc-1082X	Homo sapiens	NULL	EXP000567	mesenchymal stem cells-derived adipocytes	E2F4	GSM599837;GSE24326;21655096
EXP000768	Q04206	364	PEAKS033318	NF?B p65 (C-20) rabbit polyclonal antibody	Homo sapiens	Treatment: TNF-alpha induced (6h)	EXP000769	GM18951 (B-cells Lymphoblastoid Cell Lines)	RELA	20299548;GSM486305;GSM486306;GSM486307;GSM486308;GSE19485
EXP000406	P10275	70	PEAKS033319	AR	Homo sapiens	Treatment: vehicle; Time point: 4 hours	EXP000410	LNCaP (prostate carcinoma)	AR	GSM696839;GSE28126;21602788;21724752
EXP000407	P10275	70	PEAKS033320	AR	Homo sapiens	Treatment: AR stimulated with 1nM R1881 for 4 hours; Time point: 4 hours	EXP000410	LNCaP (prostate carcinoma)	AR	GSM696840;GSE28126;21602788;21724752
EXP000760	Q04206	365	PEAKS033321	NF?B p65 (C-20) rabbit polyclonal antibody	Homo sapiens	Treatment: TNF-alpha induced (6h)	EXP000761	GM19099 (female B-cells Lymphoblastoid Cell Lines)	RELA	20299548;GSE19485;GSM486281;GSM486282;GSM486283
EXP000762	Q04206	361	PEAKS033322	NF?B p65 (C-20) rabbit polyclonal antibody	Homo sapiens	Treatment: TNF-alpha induced (6h)	EXP000763	GM15510 (B-cells)	RELA	GSM486288;GSM486287;20299548;GSM486289;GSM486290;GSE19485;GSM486286
EXP000764	Q04206	358	PEAKS033323	NF?B p65 (C-20) rabbit polyclonal antibody	Homo sapiens	Treatment: TNF-alpha induced (6h)	EXP000765	GM12892 (female B-cells lymphoblastoid cells line)	RELA	20299548;GSM486293;GSE19485;GSM486294;GSM486295
EXP000766	Q04206	339	PEAKS033324	NF?B p65 (C-20) rabbit polyclonal antibody	Homo sapiens	Treatment: TNF-alpha induced (6h)	EXP000767	GM10847 (female B-cells Lymphoblastoid Cell Lines)	RELA	GSM486300;GSM486299;20299548;GSM486301;GSM486298;GSM486302;GSE19485
EXP000941	P23769	514	PEAKS033325	GATA2	Homo sapiens	Treatment: bio	EXP000959	K562 (myelogenous leukemia)	GATA2	GSM722414;GSE29195;22036566
EXP000940	P15976	514	PEAKS033326	GATA1	Homo sapiens	Treatment: bmp	EXP000945	K562 (myelogenous leukemia)	GATA1	GSM722413;GSE29195;22036566
EXP000943	Q15797	514	PEAKS033327	SMAD1	Homo sapiens	Treatment: bmp	EXP000945	K562 (myelogenous leukemia)	SMAD1	GSM722416;GSE29195;22036566
EXP000942	P23769	514	PEAKS033328	GATA2	Homo sapiens	Treatment: bmp	EXP000945	K562 (myelogenous leukemia)	GATA2	GSM722415;GSE29195;22036566
EXP000947	P49715	65	PEAKS033329	CEBPA	Homo sapiens	Treatment: dmso	EXP000951	U937 (adult acute monocytic leukemia)	CEBPA	GSM722424;GSE29195;22036566
EXP000946	P49715	65	PEAKS033330	CEBPA	Homo sapiens	Treatment: bio	EXP000960	U937 (adult acute monocytic leukemia)	CEBPA	GSM722423;GSE29195;22036566
EXP000970	Q13485	396	PEAKS033331	R&D Systems AF2097	Homo sapiens	NULL	EXP000972	WA09 (embryonic stem cells)	SMAD4	GSM727586;GSE29422;21741376
EXP000844	Q01860	89	PEAKS033332	Oct4	Homo sapiens	NULL	EXP000849	BGO3 (embryonic stem cells)	POU5F1	GSM539547;GSE21614;22036565
EXP000845	P84022	89	PEAKS033333	Smad3	Homo sapiens	NULL	EXP000849	BGO3 (embryonic stem cells)	SMAD3	GSM539548;GSE21614;22036565
EXP000107	O75461	514	PEAKS033334	rabbit anti-E2F6 (Santa Cruz Biotechnology, catalog# sc-22823x)	Homo sapiens	NULL	EXP000105	K562 (myelogenous leukemia)	E2F6	GSE28162;GSM701863;GSM701862;21596310
EXP000101	Q15797	472	PEAKS033335	SMAD1/5	Homo sapiens	Treatment: BMP-6	EXP001029	HUVEC-C (HUVEC, umbilical vein endothelial cells)	SMAD1	GSM684746;GSE27634;21764776
EXP000103	P28324	421	PEAKS033336	rabbit anti-ELK4 (SantaCruz, catalog # sc13030-X)	Homo sapiens	NULL	EXP000104	HEK293 (embryonic kidney)	ELK4	GSM700360;GSE27929;21343339;GSM700361
EXP000102	Q15797	472	PEAKS033337	SMAD1/5	Homo sapiens	Treatment: BMP-9	EXP001029	HUVEC-C (HUVEC, umbilical vein endothelial cells)	SMAD1	GSM684747;GSE27634;21764776
EXP000063	P04150	78	PEAKS033338	anti GR	Homo sapiens	Treatment: DMSO	NULL	HeLa (cervical adenocarcinoma)	NR3C1	GSM604648;GSE24518;21750107
EXP000061	Q9GZV8	878	PEAKS033339	custom made PRDM14	Homo sapiens	NULL	EXP000062	embryonic stem cells	PRDM14	GSM563088;GSE22767;20953172
EXP000066	P04150	78	PEAKS033340	anti GR	Homo sapiens	Treatment: TA+TNFα	NULL	HeLa (cervical adenocarcinoma)	NR3C1	GSM604651;GSE24518;21750107
EXP000067	P04150	78	PEAKS033341	anti GR	Homo sapiens	Treatment: DMSO	NULL	HeLa (cervical adenocarcinoma)	NR3C1	GSM604652;GSE24518;21750107
EXP000064	P04150	78	PEAKS033342	anti GR	Homo sapiens	Treatment: TA	NULL	HeLa (cervical adenocarcinoma)	NR3C1	GSM604649;GSE24518;21750107
EXP000065	P04150	78	PEAKS033343	anti GR	Homo sapiens	Treatment: TNFα	NULL	HeLa (cervical adenocarcinoma)	NR3C1	GSM604650;GSE24518;21750107
EXP000068	P04150	78	PEAKS033344	anti GR	Homo sapiens	Treatment: TA+TNFα	NULL	HeLa (cervical adenocarcinoma)	NR3C1	GSM604653;GSE24518;21750107
EXP000069	Q04206	78	PEAKS033345	anti p65	Homo sapiens	Treatment: DMSO	NULL	HeLa (cervical adenocarcinoma)	RELA	GSM604654;GSE24518;21750107
EXP000878	P41235	145	PEAKS033346	HNF4A (Santa Cruz 8987 and Santa Cruz 6547)	Homo sapiens	Treatment: differentiated cells	EXP000879	Caco-2 (colon adenocarcinoma)	HNF4A	GSM575229;GSE23436;21074721
EXP000998	P01106	94	PEAKS033347	sc-764	Homo sapiens	NULL	EXP001003	BL41 (Burkitt lymphoma)	MYC	GSM762710;GSE30726;22102868
EXP000999	P01106	768	PEAKS033348	sc-764	Homo sapiens	NULL	EXP001004	Ramos (Burkitt lymphoma)	MYC	GSM762711;GSE30726;22102868
EXP000996	P01106	144	PEAKS033349	sc-764	Homo sapiens	NULL	EXP001001	CA-46 (Burkitt lymphoma)	MYC	GSM762708;GSE30726;22102868
EXP000997	P01106	100	PEAKS033350	sc-764	Homo sapiens	NULL	EXP001002	Blue1 (sporadic Burkitt lymphoma)	MYC	GSM762709;GSE30726;22102868
EXP000994	P01106	514	PEAKS033351	sc-764X	Homo sapiens	NULL	EXP000988	K562 (myelogenous leukemia)	MYC	GSM748551;21750106;GSE30226;GSM748553;GSM748552
EXP000995	P01106	767	PEAKS033352	sc-764	Homo sapiens	NULL	EXP001000	Raji (Burkitt lymphoma)	MYC	GSM762707;GSE30726;22102868
EXP000992	P49711	430	PEAKS033353	07-729	Homo sapiens	NULL	EXP000985	HepG2 (hepatoblastoma)	CTCF	21750106;GSM748539;GSE30226;GSM748538
EXP000993	P01106	430	PEAKS033354	sc-764X	Homo sapiens	NULL	EXP000985	HepG2 (hepatoblastoma)	MYC	GSM748541;GSM748542;21750106;GSE30226;GSM748540
EXP000990	P01106	356	PEAKS033355	sc-764X	Homo sapiens	NULL	EXP000982	GM12878 (female B-cells lymphoblastoid cells line)	MYC	GSM748526;21750106;GSE30226;GSM748527
EXP000991	P01106	423	PEAKS033356	sc-764X	Homo sapiens	NULL	EXP000984	HeLa S3 (cervical adenocarcinoma)	MYC	GSM748533;GSM748534;21750106;GSE30226
EXP000654	P55317	70	PEAKS033357	ab5089	Homo sapiens	Treatment: ethanol	EXP030990	LNCaP (prostate carcinoma)	FOXA1	GSM699634;GSE28264
EXP000657	Q01094	113	PEAKS033358	mouse anti-HA (Covance, catalog # MMS-101P)	Homo sapiens	NULL	EXP000661	MCF7 (Invasive ductal breast carcinoma)	E2F1	GSM699986;GSE28286;21310950
EXP000651	P10275	70	PEAKS033359	sc-816	Homo sapiens	Treatment: DHT	EXP030990	LNCaP (prostate carcinoma)	AR	GSM699631;GSE28264
EXP000613	P17542	154	PEAKS033361	TAL1	Homo sapiens	NULL	EXP000612	CD133+ umbilical cord blood cells	TAL1	GSM638309;GSM638308;GSE26014;21241896
EXP000615	Q13422	154	PEAKS033362	IKZF1	Homo sapiens	NULL	EXP000612	CD133+ umbilical cord blood cells	IKZF1	GSE26014;GSM638313;21241896;GSM638312
EXP000614	P17947	154	PEAKS033363	Pu.1	Homo sapiens	NULL	EXP000612	CD133+ umbilical cord blood cells	SPI1	GSM638311;GSE26014;GSM638310;21241896
EXP000617	P55317	113	PEAKS033364	FOXA1 - Cat# AB4124, Chemicon	Homo sapiens	Treatment: E2	NULL	MCF7 (Invasive ductal breast carcinoma)	FOXA1	GSM659787;GSE26831;21179027
EXP000616	O00470	154	PEAKS033365	MEIS1	Homo sapiens	NULL	EXP000612	CD133+ umbilical cord blood cells	MEIS1	GSM638315;GSM638314;GSM638316;GSE26014;21241896
EXP000619	P01100	113	PEAKS033366	cFos - Cat# sc-7202, Santa Cruz	Homo sapiens	Treatment: E2	NULL	MCF7 (Invasive ductal breast carcinoma)	FOS	GSM659789;GSE26831;21179027
EXP000618	P55317	113	PEAKS033367	FOXA1 - Cat# AB4124, Chemicon	Homo sapiens	NULL	NULL	MCF7 (Invasive ductal breast carcinoma)	FOXA1	GSM659788;GSE26831;21179027
EXP000652	Q99801	70	PEAKS033368	sc-15022	Homo sapiens	Treatment: ethanol	EXP030990	LNCaP (prostate carcinoma)	NKX3-1	GSM699632;GSE28264
EXP000209	Q01860	396	PEAKS033369	Oct4	Homo sapiens	NULL	EXP000208	WA09 (embryonic stem cells)	POU5F1	GSM545203;GSM545204;GSE21916;GSM545202
EXP000196	Q9Y462	664	PEAKS033370	anti-ZNF711	Homo sapiens	NULL	NULL	SH-SY5Y (neuroblastoma)	ZNF711	GSM518560;GSE20673;20346720
EXP000346	P11473	341	PEAKS033371	sc-1008	Homo sapiens	NULL	EXP000343	GM10861 (female B-cells)	VDR	GSM558635;GSM558634;GSE22484;20736230
EXP000192	P49711	376	PEAKS033372	CTCF	Homo sapiens	NULL	EXP000194	WA01 (H1, human embryonic stem cells)	CTCF	GSM518375;GSE20650;20526341
EXP000190	Q01860	376	PEAKS033373	OCT4	Homo sapiens	NULL	EXP000193	WA01 (H1, human embryonic stem cells)	POU5F1	GSM518373;GSE20650;20526341
EXP000191	Q9H9S0	376	PEAKS033374	NANOG	Homo sapiens	NULL	EXP000194	WA01 (H1, human embryonic stem cells)	NANOG	GSM518374;GSE20650;20526341
EXP000364	P17947	2334	PEAKS033375	anti-PU.1	Homo sapiens	NULL	EXP000365	THP-1 (acute monocytic leukemia)	SPI1	GSM624143;GSE25426
EXP000299	P14921	510	PEAKS033376	ETS1 sc355 from Santa Cruz Biotechnology	Homo sapiens	NULL	EXP000302	Jurkat E6.1 (T-cells)	ETS1	GSM449525;GSE17954;20019798
EXP000298	P21675	376	PEAKS033377	TAFII	Homo sapiens	NULL	NULL	WA01 (H1, human embryonic stem cells)	TAF1	GSM447588;GSM447586;19829295;GSE17917
EXP000526	O14978	514	PEAKS033378	ZNF263	Homo sapiens	NULL	NULL	K562 (myelogenous leukemia)	ZNF263	GSM476651;19887448;GSE19235;GSM476650
EXP000444	Q9H334	396	PEAKS033379	FOXP1	Homo sapiens	NULL	EXP000443	WA09 (embryonic stem cells)	FOXP1	21924763;GSM768311;GSM768310;GSE31006
EXP010000	P49711	430	PEAKS033380	2899	Homo sapiens		EXP010929	HepG2 (hepatoblastoma)	CTCF	wgEncodeEH000401;GSM749715;GSM749683;ENCSR000DUG
EXP000621	P05412	113	PEAKS033381	cJun - Cat# sc-45, Santa Cruz	Homo sapiens	Treatment: E2	NULL	MCF7 (Invasive ductal breast carcinoma)	JUN	GSM659791;GSE26831;21179027
EXP000724	P11308	71	PEAKS033382	anti-ERG	Homo sapiens	Treatment: non-silencing control siRNA; Compound: siRNA	NULL	VCaP (prostate carcinoma)	ERG	GSM353637;GSE14092;20478527
EXP000727	P10275	7	PEAKS033383	anti-AR	Homo sapiens	Treatment: hormone starved for 48 hours prior to treatment; Time point: 48 hrs	NULL	22RV1 (prostate carcinoma)	AR	GSM353640;GSE14092;20478527
EXP000721	P55317	71	PEAKS033384	anti-FoxA1	Homo sapiens	Conditions: regular medium	NULL	VCaP (prostate carcinoma)	FOXA1	GSM353630;GSE14092;20478527
EXP000723	P10275	71	PEAKS033385	anti-AR	Homo sapiens	Treatment: non-silencing control siRNA; Compound: siRNA	NULL	VCaP (prostate carcinoma)	AR	GSM353636;GSE14092;20478527
EXP000722	P55317	70	PEAKS033386	anti-FoxA1	Homo sapiens	Conditions: regular medium	NULL	LNCaP (prostate carcinoma)	FOXA1	GSM353633;GSE14092;20478527
EXP000663	Q01094	113	PEAKS033387	mouse anti-HA (Covance, catalog # MMS-101P)	Homo sapiens	NULL	EXP000662	MCF7 (Invasive ductal breast carcinoma)	E2F1	GSM699984;GSM699985;GSE28286;21310950
EXP000729	P10275	70	PEAKS033388	anti-AR	Homo sapiens	Treatment: 1nm R1881; Conditions: cells were hormone starved for 48 hours; Compound: R1881	NULL	LNCaP (prostate carcinoma)	AR	GSM353642;GSE14092;20478527
EXP000728	P10275	70	PEAKS033389	anti-AR	Homo sapiens	Treatment: 10nm R1881; Conditions: cells were hormone starved for 48 hours; Compound: R1881	NULL	LNCaP (prostate carcinoma)	AR	GSM353641;GSE14092;20478527
EXP000669	P23771	113	PEAKS033390	GATA3	Homo sapiens	Treatment: estradiol (E2)	NULL	MCF7 (Invasive ductal breast carcinoma)	GATA3	GSM720422;GSE29073;21878914
EXP000934	Q15797	459	PEAKS033391	SMAD1	Homo sapiens	NULL	EXP000930	hematopoietic stem cells and progenitors	SMAD1	GSM722400;GSE29194;22036566;GSM722399
EXP000029	Q92993	881	PEAKS033392	anti Tip60 Ab	Homo sapiens		EXP000027	CD4+ T-cells	KAT5	GSM393956;GSE15735;19698979
EXP000935	Q9NQB0	459	PEAKS033393	TCF7L2	Homo sapiens	NULL	EXP000938	hematopoietic stem cells and progenitors	TCF7L2	GSM722401;GSM722402;GSE29194;22036566
EXP000437	P01100	356	PEAKS033394	c-Fos	Homo sapiens	NULL	NULL	GM12878 (female B-cells lymphoblastoid cells line)	FOS	GSM754332;GSE30399;21811232
EXP000931	P15976	743	PEAKS033395	GATA1	Homo sapiens	NULL	EXP000936	proerythroblasts	GATA1	GSM722392;GSM722393;GSE29194;22036566
EXP000655	P55317	70	PEAKS033396	ab5089	Homo sapiens	Treatment: DHT	EXP030990	LNCaP (prostate carcinoma)	FOXA1	GSM699635;GSE28264
EXP000932	P15976	743	PEAKS033397	GATA1	Homo sapiens	NULL	EXP000937	proerythroblasts	GATA1	GSM722394;GSM722395;GSE29194;22036566
EXP000933	Q15797	743	PEAKS033398	SMAD1	Homo sapiens	NULL	EXP000937	proerythroblasts	SMAD1	GSM722397;GSE29194;GSM722398;22036566
EXP000135	P11473	557	PEAKS033399	VDR	Homo sapiens	Treatment: 1,25(OH)2D3	EXP000146	LS180 (colon cancer)	VDR	GSM791404;GSE31939;22108803
EXP000363	P19793	2334	PEAKS033400	anti-pan-RXR	Homo sapiens	NULL	EXP000365	THP-1 (acute monocytic leukemia)	RXRA	GSM624142;GSE25426
EXP000698	P03372	386	PEAKS033401	Santa Cruz HC20	Homo sapiens	Treatment: estrogen	EXP000700	H3396 (breast carcinoma)	ESR1	GSM801056;GSE32349;21632823
EXP000558	P55317	113	PEAKS033402	anti-FoxA1	Homo sapiens	Treatment: estradiol	NULL	MCF7 (Invasive ductal breast carcinoma)	FOXA1	GSM588930;GSE23852;21572391
EXP000559	P03372	113	PEAKS033403	ER	Homo sapiens	Treatment: Estrogen	EXP000563	MCF7 (Invasive ductal breast carcinoma)	ESR1	GSM594602;GSE24166;21164480
EXP000362	P37231	2334	PEAKS033404	anti-PPARg	Homo sapiens	NULL	EXP000365	THP-1 (acute monocytic leukemia)	PPARG	GSM624141;GSE25426
EXP000660	Q01094	113	PEAKS033405	mouse anti-HA (Covance, catalog # MMS-101P)	Homo sapiens	NULL	EXP000662	MCF7 (Invasive ductal breast carcinoma)	E2F1	GSM699989;GSE28286;21310950
EXP000622	P05412	113	PEAKS033406	cJun - Cat# sc-45, Santa Cruz	Homo sapiens	NULL	NULL	MCF7 (Invasive ductal breast carcinoma)	JUN	GSM659792;GSE26831;21179027
EXP000971	O75593	396	PEAKS033407	R&D Systems AF4248	Homo sapiens	NULL	EXP000972	WA09 (embryonic stem cells)	FOXH1	GSM727589;GSE29422;21741376
EXP000873	Q99626	145	PEAKS033408	CDX2 (Bethyl Labs BL3194)	Homo sapiens	Treatment: proliferating cells	EXP000879	Caco-2 (colon adenocarcinoma)	CDX2	GSM575224;GSE23436;21074721
EXP000874	Q99626	145	PEAKS033409	CDX2 (Bethyl Labs BL3194)	Homo sapiens	Treatment: differentiated cells	EXP000879	Caco-2 (colon adenocarcinoma)	CDX2	GSM575225;GSE23436;21074721
EXP000877	P41235	145	PEAKS033410	HNF4A (Santa Cruz 8987 and Santa Cruz 6547)	Homo sapiens	Treatment: proliferating cells	EXP000879	Caco-2 (colon adenocarcinoma)	HNF4A	GSM575228;GSE23436;21074721
EXP000876	Q92908	145	PEAKS033411	GATA6 (Santa Cruz 7244 and Santa Cruz 9055)	Homo sapiens	Treatment: differentiated cells	EXP000879	Caco-2 (colon adenocarcinoma)	GATA6	GSM575227;GSE23436;21074721
EXP000749	P19793	851	PEAKS033412	RXR	Homo sapiens		NULL	UPR9 (hematopoietic stem cells)	RXRA	GSM468213;GSE18886;20159609
EXP000748	P10276	851	PEAKS033414	RAR	Homo sapiens	Treatment: 5 hours zinc	NULL	UPR9 (hematopoietic stem cells)	RARA	GSM468212;GSE18886;20159609
EXP000875	Q92908	145	PEAKS033415	GATA6 (Santa Cruz 7244 and Santa Cruz 9055)	Homo sapiens	Treatment: proliferating cells	EXP000879	Caco-2 (colon adenocarcinoma)	GATA6	GSM575226;GSE23436;21074721
EXP000808	P49711	404	PEAKS033416	Upstate, Cat# 07-729, Lot# 1350637	Homo sapiens	Treatment: time point 1	EXP000807	hASC (preadipocytes)	CTCF	GSM534471;GSE21366;20887899
EXP000809	P49711	404	PEAKS033417	Upstate, Cat# 07-729, Lot# 1350637	Homo sapiens	Treatment: time point 2	EXP000807	hASC (preadipocytes)	CTCF	GSM534478;GSE21366;20887899
EXP010001	Q9H9S0	376	PEAKS033418	sc-33759	Homo sapiens		EXP010428	WA01 (H1, human embryonic stem cells)	NANOG	wgEncodeEH001635;GSM803437;ENCSR000BMT
EXP010002	Q13127	712	PEAKS033419	NRSF	Homo sapiens		EXP010120	PANC1 (pancreatic ductal adenocarcinoma)	REST	wgEncodeEH001552;GSM803370;ENCSR000BJO
EXP010004	P49711	353	PEAKS033420	2899	Homo sapiens		EXP010053	GM12873 (female B-cells)	CTCF	wgEncodeEH000450;GSM749686;GSM1022629;GSM749730;ENCSR000DRP
EXP010008	O14978	421	PEAKS033421	H00010127-A01	Homo sapiens		EXP010287	HEK293 (embryonic kidney)	ZNF263	wgEncodeEH001781;GSM935577;ENCSR000EVD
EXP010010	Q99081	430	PEAKS033422	sc-357	Homo sapiens		EXP010538	HepG2 (hepatoblastoma)	TCF12	wgEncodeEH001544;GSM803336;ENCSR000BJG
EXP010011	Q99081	430	PEAKS033423	sc-357	Homo sapiens		EXP010539	HepG2 (hepatoblastoma)	TCF12	wgEncodeEH001544;GSM803336;ENCSR000BJG
EXP010012	P23771	111	PEAKS033424	sc-268	Homo sapiens	Treatment: 1 h with 0.02% Dimethyl sufloxide (DMSO) (Myers)	EXP010676	T47D (invasive ductal carcinoma)	GATA3	wgEncodeEH001639;GSM803514;ENCSR000BMX
EXP010013	P22415	430	PEAKS033425	sc-229	Homo sapiens		EXP010726	HepG2 (hepatoblastoma)	USF1	wgEncodeEH001472;GSM803527;ENCSR000BGM
EXP010018	P22415	665	PEAKS033426	sc-8983	Homo sapiens	Treatment: 6 μM all-trans-retinoic acid (CHEBI\\:15367) for 48 hour	EXP010512	SK-N-SH (neuroblastoma)	USF1	wgEncodeEH001621;GSM803472;ENCSR000BMF
EXP010020	O14978	514	PEAKS033427	H00010127-A01	Homo sapiens		EXP010823	K562 (myelogenous leukemia)	ZNF263	wgEncodeEH000630;GSM935532;ENCSR000EWN
EXP010021	P18847	38	PEAKS033428	sc-188	Homo sapiens	Treatment: 1 h with 0.02% Ethanol (Myers)	EXP010076	A549 (lung carcinoma)	ATF3	wgEncodeEH002288;GSM1010789;ENCSR000BPS
EXP010022	Q06546	38	PEAKS033429	sc-28312	Homo sapiens	Treatment: 1 h with 0.02% Ethanol (Myers)	EXP010076	A549 (lung carcinoma)	GABPA	wgEncodeEH002294;GSM1010833;ENCSR000BPY
EXP010024	P15407	376	PEAKS033430	sc-183	Homo sapiens		EXP010428	WA01 (H1, human embryonic stem cells)	FOSL1	wgEncodeEH001660;GSM803382;ENCSR000BNS
EXP010025	P21675	376	PEAKS033431	sc-735	Homo sapiens		EXP010318	WA01 (H1, human embryonic stem cells)	TAF1	wgEncodeEH001500;GSM803450;ENCSR000BHO
EXP010026	P49711	408	PEAKS033432	2899	Homo sapiens		EXP010827	HBMEC (human brain microvascular endothelial cells)	CTCF	wgEncodeEH000981;GSM749743;GSM749710;ENCSR000DTA
EXP010028	P08047	356	PEAKS033433	sc-17824	Homo sapiens		EXP010375	GM12878 (female B-cells lymphoblastoid cells line)	SP1	wgEncodeEH001496;GSM803363;ENCSR000BHK
EXP010029	P05412	430	PEAKS033434	sc-1694	Homo sapiens		EXP010255	HepG2 (hepatoblastoma)	JUN	wgEncodeEH001794;GSM935364;ENCSR000EEK
EXP010032	O60675	430	PEAKS033435	sc-477	Homo sapiens		EXP010255	HepG2 (hepatoblastoma)	MAFK	wgEncodeEH001850;GSM935610;ENCSR000EDZ
EXP010033	P19793	430	PEAKS033436	sc-553	Homo sapiens		EXP010726	HepG2 (hepatoblastoma)	RXRA	wgEncodeEH001506;GSM803452;ENCSR000BHU
EXP010035	P01106	514	PEAKS033437	sc-764	Homo sapiens	Treatment: 30 m of Interferon alpha (Snyder)	EXP010765	K562 (myelogenous leukemia)	MYC	wgEncodeEH000659;GSM935428;ENCSR000FAZ
EXP010036	P17947	357	PEAKS033438	sc-22805	Homo sapiens		EXP010141	GM12891 (male B-cells lymphoblastoid cells line)	SPI1	wgEncodeEH001521;GSM803398;ENCSR000BIJ
EXP010037	P20749	38	PEAKS033439	sc-185	Homo sapiens	Treatment: 1 h with 0.02% Ethanol (Myers)	EXP010076	A549 (lung carcinoma)	BCL3	wgEncodeEH002303;GSM1010775;ENCSR000BQH
EXP010038	O60675	514	PEAKS033440	ab50322	Homo sapiens		EXP010530	K562 (myelogenous leukemia)	MAFK	wgEncodeEH001844;GSM935311;ENCSR000EGX
EXP010040	P05412	514	PEAKS033441	sc-1694	Homo sapiens	Treatment: Interferon alpha treatment - 6 hours (Snyder)	EXP010418	K562 (myelogenous leukemia)	JUN	wgEncodeEH000667;GSM935468;ENCSR000EZX
EXP010041	P41235	430	PEAKS033442	sc-6556	Homo sapiens	Treatment: low-glucose DMEM with 0.5% BSA supplemented with 1uM forskolin and 1mM pyruvate for 6h. (Snyder)	EXP010368	HepG2 (hepatoblastoma)	HNF4A	wgEncodeEH000753;GSM935619;ENCSR000EEU
EXP010043	P49711	665	PEAKS033443	2899	Homo sapiens	Treatment: 6 μM all-trans-retinoic acid (CHEBI\\:15367) for 48 hour	EXP010815	SK-N-SH (neuroblastoma)	CTCF	wgEncodeEH000439;GSM749667;GSM749693;ENCSR000DXQ
EXP010046	P49711	354	PEAKS033444	2899	Homo sapiens		EXP010744	GM12874 (male B-cells)	CTCF	wgEncodeEH000451;GSM749757;GSM749741;ENCSR000DRR
EXP010047	P15976	514	PEAKS033445	GATA-1	Homo sapiens		EXP010823	K562 (myelogenous leukemia)	GATA1	wgEncodeEH000638;GSM935540;ENCSR000EWM
EXP010049	Q06546	514	PEAKS033446	sc-28312	Homo sapiens		EXP010671	K562 (myelogenous leukemia)	GABPA	wgEncodeEH001604;GSM803524;ENCSR000BLO
EXP010056	P17676	514	PEAKS033447	sc-150	Homo sapiens		EXP010530	K562 (myelogenous leukemia)	CEBPB	wgEncodeEH001821;GSM935499;ENCSR000EHE
EXP010057	P50539	514	PEAKS033448	AF4185	Homo sapiens		EXP010530	K562 (myelogenous leukemia)	MXI1	wgEncodeEH001827;GSM935497;ENCSR000EGZ
EXP010063	P32519	430	PEAKS033449	sc-631	Homo sapiens		EXP010489	HepG2 (hepatoblastoma)	ELF1	wgEncodeEH001641;GSM803415;ENCSR000BMZ
EXP010064	P61244	423	PEAKS033450	sc-197	Homo sapiens		EXP010027	HeLa S3 (cervical adenocarcinoma)	MAX	wgEncodeEH000646;GSM935318;ENCSR000EZF
EXP010067	Q16656	376	PEAKS033451	ab55744	Homo sapiens		EXP010714	WA01 (H1, human embryonic stem cells)	NRF1	wgEncodeEH001847;GSM935308;ENCSR000ECC
EXP010068	P55317	430	PEAKS033452	sc-6553	Homo sapiens		EXP010489	HepG2 (hepatoblastoma)	FOXA1	wgEncodeEH001594;GSM803461;ENCSR000BLE
EXP010069	P40763	583	PEAKS033453	sc-482	Homo sapiens	Treatment: (To replace TAM_1uM_36hr) 36 h with 1 uM 4-hydroxytamoxifen (Myers)	EXP010052	MCF10A (breast epithelial cells)	STAT3	wgEncodeEH001769;GSM935457;ENCSR000DPB
EXP010071	P25490	244	PEAKS033454	sc-1703	Homo sapiens		EXP010048	NT2-D1 (embryonic carcinoma)	YY1	wgEncodeEH000653;GSM935424;ENCSR000EXG
EXP010074	P08047	376	PEAKS033455	sc-17824	Homo sapiens		EXP010428	WA01 (H1, human embryonic stem cells)	SP1	wgEncodeEH001529;GSM803377;ENCSR000BIR
EXP010075	P50539	423	PEAKS033456	AF4185	Homo sapiens		EXP010054	HeLa S3 (cervical adenocarcinoma)	MXI1	wgEncodeEH001826;GSM935498;ENCSR000ECU
EXP010077	Q02086	430	PEAKS033457	sc-643	Homo sapiens		EXP010023	HepG2 (hepatoblastoma)	SP2	wgEncodeEH002264;GSM1010787;ENCSR000BOU
EXP010078	P25490	356	PEAKS033458	sc-281	Homo sapiens		EXP010137	GM12878 (female B-cells lymphoblastoid cells line)	YY1	wgEncodeEH001657;GSM803406;ENCSR000BNP
EXP010080	P08047	38	PEAKS033459	sc-17824	Homo sapiens	Treatment: 1 h with 0.02% Ethanol (Myers)	EXP010076	A549 (lung carcinoma)	SP1	wgEncodeEH002274;GSM1010813;ENCSR000BPE
EXP010081	P17542	514	PEAKS033460	sc-12984	Homo sapiens		EXP010630	K562 (myelogenous leukemia)	TAL1	wgEncodeEH001824;GSM935496;ENCSR000EHB
EXP010082	P42224	514	PEAKS033461	sc-345	Homo sapiens	Treatment: Interferon alpha treatment - 6 hours (Snyder)	EXP010418	K562 (myelogenous leukemia)	STAT1	wgEncodeEH000664;GSM935471;ENCSR000FAU
EXP010083	P01106	514	PEAKS033462	sc-764	Homo sapiens	Treatment: Interferon gamma treatment - 30 minutes (Snyder)	EXP010731	K562 (myelogenous leukemia)	MYC	wgEncodeEH001867;GSM935548;ENCSR000EGS
EXP010084	P49711	1146	PEAKS033463	2899	Homo sapiens		EXP010814	epithelial cells of proximal tubule	CTCF	wgEncodeEH002059;GSM1022666;GSM1022667;ENCSR000DXD
EXP010088	Q99081	38	PEAKS033464	sc-357	Homo sapiens	Treatment: 1 h with 0.02% Ethanol (Myers)	EXP010076	A549 (lung carcinoma)	TCF12	wgEncodeEH002312;GSM1010746;ENCSR000BQQ
EXP010089	P49711	504	PEAKS033465	sc-5916	Homo sapiens	Treatment: 1 h with 0.02% Dimethyl sufloxide (DMSO) (Myers)	EXP010555	Ishikawa (endometrial adenocarcinoma)	CTCF	wgEncodeEH002300;GSM1010774;ENCSR000BQE
EXP010092	P28324	423	PEAKS033466	sc-13030	Homo sapiens		EXP010669	HeLa S3 (cervical adenocarcinoma)	ELK4	wgEncodeEH001753;GSM935351;ENCSR000EVI
EXP010095	Q02446	376	PEAKS033467	sc-645	Homo sapiens		EXP010513	WA01 (H1, human embryonic stem cells)	SP4	wgEncodeEH002317;GSM1010743;ENCSR000BQV
EXP010097	P09086	356	PEAKS033468	sc-233	Homo sapiens		EXP010060	GM12878 (female B-cells lymphoblastoid cells line)	POU2F2	wgEncodeEH001475;GSM803534;ENCSR000BGP
EXP010098	Q9H165	356	PEAKS033469	ab19489	Homo sapiens		EXP010581	GM12878 (female B-cells lymphoblastoid cells line)	BCL11A	wgEncodeEH001486;GSM803388;ENCSR000BHA
EXP010100	P52630	514	PEAKS033470	sc-476	Homo sapiens	Treatment: Interferon alpha treatment - 6 hours (Snyder)	EXP010418	K562 (myelogenous leukemia)	STAT2	wgEncodeEH000666;GSM935469;ENCSR000FBC
EXP010102	P01106	514	PEAKS033471	sc-764	Homo sapiens	Treatment: Interferon alpha treatment - 6 hours (Snyder)	EXP010418	K562 (myelogenous leukemia)	MYC	wgEncodeEH000669;GSM935466;ENCSR000EZV
EXP010104	Q9H165	356	PEAKS033472	ab19489	Homo sapiens		EXP010580	GM12878 (female B-cells lymphoblastoid cells line)	BCL11A	wgEncodeEH001486;GSM803388;ENCSR000BHA
EXP010105	P49116	430	PEAKS033473	TR4	Homo sapiens		EXP010673	HepG2 (hepatoblastoma)	NR2C2	wgEncodeEH000675;GSM935596;ENCSR000EVS
EXP010108	P49711	38	PEAKS033476	2899	Homo sapiens		EXP010786	A549 (lung carcinoma)	CTCF	wgEncodeEH001890;GSM1022639;GSM1022640;ENCSR000DPF
EXP010109	P22415	376	PEAKS033477	sc-229	Homo sapiens		EXP010428	WA01 (H1, human embryonic stem cells)	USF1	wgEncodeEH001532;GSM803426;ENCSR000BIU
EXP010110	Q15853	430	PEAKS033478	ab60931	Homo sapiens		EXP010255	HepG2 (hepatoblastoma)	USF2	wgEncodeEH001804;GSM935646;ENCSR000EEF
EXP010112	P41235	430	PEAKS033479	sc-8987	Homo sapiens		EXP010539	HepG2 (hepatoblastoma)	HNF4A	wgEncodeEH001595;GSM803460;ENCSR000BLF
EXP010114	P49711	430	PEAKS033480	sc-5916	Homo sapiens		EXP010489	HepG2 (hepatoblastoma)	CTCF	wgEncodeEH001516;GSM803486;ENCSR000BIE
EXP010115	P40763	423	PEAKS033481	sc-482	Homo sapiens		EXP010054	HeLa S3 (cervical adenocarcinoma)	STAT3	wgEncodeEH001799;GSM935276;ENCSR000EDC
EXP010116	P49711	863	PEAKS033482	2899	Homo sapiens		EXP010397	WERI-Rb-1 (retinoblastoma)	CTCF	wgEncodeEH000402;GSM749679;GSM749768;ENCSR000DXW
EXP010118	Q16621	356	PEAKS033483	sc-22827	Homo sapiens		EXP010122	GM12878 (female B-cells lymphoblastoid cells line)	NFE2	wgEncodeEH001808;GSM935652;ENCSR000DZY
EXP010119	P18847	514	PEAKS033484	sc-188	Homo sapiens		EXP010597	K562 (myelogenous leukemia)	ATF3	wgEncodeEH000700;GSM935391;ENCSR000DOG
EXP010127	Q06546	356	PEAKS033485	sc-28312	Homo sapiens		EXP010093	GM12878 (female B-cells lymphoblastoid cells line)	GABPA	wgEncodeEH001462;GSM803356;ENCSR331HPA
EXP010128	Q15561	514	PEAKS033486	sc-101184	Homo sapiens		EXP010546	K562 (myelogenous leukemia)	TEAD4	wgEncodeEH002333;GSM1010895;ENCSR000BRK
EXP010129	Q06546	356	PEAKS033487	sc-28312	Homo sapiens		EXP010094	GM12878 (female B-cells lymphoblastoid cells line)	GABPA	wgEncodeEH001462;GSM803356;ENCSR331HPA
EXP010132	Q9UH73	356	PEAKS033488	sc-137065	Homo sapiens		EXP010122	GM12878 (female B-cells lymphoblastoid cells line)	EBF1	wgEncodeEH001832;GSM935375;ENCSR000DZQ
EXP010135	P17676	430	PEAKS033489	sc-150	Homo sapiens		EXP010255	HepG2 (hepatoblastoma)	CEBPB	wgEncodeEH001829;GSM935493;ENCSR000EEE
EXP010139	Q9NVV9	514	PEAKS033490	sc-98174	Homo sapiens		EXP010671	K562 (myelogenous leukemia)	THAP1	wgEncodeEH001655;GSM803408;ENCSR000BNN
EXP010140	P61244	376	PEAKS033491	sc-197	Homo sapiens		EXP010587	WA01 (H1, human embryonic stem cells)	MAX	wgEncodeEH001757;GSM935348;ENCSR000EUP
EXP010144	P49711	113	PEAKS033492	07-729	Homo sapiens	Treatment: 45 min with 100 nM Estradiol (Crawford)	EXP010288	MCF7 (Invasive ductal breast carcinoma)	CTCF	wgEncodeEH001131;GSM822309;ENCSR000DMS
EXP010145	P32519	514	PEAKS033493	sc-631	Homo sapiens		EXP010130	K562 (myelogenous leukemia)	ELF1	wgEncodeEH001619;GSM803494;ENCSR000BMD
EXP010146	P05412	423	PEAKS033494	sc-1694	Homo sapiens		EXP010054	HeLa S3 (cervical adenocarcinoma)	JUN	wgEncodeEH000746;GSM935341;ENCSR000EDG
EXP010151	Q86T24	430	PEAKS033495	sc-23871	Homo sapiens		EXP010403	HepG2 (hepatoblastoma)	ZBTB33	wgEncodeEH001503;GSM803449;ENCSR000BHR
EXP010153	Q02078	514	PEAKS033496	sc-313	Homo sapiens		EXP010671	K562 (myelogenous leukemia)	MEF2A	wgEncodeEH001663;GSM803379;ENCSR000BNV
EXP010154	P49711	648	PEAKS033497	2899	Homo sapiens		EXP010801	NB4 (acute promyelocytic leukemia )	CTCF	wgEncodeEH001898;GSM1022643;ENCSR000DWN
EXP010155	P55317	111	PEAKS033498	sc-6553	Homo sapiens	Treatment: 1 h with 0.02% Dimethyl sufloxide (DMSO) (Myers)	EXP010676	T47D (invasive ductal carcinoma)	FOXA1	wgEncodeEH001588;GSM803409;ENCSR000BKY
EXP010156	P18146	356	PEAKS033499	sc-110	Homo sapiens		EXP010094	GM12878 (female B-cells lymphoblastoid cells line)	EGR1	wgEncodeEH002328;GSM1010730;ENCSR000BRG
EXP010160	P19793	376	PEAKS033500	sc-553	Homo sapiens		EXP010428	WA01 (H1, human embryonic stem cells)	RXRA	wgEncodeEH001560;GSM803506;ENCSR000BJW
EXP010161	Q86T24	38	PEAKS033501	sc-23871	Homo sapiens	Treatment: 1 h with 0.02% Ethanol (Myers)	EXP010076	A549 (lung carcinoma)	ZBTB33	wgEncodeEH002295;GSM1010832;ENCSR000BPZ
EXP010162	P11831	430	PEAKS033502	sc-335	Homo sapiens		EXP010489	HepG2 (hepatoblastoma)	SRF	wgEncodeEH001611;GSM803502;ENCSR000BLV
EXP010164	P09086	357	PEAKS033503	sc-233	Homo sapiens		EXP010141	GM12891 (male B-cells lymphoblastoid cells line)	POU2F2	wgEncodeEH001520;GSM803397;ENCSR000BII
EXP010165	Q16520	356	PEAKS033504	sc-100974	Homo sapiens		EXP010580	GM12878 (female B-cells lymphoblastoid cells line)	BATF	wgEncodeEH001479;GSM803538;ENCSR000BGT
EXP010167	Q8NI51	514	PEAKS033505	sc-98982	Homo sapiens		EXP010671	K562 (myelogenous leukemia)	CTCFL	wgEncodeEH001652;GSM803401;ENCSR000BNK
EXP010169	Q16520	356	PEAKS033506	sc-100974	Homo sapiens		EXP010581	GM12878 (female B-cells lymphoblastoid cells line)	BATF	wgEncodeEH001479;ENCSR000BGT;GSM803538
EXP010174	P49711	420	PEAKS033507	2899	Homo sapiens		EXP010802	esophageal epithelial cells	CTCF	wgEncodeEH000984;GSM749726;GSM749712;ENCSR000DTR
EXP010175	P48382	376	PEAKS033508	200-401-194	Homo sapiens		EXP010714	WA01 (H1, human embryonic stem cells)	RFX5	wgEncodeEH001835;GSM935382;ENCSR000ECF
EXP010178	O75461	514	PEAKS033509	sc-22823	Homo sapiens		EXP010823	K562 (myelogenous leukemia)	E2F6	wgEncodeEH000676;GSM935597;ENCSR000EWJ
EXP010179	Q02548	356	PEAKS033510	sc-1975	Homo sapiens		EXP010375	GM12878 (female B-cells lymphoblastoid cells line)	PAX5	wgEncodeEH001495;GSM803362;ENCSR000BHJ
EXP010180	Q16656	430	PEAKS033511	ab55744	Homo sapiens		EXP010255	HepG2 (hepatoblastoma)	NRF1	wgEncodeEH001802;GSM935648;ENCSR000EEH
EXP010182	P14921	356	PEAKS033512	sc-350	Homo sapiens		EXP010137	GM12878 (female B-cells lymphoblastoid cells line)	ETS1	wgEncodeEH001564;GSM803510;ENCSR000BKA
EXP010183	P17535	356	PEAKS033513	sc-74	Homo sapiens		EXP010122	GM12878 (female B-cells lymphoblastoid cells line)	JUND	wgEncodeEH000639;GSM935541;ENCSR000EYV
EXP010185	P15336	376	PEAKS033514	sc-81188	Homo sapiens		EXP010513	WA01 (H1, human embryonic stem cells)	ATF2	wgEncodeEH002316;GSM1010742;ENCSR000BQU
EXP010187	P18847	430	PEAKS033515	sc-188	Homo sapiens		EXP010489	HepG2 (hepatoblastoma)	ATF3	wgEncodeEH001568;GSM803503;ENCSR000BKE
EXP010188	P42229	514	PEAKS033516	sc-74442	Homo sapiens		EXP010546	K562 (myelogenous leukemia)	STAT5A	wgEncodeEH002347;GSM1010877;ENCSR000BRR
EXP010189	P40763	583	PEAKS033517	sc-482	Homo sapiens	Treatment: 36 h with 0.01% Ethanol	EXP010052	MCF10A (breast epithelial cells)	STAT3	wgEncodeEH001772;GSM935591;ENCSR000DOZ
EXP010190	P48382	430	PEAKS033518	200-401-194	Homo sapiens		EXP010255	HepG2 (hepatoblastoma)	RFX5	wgEncodeEH001843;GSM935304;ENCSR000EEA
EXP010191	Q8N196	514	PEAKS033519	sc-55706	Homo sapiens		EXP010379	K562 (myelogenous leukemia)	SIX5	wgEncodeEH001664;GSM803378;ENCSR000BNW
EXP010192	P61244	648	PEAKS033520	sc-197	Homo sapiens		EXP010030	NB4 (acute promyelocytic leukemia )	MAX	wgEncodeEH001806;GSM935644;ENCSR000EHS
EXP010194	Q15853	356	PEAKS033521	ab60931	Homo sapiens		EXP010745	GM12878 (female B-cells lymphoblastoid cells line)	USF2	wgEncodeEH001812;GSM935558;ENCSR000DZU
EXP010195	P49711	114	PEAKS033522	2899	Homo sapiens		EXP010925	bronchial epithelial cells	CTCF	wgEncodeEH000437;GSM749779;GSM749684;ENCSR000DXI
EXP010196	P23769	514	PEAKS033523	sc-267	Homo sapiens		EXP010671	K562 (myelogenous leukemia)	GATA2	wgEncodeEH001576;GSM803540;ENCSR000BKM
EXP010197	P49711	441	PEAKS033524	2899	Homo sapiens		EXP010790	HMF (human mammary fibroblasts)	CTCF	wgEncodeEH000985;GSM749665;GSM749675;ENCSR000DUU
EXP010198	O14503	430	PEAKS033525	sc-101023	Homo sapiens		EXP010403	HepG2 (hepatoblastoma)	BHLHE40	wgEncodeEH001515;GSM803483;ENCSR000BID
EXP010199	P18146	356	PEAKS033526	sc-110	Homo sapiens		EXP010137	GM12878 (female B-cells lymphoblastoid cells line)	EGR1	wgEncodeEH001632;GSM803434;ENCSR000BMQ
EXP010201	P21675	430	PEAKS033527	sc-735	Homo sapiens		EXP010158	HepG2 (hepatoblastoma)	TAF1	wgEncodeEH001551;GSM803367;ENCSR000BJN
EXP010202	Q13127	733	PEAKS033528	NRSF	Homo sapiens		EXP010171	PFSK1 (primitive neuroectodermal tumor)	REST	wgEncodeEH001553;GSM803369;ENCSR000BJP
EXP010203	P49711	414	PEAKS033529	2899	Homo sapiens		EXP010877	HCFaa (cardiac fibroblasts-adult atrial)	CTCF	wgEncodeEH000982;GSM749732;ENCSR000DTF
EXP010204	P55317	430	PEAKS033530	sc-6553	Homo sapiens		EXP010539	HepG2 (hepatoblastoma)	FOXA1	wgEncodeEH001594;GSM803461;ENCSR000BLE
EXP010205	P21675	430	PEAKS033531	sc-735	Homo sapiens		EXP010157	HepG2 (hepatoblastoma)	TAF1	wgEncodeEH001551;GSM803367;ENCSR000BJN
EXP010206	P49711	1141	PEAKS033532	2899	Homo sapiens		EXP010830	BE2C	CTCF	wgEncodeEH001891;GSM1022653;GSM1022650;ENCSR000DQD
EXP010207	O75626	423	PEAKS033533	9115	Homo sapiens		EXP010054	HeLa S3 (cervical adenocarcinoma)	PRDM1	wgEncodeEH001817;GSM935555;ENCSR000ECY
EXP010211	P04150	430	PEAKS033534	sc-1002	Homo sapiens	Treatment: low-glucose DMEM with 0.5% BSA supplemented with 1uM forskolin and 1mM pyruvate for 6h. (Snyder)	EXP010368	HepG2 (hepatoblastoma)	NR3C1	wgEncodeEH000752;GSM935620;ENCSR000EEV
EXP010213	P25490	356	PEAKS033535	sc-281	Homo sapiens		EXP010062	GM12878 (female B-cells lymphoblastoid cells line)	YY1	wgEncodeEH001657;GSM803406;ENCSR000BNP
EXP010214	P49711	55	PEAKS033536	2899	Homo sapiens		EXP010898	AG04450 (fibroblasts)	CTCF	wgEncodeEH000976;GSM1022635;GSM749769;ENCSR000DPM
EXP010217	P15408	430	PEAKS033537	sc-604	Homo sapiens		EXP010726	HepG2 (hepatoblastoma)	FOSL2	wgEncodeEH001501;GSM803451;ENCSR000BHP
EXP010218	P20226	356	PEAKS033538	ab62126	Homo sapiens		EXP010745	GM12878 (female B-cells lymphoblastoid cells line)	TBP	wgEncodeEH001798;GSM935277;ENCSR000DZZ
EXP010220	P17275	514	PEAKS033539	eGFP	Homo sapiens		EXP010847	K562 (myelogenous leukemia)	JUNB	wgEncodeEH001210;GSM777638;ENCSR000DJY
EXP010222	Q01094	423	PEAKS033540	05-379	Homo sapiens		EXP010027	HeLa S3 (cervical adenocarcinoma)	E2F1	wgEncodeEH000699;GSM935484;ENCSR000EVJ
EXP010223	P49711	423	PEAKS033541	2899	Homo sapiens		EXP010851	HeLa S3 (cervical adenocarcinoma)	CTCF	wgEncodeEH000398;GSM749729;GSM749739;ENCSR000DUB
EXP010230	Q96GC6	514	PEAKS033542	H00010782-A01	Homo sapiens		EXP010823	K562 (myelogenous leukemia)	ZNF274	wgEncodeEH000696;GSM935479;ENCSR000EWE
EXP010232	Q14653	423	PEAKS033543	sc-9082	Homo sapiens		EXP010054	HeLa S3 (cervical adenocarcinoma)	IRF3	wgEncodeEH001788;GSM935570;ENCSR000EDF
EXP010234	Q01094	423	PEAKS033544	MMS-101P	Homo sapiens		EXP010027	HeLa S3 (cervical adenocarcinoma)	E2F1	wgEncodeEH000688;GSM935366;ENCSR000EVM
EXP010235	Q86T24	417	PEAKS033545	sc-23871	Homo sapiens		EXP010278	HCT-116 (colon carcinoma)	ZBTB33	wgEncodeEH001672;GSM803458;ENCSR000BNY
EXP010236	P55317	430	PEAKS033546	sc-101058	Homo sapiens		EXP010489	HepG2 (hepatoblastoma)	FOXA1	wgEncodeEH001630;GSM803432;ENCSR000BMO
EXP010240	P01106	472	PEAKS033547	sc-764	Homo sapiens		EXP010113	HUVEC-C (HUVEC, umbilical vein endothelial cells)	MYC	wgEncodeEH000561;GSM822298;ENCSR000DLU
EXP010243	P17676	423	PEAKS033548	sc-150	Homo sapiens		EXP010054	HeLa S3 (cervical adenocarcinoma)	CEBPB	wgEncodeEH001815;GSM935553;ENCSR000EDA
EXP010246	P49711	344	PEAKS033549	2899	Homo sapiens		EXP010686	GM12864 (male B-cells)	CTCF	wgEncodeEH000447;GSM749762;GSM749676;GSM1022664;ENCSR000DRB
EXP010249	P25490	358	PEAKS033550	sc-1703	Homo sapiens		EXP010704	GM12892 (female B-cells lymphoblastoid cells line)	YY1	wgEncodeEH001609;GSM803516;ENCSR000BLT
EXP010250	P49711	356	PEAKS033551	2899	Homo sapiens		EXP010922	GM12878 (female B-cells lymphoblastoid cells line)	CTCF	wgEncodeEH000394;GSM749706;GSM749704;ENCSR000DRZ
EXP010251	Q02548	358	PEAKS033552	sc-1974	Homo sapiens		EXP010704	GM12892 (female B-cells lymphoblastoid cells line)	PAX5	wgEncodeEH001546;GSM803334;ENCSR000BJI
EXP010252	P49711	391	PEAKS033553	07-729	Homo sapiens		EXP010061	D54 (H54, Human glioblastoma)	CTCF	wgEncodeEH001135;GSM822303;ENCSR000DKN
EXP010253	Q8NI51	514	PEAKS033554	sc-98982	Homo sapiens		EXP010379	K562 (myelogenous leukemia)	CTCFL	wgEncodeEH001652;GSM803401;ENCSR000BNK
EXP010256	P25490	430	PEAKS033555	sc-281	Homo sapiens		EXP010489	HepG2 (hepatoblastoma)	YY1	wgEncodeEH001661;GSM803381;ENCSR000BNT
EXP010257	P17947	356	PEAKS033556	sc-22805	Homo sapiens		EXP010581	GM12878 (female B-cells lymphoblastoid cells line)	SPI1	wgEncodeEH001476;GSM803531;ENCSR000BGQ
EXP010258	Q8N196	514	PEAKS033557	sc-55706	Homo sapiens		EXP010419	K562 (myelogenous leukemia)	SIX5	wgEncodeEH001483;ENCSR000BGX;GSM803383
EXP010259	Q8N196	514	PEAKS033558	sc-55706	Homo sapiens		EXP010415	K562 (myelogenous leukemia)	SIX5	wgEncodeEH001483;ENCSR000BGX;GSM803383
EXP010260	P01100	514	PEAKS033559	sc-7202	Homo sapiens		EXP010597	K562 (myelogenous leukemia)	FOS	wgEncodeEH000619;GSM935355;ENCSR000FAI
EXP010264	Q13127	665	PEAKS033560	NRSF	Homo sapiens		EXP010645	SK-N-SH (neuroblastoma)	REST	wgEncodeEH001547;GSM803335;ENCSR000BJJ
EXP010266	Q13127	356	PEAKS033561	NRSF	Homo sapiens		EXP010039	GM12878 (female B-cells lymphoblastoid cells line)	REST	wgEncodeEH002314;GSM1010744;ENCSR000BQS
EXP010269	P49711	434	PEAKS033563	2899	Homo sapiens		EXP010784	HFF-Myc (fetal fibroblasts)	CTCF	wgEncodeEH001895;GSM1022671;GSM1022669;ENCSR000DUM
EXP010271	P55317	504	PEAKS033564	sc-6553	Homo sapiens	Treatment: 1 h with 0.02% Dimethyl sufloxide (DMSO) (Myers)	EXP010555	Ishikawa (endometrial adenocarcinoma)	FOXA1	wgEncodeEH001586;GSM803444;ENCSR000BKW
EXP010272	P49711	56	PEAKS033565	2899	Homo sapiens		EXP010819	AG09309 (fibroblasts)	CTCF	wgEncodeEH000977;GSM749750;GSM749680;ENCSR000DPP
EXP010273	P25490	376	PEAKS033566	sc-281	Homo sapiens		EXP010428	WA01 (H1, human embryonic stem cells)	YY1	wgEncodeEH001567;GSM803513;ENCSR000BKD
EXP010275	P14921	38	PEAKS033567	sc-350	Homo sapiens	Treatment: 1 h with 0.02% Ethanol (Myers)	EXP010076	A549 (lung carcinoma)	ETS1	wgEncodeEH002290;GSM1010829;ENCSR000BPU
EXP010279	O15409	289	PEAKS033568	ab16046	Homo sapiens		EXP010124	SK-N-MC (Askin tumor)	FOXP2	wgEncodeEH001461;GSM803353;ENCSR000BGB
EXP010280	P11831	356	PEAKS033569	sc-335	Homo sapiens		EXP010137	GM12878 (female B-cells lymphoblastoid cells line)	SRF	wgEncodeEH001624;GSM803477;ENCSR000BMI
EXP010282	Q02548	356	PEAKS033570	sc-1974	Homo sapiens		EXP010580	GM12878 (female B-cells lymphoblastoid cells line)	PAX5	wgEncodeEH001489;GSM803391;ENCSR000BHD
EXP010283	P61244	472	PEAKS033571	sc-197	Homo sapiens		EXP010732	HUVEC-C (HUVEC, umbilical vein endothelial cells)	MAX	wgEncodeEH000768;GSM935572;ENCSR000EEZ
EXP010286	P22736	514	PEAKS033572	eGFP	Homo sapiens		EXP010184	K562 (myelogenous leukemia)	NR4A1	wgEncodeEH001212;GSM777637;ENCSR000DJW
EXP010295	P49711	113	PEAKS033573	2899	Homo sapiens		EXP010778	MCF7 (Invasive ductal breast carcinoma)	CTCF	wgEncodeEH002057;GSM1022658;GSM1022663;ENCSR000DWH
EXP010296	Q13127	849	PEAKS033574	NRSF	Homo sapiens	Treatment: None	EXP010737	U87 (glioblastoma)	REST	wgEncodeEH001554;GSM803372
EXP010297	P49711	356	PEAKS033575	sc-15914	Homo sapiens		EXP010122	GM12878 (female B-cells lymphoblastoid cells line)	CTCF	wgEncodeEH001851;GSM935611;ENCSR000DZN
EXP010298	P25490	357	PEAKS033576	sc-281	Homo sapiens		EXP010700	GM12891 (male B-cells lymphoblastoid cells line)	YY1	wgEncodeEH001573;GSM803535;ENCSR000BKJ
EXP010299	Q01860	376	PEAKS033577	sc-9081	Homo sapiens		EXP010428	WA01 (H1, human embryonic stem cells)	POU5F1	wgEncodeEH001636;GSM803438;ENCSR000BMU
EXP010300	P14921	514	PEAKS033578	sc-350	Homo sapiens		EXP010671	K562 (myelogenous leukemia)	ETS1	wgEncodeEH001580;GSM803442;ENCSR000BKQ
EXP010302	P49711	514	PEAKS033579	sc-5916	Homo sapiens		EXP010130	K562 (myelogenous leukemia)	CTCF	wgEncodeEH002279;GSM1010820;ENCSR000BPJ
EXP010304	P49711	514	PEAKS033580	sc-5916	Homo sapiens		EXP010131	K562 (myelogenous leukemia)	CTCF	wgEncodeEH002279;GSM1010820;ENCSR000BPJ
EXP010305	P49711	54	PEAKS033581	2899	Homo sapiens		EXP010881	AG04449 (fibroblasts)	CTCF	wgEncodeEH000975;GSM749678;GSM749695;ENCSR000DPG
EXP010306	Q16656	423	PEAKS033582	ab55744	Homo sapiens		EXP010725	HeLa S3 (cervical adenocarcinoma)	NRF1	wgEncodeEH000723;GSM935636;ENCSR000EDJ
EXP010307	P18146	376	PEAKS033583	sc-110	Homo sapiens		EXP010428	WA01 (H1, human embryonic stem cells)	EGR1	wgEncodeEH001538;GSM803430;ENCSR000BJA
EXP010310	P11831	376	PEAKS033584	sc-335	Homo sapiens		EXP010428	WA01 (H1, human embryonic stem cells)	SRF	wgEncodeEH001533;GSM803425;ENCSR000BIV
EXP010312	Q86T24	430	PEAKS033585	sc-23871	Homo sapiens		EXP010489	HepG2 (hepatoblastoma)	ZBTB33	wgEncodeEH001642;GSM803418;ENCSR000BNA
EXP010313	P25490	356	PEAKS033586	sc-1703	Homo sapiens		EXP010122	GM12878 (female B-cells lymphoblastoid cells line)	YY1	wgEncodeEH000695;GSM935482;ENCSR000EUM
EXP010314	Q13127	376	PEAKS033587	NRSF	Homo sapiens		EXP010318	WA01 (H1, human embryonic stem cells)	REST	wgEncodeEH001498;GSM803365;ENCSR000BHM
EXP010315	O75461	514	PEAKS033588	sc-22823	Homo sapiens		EXP010131	K562 (myelogenous leukemia)	E2F6	wgEncodeEH001598;GSM803469;ENCSR000BLI
EXP010316	P10914	514	PEAKS033589	sc-497	Homo sapiens	Treatment: 30 m of Interferon alpha (Snyder)	EXP010765	K562 (myelogenous leukemia)	IRF1	wgEncodeEH001865;GSM935546;ENCSR000EGU
EXP010317	O75461	514	PEAKS033590	sc-22823	Homo sapiens		EXP010130	K562 (myelogenous leukemia)	E2F6	wgEncodeEH001598;GSM803469;ENCSR000BLI
EXP010319	P21675	733	PEAKS033591	sc-735	Homo sapiens		EXP010101	PFSK1 (primitive neuroectodermal tumor)	TAF1	wgEncodeEH002309;GSM1010770;ENCSR000BQN
EXP010320	P21675	514	PEAKS033592	sc-735	Homo sapiens		EXP010671	K562 (myelogenous leukemia)	TAF1	wgEncodeEH001582;GSM803431;ENCSR000BKS
EXP010322	P49711	93	PEAKS033593	2899	Homo sapiens		EXP010838	BJ (fibroblasts)	CTCF	wgEncodeEH000403;GSM749752;GSM749677;ENCSR000DQI
EXP010323	Q13127	38	PEAKS033594	NRSF	Homo sapiens	Treatment: 1 h with 0.02% Ethanol (Myers)	EXP010076	A549 (lung carcinoma)	REST	wgEncodeEH002311;GSM1010749;ENCSR000BQP
EXP010324	P49711	57	PEAKS033595	2899	Homo sapiens		EXP010783	AG09319 (fibroblasts)	CTCF	wgEncodeEH000978;GSM749728;GSM749723;ENCSR000DPS
EXP010325	Q06546	430	PEAKS033596	sc-28312	Homo sapiens		EXP010157	HepG2 (hepatoblastoma)	GABPA	wgEncodeEH001548;GSM803343;ENCSR000BJK
EXP010327	Q06546	430	PEAKS033597	sc-28312	Homo sapiens		EXP010158	HepG2 (hepatoblastoma)	GABPA	wgEncodeEH001548;GSM803343;ENCSR000BJK
EXP010330	P25490	38	PEAKS033598	sc-281	Homo sapiens	Treatment: 1 h with 0.02% Ethanol (Myers)	EXP010076	A549 (lung carcinoma)	YY1	wgEncodeEH002282;GSM1010794;ENCSR000BPM
EXP010332	P01106	423	PEAKS033599	sc-764	Homo sapiens		EXP010027	HeLa S3 (cervical adenocarcinoma)	MYC	wgEncodeEH000648;GSM935320;ENCSR000EZD
EXP010333	Q16621	514	PEAKS033600	sc-291	Homo sapiens		EXP010597	K562 (myelogenous leukemia)	NFE2	wgEncodeEH000624;GSM935414;ENCSR000FAF
EXP010334	Q86T24	430	PEAKS033601	sc-23871	Homo sapiens		EXP010726	HepG2 (hepatoblastoma)	ZBTB33	wgEncodeEH001503;GSM803449;ENCSR000BHR
EXP010336	P22415	356	PEAKS033603	sc-229	Homo sapiens		EXP010093	GM12878 (female B-cells lymphoblastoid cells line)	USF1	wgEncodeEH001468;GSM803347;ENCSR000BGI
EXP010337	P22415	356	PEAKS033604	sc-229	Homo sapiens		EXP010094	GM12878 (female B-cells lymphoblastoid cells line)	USF1	wgEncodeEH001468;GSM803347;ENCSR000BGI
EXP010339	P01106	514	PEAKS033605	sc-764	Homo sapiens		EXP010597	K562 (myelogenous leukemia)	MYC	wgEncodeEH000621;GSM935410;ENCSR000FAG
EXP010340	P05412	514	PEAKS033606	sc-1694	Homo sapiens	Treatment: Interferon gamma treatment - 30 minutes (Snyder)	EXP010731	K562 (myelogenous leukemia)	JUN	wgEncodeEH000673;GSM935602;ENCSR000EZT
EXP010344	Q9H165	376	PEAKS033608	ab19489	Homo sapiens		EXP010428	WA01 (H1, human embryonic stem cells)	BCL11A	wgEncodeEH001625;GSM803476;ENCSR000BMJ
EXP010345	P49711	345	PEAKS033609	2899	Homo sapiens		EXP010706	GM12865 (female B-cells)	CTCF	wgEncodeEH000448;GSM1022636;GSM749740;GSM749725;ENCSR000DRE
EXP010349	O14503	514	PEAKS033610	NB100-1800	Homo sapiens		EXP010530	K562 (myelogenous leukemia)	BHLHE40	wgEncodeEH001857;GSM935616;ENCSR000EGV
EXP010350	Q96GC6	430	PEAKS033611	H00010782-A01	Homo sapiens		EXP010673	HepG2 (hepatoblastoma)	ZNF274	wgEncodeEH001755;GSM935350;ENCSR000EVR
EXP010351	P21675	38	PEAKS033612	sc-735	Homo sapiens	Treatment: 1 h with 0.02% Ethanol (Myers)	EXP010076	A549 (lung carcinoma)	TAF1	wgEncodeEH002275;GSM1010812;ENCSR000BPF
EXP010352	P49711	417	PEAKS033613	2899	Homo sapiens		EXP010913	HCT-116 (colon carcinoma)	CTCF	wgEncodeEH002055;GSM1022651;GSM1022652;ENCSR000DTO
EXP010354	P42229	514	PEAKS033614	sc-74442	Homo sapiens		EXP010159	K562 (myelogenous leukemia)	STAT5A	wgEncodeEH002347;GSM1010877;ENCSR000BRR
EXP010357	P41235	430	PEAKS033615	sc-8987	Homo sapiens		EXP010489	HepG2 (hepatoblastoma)	HNF4A	wgEncodeEH001595;GSM803460;ENCSR000BLF
EXP010360	P05412	472	PEAKS033616	sc-1694	Homo sapiens		EXP010732	HUVEC-C (HUVEC, umbilical vein endothelial cells)	JUN	wgEncodeEH000719;GSM935278;ENCSR000EFA
EXP010362	P11831	356	PEAKS033617	sc-335	Homo sapiens		EXP010094	GM12878 (female B-cells lymphoblastoid cells line)	SRF	wgEncodeEH001464;ENCSR000BGE;GSM803350
EXP010363	P11831	356	PEAKS033618	sc-335	Homo sapiens		EXP010093	GM12878 (female B-cells lymphoblastoid cells line)	SRF	wgEncodeEH001464;GSM803350;ENCSR000BGE
EXP010364	P05412	514	PEAKS033619	sc-1694	Homo sapiens	Treatment: Interferon gamma treatment - 6 hours (Snyder)	EXP010163	K562 (myelogenous leukemia)	JUN	wgEncodeEH000668;GSM935467;ENCSR000EZW
EXP010369	P61244	514	PEAKS033622	sc-197	Homo sapiens		EXP010131	K562 (myelogenous leukemia)	MAX	wgEncodeEH001605;GSM803523;ENCSR000BLP
EXP010370	P61244	514	PEAKS033623	sc-197	Homo sapiens		EXP010130	K562 (myelogenous leukemia)	MAX	wgEncodeEH001605;GSM803523;ENCSR000BLP
EXP010372	P20226	514	PEAKS033624	ab62126	Homo sapiens		EXP010630	K562 (myelogenous leukemia)	TBP	wgEncodeEH001825;GSM935495;ENCSR000EHA
EXP010373	P15976	893	PEAKS033625	GATA-1	Homo sapiens		EXP010090	erythroblasts	GATA1	wgEncodeEH001765;GSM935465;ENCSR000EXP
EXP010377	Q13127	423	PEAKS033627	NRSF	Homo sapiens		EXP010381	HeLa S3 (cervical adenocarcinoma)	REST	wgEncodeEH001629;GSM803478;ENCSR000BMN
EXP010383	P49711	58	PEAKS033628	2899	Homo sapiens		EXP010798	AG10803 (fibroblasts)	CTCF	wgEncodeEH000979;GSM749759;GSM749714;ENCSR000DPV
EXP010385	P01106	423	PEAKS033629	sc-764	Homo sapiens		EXP010599	HeLa S3 (cervical adenocarcinoma)	MYC	wgEncodeEH000542;GSM822286;ENCSR000DLN
EXP010391	P21675	665	PEAKS033630	sc-735	Homo sapiens		EXP010505	SK-N-SH (neuroblastoma)	TAF1	wgEncodeEH002301;GSM1010773;ENCSR000BQF
EXP010392	Q15306	356	PEAKS033631	sc-6059	Homo sapiens		EXP010581	GM12878 (female B-cells lymphoblastoid cells line)	IRF4	wgEncodeEH001484;GSM803390;ENCSR000BGY
EXP010393	Q15306	356	PEAKS033632	sc-6059	Homo sapiens		EXP010580	GM12878 (female B-cells lymphoblastoid cells line)	IRF4	wgEncodeEH001484;GSM803390;ENCSR000BGY
EXP010394	P18847	514	PEAKS033633	sc-188	Homo sapiens		EXP010671	K562 (myelogenous leukemia)	ATF3	wgEncodeEH001662;GSM803380;ENCSR000BNU
EXP010395	P49711	352	PEAKS033634	2899	Homo sapiens		EXP010629	GM12872 (male B-cells)	CTCF	wgEncodeEH000449;GSM749692;GSM1022633;GSM749694;ENCSR000DRN
EXP010396	Q00613	430	PEAKS033635	sc-9144	Homo sapiens	Treatment: low-glucose DMEM with 0.5% BSA supplemented with 1uM forskolin and 1mM pyruvate for 6h. (Snyder)	EXP010368	HepG2 (hepatoblastoma)	HSF1	wgEncodeEH000754;GSM935626;ENCSR000EET
EXP010398	Q96GC6	244	PEAKS033636	H00010782-A01	Homo sapiens		EXP010048	NT2-D1 (embryonic carcinoma)	ZNF274	wgEncodeEH001775;GSM935584;ENCSR000EWY
EXP010399	Q9Y261	430	PEAKS033637	sc-6554	Homo sapiens		EXP010489	HepG2 (hepatoblastoma)	FOXA2	wgEncodeEH001650;GSM803403;ENCSR000BNI
EXP010401	P32519	38	PEAKS033638	sc-631	Homo sapiens	Treatment: 1 h with 0.02% Ethanol (Myers)	EXP010076	A549 (lung carcinoma)	ELF1	wgEncodeEH002289;GSM1010790;ENCSR000BPT
EXP010406	Q16656	356	PEAKS033639	ab55744	Homo sapiens		EXP010745	GM12878 (female B-cells lymphoblastoid cells line)	NRF1	wgEncodeEH001846;GSM935309;ENCSR000DZO
EXP010408	Q86T24	430	PEAKS033640	sc-23871	Homo sapiens		EXP010228	HepG2 (hepatoblastoma)	ZBTB33	wgEncodeEH001642;GSM803418;ENCSR000BNA
EXP010410	P49711	111	PEAKS033641	sc-5916	Homo sapiens	Treatment: 1 h with 0.02% Dimethyl sufloxide (DMSO) (Myers)	EXP010676	T47D (invasive ductal carcinoma)	CTCF	wgEncodeEH001656;GSM803348;ENCSR000BNO
EXP010411	P49711	113	PEAKS033642	07-729	Homo sapiens		EXP010288	MCF7 (Invasive ductal breast carcinoma)	CTCF	wgEncodeEH000598;GSM822305;ENCSR000DMV
EXP010421	Q06546	376	PEAKS033644	sc-28312	Homo sapiens		EXP010428	WA01 (H1, human embryonic stem cells)	GABPA	wgEncodeEH001534;GSM803424;ENCSR000BIW
EXP010423	P49711	38	PEAKS033645	sc-5916	Homo sapiens	Treatment: 1 h with 100 nM Dexamethasone (Myers)	EXP010638	A549 (lung carcinoma)	CTCF	wgEncodeEH001507;GSM803453;ENCSR000BHV
EXP010429	P49711	423	PEAKS033647	07-729	Homo sapiens		EXP010599	HeLa S3 (cervical adenocarcinoma)	CTCF	wgEncodeEH000541;GSM822285;ENCSR000DLO
EXP010430	P20226	376	PEAKS033648	ab62126	Homo sapiens		EXP010714	WA01 (H1, human embryonic stem cells)	TBP	wgEncodeEH001848;GSM935303;ENCSR000ECB
EXP010431	P19793	356	PEAKS033649	sc-553	Homo sapiens		EXP010062	GM12878 (female B-cells lymphoblastoid cells line)	RXRA	wgEncodeEH001541;GSM803341;ENCSR000BJD
EXP010432	P19793	356	PEAKS033650	sc-553	Homo sapiens		EXP010060	GM12878 (female B-cells lymphoblastoid cells line)	RXRA	wgEncodeEH001541;GSM803341;ENCSR000BJD
EXP010433	P49711	955	PEAKS033651	2899	Homo sapiens		EXP010889	primary foreskin fibroblasts	CTCF	wgEncodeEH002058;GSM1022676;GSM1022675;ENCSR000DWQ
EXP010435	P01106	113	PEAKS033652	sc-764	Homo sapiens		EXP010288	MCF7 (Invasive ductal breast carcinoma)	MYC	wgEncodeEH001133;GSM822301;ENCSR000DMQ
EXP010437	P10244	430	PEAKS033653	sc-81192	Homo sapiens		EXP010023	HepG2 (hepatoblastoma)	MYBL2	wgEncodeEH002344;GSM1010876;ENCSR000BRO
EXP010438	P49711	215	PEAKS033654	2899	Homo sapiens		EXP010867	keratinocytes	CTCF	wgEncodeEH000406;GSM749747;GSM749707;ENCSR000DWX
EXP010439	P17947	514	PEAKS033655	sc-22805	Homo sapiens		EXP010415	K562 (myelogenous leukemia)	SPI1	wgEncodeEH001482;GSM803384;ENCSR000BGW
EXP010440	Q13127	733	PEAKS033656	NRSF	Homo sapiens		EXP010101	PFSK1 (primitive neuroectodermal tumor)	REST	wgEncodeEH002267;GSM1010786;ENCSR000BOX
EXP010441	P23769	514	PEAKS033657	eGFP	Homo sapiens		EXP010795	K562 (myelogenous leukemia)	GATA2	wgEncodeEH001208;GSM777641;ENCSR000DKA
EXP010442	P17947	514	PEAKS033658	sc-22805	Homo sapiens		EXP010419	K562 (myelogenous leukemia)	SPI1	wgEncodeEH001482;ENCSR000BGW;GSM803384
EXP010443	P49116	423	PEAKS033659	TR4	Homo sapiens		EXP010027	HeLa S3 (cervical adenocarcinoma)	NR2C2	wgEncodeEH000687;GSM935369;ENCSR000EVN
EXP010446	P40426	356	PEAKS033660	sc-891	Homo sapiens		EXP010375	GM12878 (female B-cells lymphoblastoid cells line)	PBX3	wgEncodeEH001477;ENCSR000BGR;GSM803532
EXP010447	Q15853	376	PEAKS033661	ab60931	Homo sapiens		EXP010714	WA01 (H1, human embryonic stem cells)	USF2	wgEncodeEH001837;GSM935380;ENCSR000ECD
EXP010448	P36956	430	PEAKS033662	sc-8984	Homo sapiens	Treatment: For sterol deprivation, cells were cultured with pravastatin (2 uM, Sigma) in DMEM with 0.5% BSA for 16 h. (Snyder)	EXP010545	HepG2 (hepatoblastoma)	SREBF1	wgEncodeEH000642;GSM935315;ENCSR000EZP
EXP010449	P01106	113	PEAKS033663	sc-764	Homo sapiens	Treatment: 45 min with 100 nM Estradiol (Crawford)	EXP010288	MCF7 (Invasive ductal breast carcinoma)	MYC	wgEncodeEH001134;GSM822304;ENCSR000DMP
EXP010452	P05412	514	PEAKS033665	sc-1694	Homo sapiens		EXP010597	K562 (myelogenous leukemia)	JUN	wgEncodeEH000620;GSM935411;ENCSR000FAH
EXP010453	P20226	423	PEAKS033666	ab62126	Homo sapiens		EXP010054	HeLa S3 (cervical adenocarcinoma)	TBP	wgEncodeEH001790;GSM935606;ENCSR000EDD
EXP010454	Q16254	423	PEAKS033667	sc-866	Homo sapiens		EXP010027	HeLa S3 (cervical adenocarcinoma)	E2F4	wgEncodeEH000689;GSM935365;ENCSR000EVL
EXP010455	P17676	430	PEAKS033668	sc-150	Homo sapiens	Treatment: low-glucose DMEM with 0.5% BSA supplemented with 1uM forskolin and 1mM pyruvate for 6h. (Snyder)	EXP010368	HepG2 (hepatoblastoma)	CEBPB	wgEncodeEH000750;GSM935622;ENCSR000EEX
EXP010456	Q9UH73	356	PEAKS033669	sc-137065	Homo sapiens		EXP010580	GM12878 (female B-cells lymphoblastoid cells line)	EBF1	wgEncodeEH001480;ENCSR000BGU;GSM803386
EXP010457	P49711	1160	PEAKS033670	2899	Homo sapiens		EXP010829	HRE (Human Renal Epithelial cells)	CTCF	wgEncodeEH000405;GSM749727;GSM749737;ENCSR000DVH
EXP010459	Q9UH73	356	PEAKS033671	sc-137065	Homo sapiens		EXP010581	GM12878 (female B-cells lymphoblastoid cells line)	EBF1	wgEncodeEH001480;ENCSR000BGU;GSM803386
EXP010461	P25490	514	PEAKS033672	sc-1703	Homo sapiens		EXP010131	K562 (myelogenous leukemia)	YY1	wgEncodeEH001623;GSM803470;ENCSR000BMH
EXP010462	Q13127	733	PEAKS033673	NRSF	Homo sapiens		EXP010210	PFSK1 (primitive neuroectodermal tumor)	REST	wgEncodeEH001553;GSM803369;ENCSR000BJP
EXP010463	P25490	514	PEAKS033674	sc-1703	Homo sapiens		EXP010130	K562 (myelogenous leukemia)	YY1	wgEncodeEH001623;GSM803470;ENCSR000BMH
EXP010464	P49711	514	PEAKS033675	2899	Homo sapiens		EXP010916	K562 (myelogenous leukemia)	CTCF	wgEncodeEH000399;GSM749690;GSM749733;ENCSR000DWE
EXP010465	Q8N196	376	PEAKS033676	sc-55706	Homo sapiens		EXP010428	WA01 (H1, human embryonic stem cells)	SIX5	wgEncodeEH001528;GSM803405;ENCSR000BIQ
EXP010467	P49711	38	PEAKS033677	sc-5916	Homo sapiens	Treatment: 1 h with 0.02% Ethanol (Myers)	EXP010017	A549 (lung carcinoma)	CTCF	wgEncodeEH001508;GSM803456;ENCSR000BHW
EXP010469	Q06413	356	PEAKS033678	sc-13268	Homo sapiens		EXP010137	GM12878 (female B-cells lymphoblastoid cells line)	MEF2C	wgEncodeEH001648;GSM803420;ENCSR000BNG
EXP010471	P48382	356	PEAKS033679	200-401-194	Homo sapiens		EXP010745	GM12878 (female B-cells lymphoblastoid cells line)	RFX5	wgEncodeEH001810;GSM935556;ENCSR000DZW
EXP010472	P49711	421	PEAKS033680	2899	Homo sapiens		EXP010854	HEK293 (embryonic kidney)	CTCF	wgEncodeEH000396;GSM749687;GSM749668;ENCSR000DTW
EXP010477	P20749	356	PEAKS033681	sc-185	Homo sapiens		EXP010137	GM12878 (female B-cells lymphoblastoid cells line)	BCL3	wgEncodeEH001658;GSM803342;ENCSR000BNQ
EXP010478	P49711	473	PEAKS033682	2899	Homo sapiens		EXP010908	human villous mesenchymal fibroblast cells	CTCF	wgEncodeEH002056;GSM1022628;GSM1022630;ENCSR000DVQ
EXP010481	O95365	514	PEAKS033683	sc-34508	Homo sapiens		EXP010671	K562 (myelogenous leukemia)	ZBTB7A	wgEncodeEH001620;GSM803473;ENCSR000BME
EXP010482	P22415	38	PEAKS033684	sc-229	Homo sapiens	Treatment: 1 h with 100 nM Dexamethasone (Myers)	EXP010638	A549 (lung carcinoma)	USF1	wgEncodeEH001509;GSM803457;ENCSR000BHX
EXP010483	P01106	514	PEAKS033685	sc-764	Homo sapiens	Treatment: Interferon gamma treatment - 6 hours (Snyder)	EXP010163	K562 (myelogenous leukemia)	MYC	wgEncodeEH000670;GSM935599;ENCSR000EZU
EXP010485	P01106	648	PEAKS033686	sc-764	Homo sapiens		EXP010030	NB4 (acute promyelocytic leukemia )	MYC	wgEncodeEH001807;GSM935643;ENCSR000EHR
EXP010488	Q02548	356	PEAKS033687	sc-1975	Homo sapiens		EXP010581	GM12878 (female B-cells lymphoblastoid cells line)	PAX5	wgEncodeEH001495;GSM803362;ENCSR000BHJ
EXP010490	P49711	1152	PEAKS033688	2899	Homo sapiens		EXP010812	fibroblast of pulmonary artery	CTCF	wgEncodeEH000986;GSM749751;GSM749681;ENCSR000DUX
EXP010491	Q8N196	514	PEAKS033689	sc-55706	Homo sapiens		EXP010671	K562 (myelogenous leukemia)	SIX5	wgEncodeEH001664;GSM803378;ENCSR000BNW
EXP010493	P17535	376	PEAKS033690	sc-74	Homo sapiens		EXP010428	WA01 (H1, human embryonic stem cells)	JUND	wgEncodeEH001579;GSM803529;ENCSR000BKP
EXP010495	P25490	665	PEAKS033691	sc-281	Homo sapiens	Treatment: 6 μM all-trans-retinoic acid (CHEBI\\:15367) for 48 hour	EXP010512	SK-N-SH (neuroblastoma)	YY1	wgEncodeEH001615;GSM803498;ENCSR000BLZ
EXP010496	Q8N196	38	PEAKS033692	sc-55706	Homo sapiens	Treatment: 1 h with 0.02% Ethanol (Myers)	EXP010076	A549 (lung carcinoma)	SIX5	wgEncodeEH002341;GSM1010879;ENCSR000BRL
EXP010497	P42224	514	PEAKS033693	sc-345	Homo sapiens	Treatment: Interferon gamma treatment - 6 hours (Snyder)	EXP010163	K562 (myelogenous leukemia)	STAT1	wgEncodeEH000761;GSM935488;ENCSR000EHJ
EXP010498	Q8TAQ2	423	PEAKS033694	sc-10757	Homo sapiens		EXP010725	HeLa S3 (cervical adenocarcinoma)	SMARCC2	wgEncodeEH000721;GSM935638;ENCSR000EDL
EXP010499	Q13127	356	PEAKS033695	NRSF	Homo sapiens		EXP010094	GM12878 (female B-cells lymphoblastoid cells line)	REST	wgEncodeEH001465;ENCSR000BGF;GSM803349
EXP010500	P49711	67	PEAKS033696	2899	Homo sapiens		EXP010921	aortic adventitial fibroblasts	CTCF	wgEncodeEH000980;GSM749666;GSM749736;ENCSR000DPY
EXP010501	Q13127	356	PEAKS033697	NRSF	Homo sapiens		EXP010093	GM12878 (female B-cells lymphoblastoid cells line)	REST	wgEncodeEH001465;ENCSR000BGF;GSM803349
EXP010502	P49711	416	PEAKS033698	2899	Homo sapiens		EXP010805	HCPEpiC (choroid plexus epithelial cells)	CTCF	wgEncodeEH000983;GSM749745;GSM749735;ENCSR000DTL
EXP010503	P05549	423	PEAKS033699	AP-2alpha	Homo sapiens	Treatment: None	EXP010027	HeLa S3 (cervical adenocarcinoma)	TFAP2A	wgEncodeEH000685;GSM935367
EXP010506	Q16656	514	PEAKS033700	ab55744	Homo sapiens		EXP010530	K562 (myelogenous leukemia)	NRF1	wgEncodeEH001796;GSM935361;ENCSR000EHH
EXP010509	P25490	417	PEAKS033701	sc-281	Homo sapiens		EXP010278	HCT-116 (colon carcinoma)	YY1	wgEncodeEH001671;GSM803354;ENCSR000BNX
EXP010514	P49711	665	PEAKS033702	07-729	Homo sapiens	Treatment: 6 μM all-trans-retinoic acid (CHEBI\\:15367) for 48 hour	EXP010512	SK-N-SH (neuroblastoma)	CTCF	wgEncodeEH001613;GSM803333;ENCSR000BLX
EXP010515	P52630	514	PEAKS033703	sc-476	Homo sapiens	Treatment: 30 m of Interferon alpha (Snyder)	EXP010765	K562 (myelogenous leukemia)	STAT2	wgEncodeEH000665;GSM935470;ENCSR000FAT
EXP010521	P25490	514	PEAKS033704	sc-1703	Homo sapiens		EXP010823	K562 (myelogenous leukemia)	YY1	wgEncodeEH000684;GSM935368;ENCSR000EWF
EXP010523	P08651	430	PEAKS033705	sc-81335	Homo sapiens		EXP010023	HepG2 (hepatoblastoma)	NFIC	wgEncodeEH002319;GSM1010741;ENCSR000BQX
EXP010528	Q02086	514	PEAKS033706	sc-643	Homo sapiens		EXP010130	K562 (myelogenous leukemia)	SP2	wgEncodeEH001653;GSM803402;ENCSR000BNL
EXP010531	P49116	356	PEAKS033707	TR4	Homo sapiens		EXP010122	GM12878 (female B-cells lymphoblastoid cells line)	NR2C2	wgEncodeEH000697;GSM935480;ENCSR000EUL
EXP010532	P40763	356	PEAKS033708	sc-482	Homo sapiens		EXP010745	GM12878 (female B-cells lymphoblastoid cells line)	STAT3	wgEncodeEH001811;GSM935557;ENCSR000DZV
EXP010535	P22415	38	PEAKS033709	sc-229	Homo sapiens	Treatment: 1 h with 0.02% Ethanol (Myers)	EXP010076	A549 (lung carcinoma)	USF1	wgEncodeEH002291;GSM1010828;ENCSR000BPV
EXP010536	Q99081	356	PEAKS033710	sc-357	Homo sapiens		EXP010581	GM12878 (female B-cells lymphoblastoid cells line)	TCF12	wgEncodeEH001485;ENCSR000BGZ;GSM803389
EXP010537	Q99081	356	PEAKS033711	sc-357	Homo sapiens		EXP010580	GM12878 (female B-cells lymphoblastoid cells line)	TCF12	wgEncodeEH001485;ENCSR000BGZ;GSM803389
EXP010540	P24468	514	PEAKS033712	sc-271940	Homo sapiens		EXP010546	K562 (myelogenous leukemia)	NR2F2	wgEncodeEH002382;GSM1010782;ENCSR000BRS
EXP010544	Q9ULX9	430	PEAKS033714	M8194	Homo sapiens		EXP010255	HepG2 (hepatoblastoma)	MAFF	wgEncodeEH001841;GSM935306;ENCSR000EEC
EXP010548	P32519	430	PEAKS033715	sc-631	Homo sapiens		EXP010228	HepG2 (hepatoblastoma)	ELF1	wgEncodeEH001641;GSM803415;ENCSR000BMZ
EXP010550	P49116	514	PEAKS033716	TR4	Homo sapiens		EXP010823	K562 (myelogenous leukemia)	NR2C2	wgEncodeEH000682;GSM935374;ENCSR000EWH
EXP010551	P15408	430	PEAKS033717	sc-604	Homo sapiens		EXP010403	HepG2 (hepatoblastoma)	FOSL2	wgEncodeEH001501;GSM803451;ENCSR000BHP
EXP010552	P23769	472	PEAKS033718	GATA-2	Homo sapiens		EXP010007	HUVEC-C (HUVEC, umbilical vein endothelial cells)	GATA2	wgEncodeEH001758;GSM935347;ENCSR000EVW
EXP010553	Q14653	356	PEAKS033719	sc-9082	Homo sapiens		EXP010745	GM12878 (female B-cells lymphoblastoid cells line)	IRF3	wgEncodeEH001809;GSM935651;ENCSR000DZX
EXP010559	Q92754	423	PEAKS033720	AP-2gamma	Homo sapiens	Treatment: None	EXP010027	HeLa S3 (cervical adenocarcinoma)	TFAP2C	wgEncodeEH000686;GSM935370
EXP010562	P01100	423	PEAKS033721	sc-7202	Homo sapiens		EXP010027	HeLa S3 (cervical adenocarcinoma)	FOS	wgEncodeEH000647;GSM935317;ENCSR000EZE
EXP010563	Q86T24	514	PEAKS033722	sc-23871	Homo sapiens		EXP010671	K562 (myelogenous leukemia)	ZBTB33	wgEncodeEH001569;GSM803504;ENCSR000BKF
EXP010564	P18847	430	PEAKS033723	sc-188	Homo sapiens		EXP010539	HepG2 (hepatoblastoma)	ATF3	wgEncodeEH001568;GSM803503;ENCSR000BKE
EXP010566	P42224	423	PEAKS033724	sc-345	Homo sapiens	Treatment: Interferon gamma treatment - 30 minutes (Snyder)	EXP010289	HeLa S3 (cervical adenocarcinoma)	STAT1	wgEncodeEH000614;GSM935360;ENCSR000EZK
EXP010567	Q14541	430	PEAKS033725	sc-6558	Homo sapiens		EXP010489	HepG2 (hepatoblastoma)	HNF4G	wgEncodeEH001651;GSM803404;ENCSR000BNJ
EXP010568	P11831	514	PEAKS033726	sc-335	Homo sapiens		EXP010671	K562 (myelogenous leukemia)	SRF	wgEncodeEH001600;GSM803520;ENCSR000BLK
EXP010569	Q13127	430	PEAKS033727	NRSF	Homo sapiens		EXP010158	HepG2 (hepatoblastoma)	REST	wgEncodeEH001549;GSM803344;ENCSR000BJL
EXP010570	Q13127	430	PEAKS033728	NRSF	Homo sapiens		EXP010157	HepG2 (hepatoblastoma)	REST	wgEncodeEH001549;GSM803344;ENCSR000BJL
EXP010572	P17676	430	PEAKS033729	sc-150	Homo sapiens		EXP010228	HepG2 (hepatoblastoma)	CEBPB	wgEncodeEH002304;GSM1010778;ENCSR000BQI
EXP010577	P18847	376	PEAKS033730	sc-188	Homo sapiens		EXP010428	WA01 (H1, human embryonic stem cells)	ATF3	wgEncodeEH001566;GSM803512;ENCSR000BKC
EXP010578	P22415	514	PEAKS033731	sc-229	Homo sapiens		EXP010671	K562 (myelogenous leukemia)	USF1	wgEncodeEH001583;GSM803441;ENCSR000BKT
EXP010584	P17535	514	PEAKS033732	eGFP	Homo sapiens		EXP010788	K562 (myelogenous leukemia)	JUND	wgEncodeEH001211;GSM777639;ENCSR000DJX
EXP010585	Q13127	849	PEAKS033733	NRSF	Homo sapiens	Treatment: None	EXP010541	U87 (glioblastoma)	REST	wgEncodeEH001554;GSM803372
EXP010586	P21675	358	PEAKS033734	sc-735	Homo sapiens		EXP010386	GM12892 (female B-cells lymphoblastoid cells line)	TAF1	wgEncodeEH001513;GSM803489;ENCSR000BIB
EXP010588	P01100	514	PEAKS033735	eGFP	Homo sapiens		EXP010865	K562 (myelogenous leukemia)	FOS	wgEncodeEH001207;GSM777644;ENCSR000DKB
EXP010590	P49711	399	PEAKS033736	2899	Homo sapiens		EXP010779	astrocytes of cerebellum	CTCF	wgEncodeEH001893;GSM1022662;GSM1022661;ENCSR000DSZ
EXP010591	P49711	376	PEAKS033737	sc-5916	Homo sapiens		EXP010428	WA01 (H1, human embryonic stem cells)	CTCF	wgEncodeEH001649;GSM803419;ENCSR000BNH
EXP010593	P01100	472	PEAKS033738	sc-7202	Homo sapiens		EXP010007	HUVEC-C (HUVEC, umbilical vein endothelial cells)	FOS	wgEncodeEH001774;GSM935585;ENCSR000EVU
EXP010594	P15408	38	PEAKS033739	sc-604	Homo sapiens	Treatment: 1 h with 0.02% Ethanol (Myers)	EXP010076	A549 (lung carcinoma)	FOSL2	wgEncodeEH002310;GSM1010748;ENCSR000BQO
EXP010595	P52747	356	PEAKS033740	16618-1-AP	Homo sapiens		EXP010122	GM12878 (female B-cells lymphoblastoid cells line)	ZNF143	wgEncodeEH001853;GSM935613;ENCSR000DZL
EXP010600	P37275	356	PEAKS033741	sc-25388	Homo sapiens		EXP010062	GM12878 (female B-cells lymphoblastoid cells line)	ZEB1	wgEncodeEH001645;GSM803411;ENCSR000BND
EXP010606	O15409	733	PEAKS033742	ab16046	Homo sapiens		EXP010697	PFSK1 (primitive neuroectodermal tumor)	FOXP2	wgEncodeEH001460;ENCSR000BGA;GSM803480
EXP010607	Q02548	357	PEAKS033743	sc-1974	Homo sapiens		EXP010700	GM12891 (male B-cells lymphoblastoid cells line)	PAX5	wgEncodeEH001545;GSM803337;ENCSR000BJH
EXP010608	P08047	430	PEAKS033744	sc-17824	Homo sapiens		EXP010539	HepG2 (hepatoblastoma)	SP1	wgEncodeEH001561;GSM803507;ENCSR000BJX
EXP010609	P49711	355	PEAKS033745	2899	Homo sapiens		EXP010741	GM12875 (female B-cells)	CTCF	wgEncodeEH000452;GSM749764;GSM749670;ENCSR000DRU
EXP010610	P08047	430	PEAKS033746	sc-17824	Homo sapiens		EXP010538	HepG2 (hepatoblastoma)	SP1	wgEncodeEH001561;GSM803507;ENCSR000BJX
EXP010611	P17535	430	PEAKS033747	sc-74	Homo sapiens		EXP010255	HepG2 (hepatoblastoma)	JUND	wgEncodeEH001801;GSM935649;ENCSR000EEI
EXP010614	Q8N196	356	PEAKS033748	sc-55706	Homo sapiens		EXP010060	GM12878 (female B-cells lymphoblastoid cells line)	SIX5	wgEncodeEH001542;GSM803338;ENCSR000BJE
EXP010615	Q8N196	356	PEAKS033749	sc-55706	Homo sapiens		EXP010062	GM12878 (female B-cells lymphoblastoid cells line)	SIX5	wgEncodeEH001542;GSM803338;ENCSR000BJE
EXP010617	P22415	430	PEAKS033750	sc-229	Homo sapiens		EXP010403	HepG2 (hepatoblastoma)	USF1	wgEncodeEH001472;ENCSR000BGM;GSM803527
EXP010618	P49716	430	PEAKS033751	sc-636	Homo sapiens		EXP010228	HepG2 (hepatoblastoma)	CEBPD	wgEncodeEH002305;GSM1010777;ENCSR000BQJ
EXP010620	Q99081	376	PEAKS033752	sc-357	Homo sapiens		EXP010428	WA01 (H1, human embryonic stem cells)	TCF12	wgEncodeEH001531;GSM803427;ENCSR000BIT
EXP010621	P48382	423	PEAKS033753	200-401-194	Homo sapiens		EXP010054	HeLa S3 (cervical adenocarcinoma)	RFX5	wgEncodeEH001818;GSM935560;ENCSR000ECX
EXP010622	P49711	514	PEAKS033754	07-729	Homo sapiens		EXP010328	K562 (myelogenous leukemia)	CTCF	wgEncodeEH000535;GSM822311;ENCSR000DMA
EXP010623	P49711	446	PEAKS033755	2899	Homo sapiens		EXP010811	HPF (pulmonary fibroblasts isolated from lung tissue)	CTCF	wgEncodeEH000987;GSM749717;GSM749699;ENCSR000DVA
EXP010624	P49711	440	PEAKS033756	2899	Homo sapiens		EXP010902	HMEC (human mammary epithelial cells)	CTCF	wgEncodeEH000419;GSM749753;GSM1022631;ENCSR000DUS
EXP010625	Q9H165	376	PEAKS033757	ab19489	Homo sapiens		EXP010428	WA01 (H1, human embryonic stem cells)	BCL11A	wgEncodeEH001527;GSM803396;ENCSR000BIP
EXP010626	Q02086	376	PEAKS033758	sc-643	Homo sapiens		EXP010513	WA01 (H1, human embryonic stem cells)	SP2	wgEncodeEH002302;GSM1010776;ENCSR000BQG
EXP010627	Q06546	423	PEAKS033759	sc-28312	Homo sapiens		EXP010381	HeLa S3 (cervical adenocarcinoma)	GABPA	wgEncodeEH001504;GSM803454;ENCSR000BHS
EXP010628	O60675	430	PEAKS033760	ab50322	Homo sapiens		EXP010255	HepG2 (hepatoblastoma)	MAFK	wgEncodeEH001842;GSM935305;ENCSR000EEB
EXP010631	P61244	514	PEAKS033761	sc-197	Homo sapiens		EXP010597	K562 (myelogenous leukemia)	MAX	wgEncodeEH000637;GSM935539;ENCSR000FAE
EXP010637	P17535	423	PEAKS033762	sc-74	Homo sapiens		EXP010054	HeLa S3 (cervical adenocarcinoma)	JUND	wgEncodeEH000745;GSM935328;ENCSR000EDH
EXP010640	O14503	430	PEAKS033763	sc-101023	Homo sapiens		EXP010489	HepG2 (hepatoblastoma)	BHLHE40	wgEncodeEH001515;GSM803483;ENCSR000BID
EXP010641	Q14653	430	PEAKS033764	sc-9082	Homo sapiens		EXP010255	HepG2 (hepatoblastoma)	IRF3	wgEncodeEH001800;GSM935650;ENCSR000EEJ
EXP010642	P28324	421	PEAKS033765	sc-13030	Homo sapiens		EXP010651	HEK293 (embryonic kidney)	ELK4	wgEncodeEH001773;GSM935590;ENCSR000EVB
EXP010643	Q96GC6	356	PEAKS033766	H00010782-A01	Homo sapiens		EXP010122	GM12878 (female B-cells lymphoblastoid cells line)	ZNF274	wgEncodeEH001756;GSM935349;ENCSR000EUK
EXP010646	P36956	430	PEAKS033767	sc-8984	Homo sapiens	Treatment: DMEM with 0.5% BSA supplemented with 100 nM insulin and 10 uM 22-hydroxycholesterol for 6 h. (Snyder)	EXP010227	HepG2 (hepatoblastoma)	SREBF1	wgEncodeEH000759;GSM935627;ENCSR000EEO
EXP010647	P42224	514	PEAKS033768	sc-345	Homo sapiens	Treatment: 30 m of Interferon alpha (Snyder)	EXP010765	K562 (myelogenous leukemia)	STAT1	wgEncodeEH000663;GSM935472;ENCSR000FAV
EXP010648	P08047	514	PEAKS033769	sc-17824	Homo sapiens		EXP010671	K562 (myelogenous leukemia)	SP1	wgEncodeEH001578;GSM803505;ENCSR000BKO
EXP010650	Q96GC6	423	PEAKS033770	H00010782-A01	Homo sapiens		EXP010669	HeLa S3 (cervical adenocarcinoma)	ZNF274	wgEncodeEH001763;GSM935459;ENCSR000EVG
EXP010653	Q13127	430	PEAKS033771	NRSF	Homo sapiens		EXP010228	HepG2 (hepatoblastoma)	REST	wgEncodeEH002263;GSM1010784;ENCSR000BOT
EXP010654	P15923	356	PEAKS033772	sc-349	Homo sapiens		EXP010062	GM12878 (female B-cells lymphoblastoid cells line)	TCF3	wgEncodeEH002315;GSM1010745;ENCSR000BQT
EXP010655	P15923	356	PEAKS033773	sc-349	Homo sapiens		EXP010060	GM12878 (female B-cells lymphoblastoid cells line)	TCF3	wgEncodeEH002315;GSM1010745;ENCSR000BQT
EXP010660	Q13127	665	PEAKS033774	NRSF	Homo sapiens		EXP010173	SK-N-SH (neuroblastoma)	REST	wgEncodeEH001547;GSM803335;ENCSR000BJJ
EXP010661	P49711	415	PEAKS033775	2899	Homo sapiens		EXP010912	HCM (cardiac myocytes)	CTCF	wgEncodeEH001894;GSM1022657;GSM1022677;ENCSR000DTI
EXP010663	P49711	448	PEAKS033776	2899	Homo sapiens		EXP010794	retinal pigment epithelial cells	CTCF	wgEncodeEH000988;GSM1022665;GSM749673;ENCSR000DVI
EXP010664	P49711	343	PEAKS033777	2899	Homo sapiens		EXP010601	GM12801 (male B-cells)	CTCF	wgEncodeEH000393;GSM749711;ENCSR000DQY
EXP010666	P01100	356	PEAKS033778	sc-7202	Homo sapiens		EXP010122	GM12878 (female B-cells lymphoblastoid cells line)	FOS	wgEncodeEH000622;GSM935409;ENCSR000EYZ
EXP010667	Q15561	430	PEAKS033779	sc-101184	Homo sapiens		EXP010023	HepG2 (hepatoblastoma)	TEAD4	wgEncodeEH002345;GSM1010875;ENCSR000BRP
EXP010668	P23769	514	PEAKS033780	GATA-2	Homo sapiens		EXP010823	K562 (myelogenous leukemia)	GATA2	wgEncodeEH000683;GSM935373;ENCSR000EWG
EXP010672	Q86T24	356	PEAKS033781	sc-23871	Homo sapiens		EXP010580	GM12878 (female B-cells lymphoblastoid cells line)	ZBTB33	wgEncodeEH001488;GSM803392;ENCSR000BHC
EXP010674	Q86T24	356	PEAKS033782	sc-23871	Homo sapiens		EXP010581	GM12878 (female B-cells lymphoblastoid cells line)	ZBTB33	wgEncodeEH001488;GSM803392;ENCSR000BHC
EXP010679	P49711	438	PEAKS033783	2899	Homo sapiens		EXP010808	HL-60 (acute myeloid leukemia)	CTCF	wgEncodeEH000397;GSM749688;ENCSR000DUP
EXP010681	P11474	430	PEAKS033784	sc-66882	Homo sapiens	Treatment: low-glucose DMEM with 0.5% BSA supplemented with 1uM forskolin and 1mM pyruvate for 6h. (Snyder)	EXP010368	HepG2 (hepatoblastoma)	ESRRA	wgEncodeEH000751;GSM935621;ENCSR000EEW
EXP010682	P21675	357	PEAKS033785	sc-735	Homo sapiens		EXP010141	GM12891 (male B-cells lymphoblastoid cells line)	TAF1	wgEncodeEH001524;GSM803393;ENCSR000BIM
EXP010683	Q02078	356	PEAKS033786	sc-313	Homo sapiens		EXP010137	GM12878 (female B-cells lymphoblastoid cells line)	MEF2A	wgEncodeEH001565;GSM803511;ENCSR000BKB
EXP010689	P09086	356	PEAKS033787	sc-233	Homo sapiens		EXP010581	GM12878 (female B-cells lymphoblastoid cells line)	POU2F2	wgEncodeEH001475;GSM803534;ENCSR000BGP
EXP010692	P49711	472	PEAKS033788	07-729	Homo sapiens		EXP010113	HUVEC-C (HUVEC, umbilical vein endothelial cells)	CTCF	wgEncodeEH000551;GSM822279;ENCSR000DLW
EXP010694	P17676	514	PEAKS033789	sc-150	Homo sapiens		EXP010546	K562 (myelogenous leukemia)	CEBPB	wgEncodeEH002346;GSM1010878;ENCSR000BRQ
EXP010696	P49711	405	PEAKS033790	2899	Homo sapiens		EXP010904	human astrocytes from spinal cord	CTCF	wgEncodeEH000989;GSM749696;GSM1022668;ENCSR000DSU
EXP010698	P17535	430	PEAKS033791	sc-74	Homo sapiens		EXP010403	HepG2 (hepatoblastoma)	JUND	wgEncodeEH001470;ENCSR000BGK;GSM803500
EXP010699	Q01094	113	PEAKS033792	MMS-101P	Homo sapiens		EXP010876	MCF7 (Invasive ductal breast carcinoma)	E2F1	wgEncodeEH000693;GSM935477;ENCSR000EWX
EXP010701	P55317	430	PEAKS033793	sc-101058	Homo sapiens		EXP010539	HepG2 (hepatoblastoma)	FOXA1	wgEncodeEH001630;GSM803432;ENCSR000BMO
EXP010705	Q92922	423	PEAKS033794	sc-10756	Homo sapiens		EXP010725	HeLa S3 (cervical adenocarcinoma)	SMARCC1	wgEncodeEH000720;GSM935637;ENCSR000EDM
EXP010708	P49711	145	PEAKS033795	2899	Homo sapiens		EXP010928	Caco-2 (colon adenocarcinoma)	CTCF	wgEncodeEH000404;GSM749689;GSM749748;ENCSR000DQN
EXP010711	P05412	376	PEAKS033796	sc-1694	Homo sapiens		EXP010714	WA01 (H1, human embryonic stem cells)	JUN	wgEncodeEH001854;GSM935614;ENCSR000ECA
EXP010713	P19793	430	PEAKS033797	sc-553	Homo sapiens		EXP010403	HepG2 (hepatoblastoma)	RXRA	wgEncodeEH001506;GSM803452;ENCSR000BHU
EXP010716	Q13127	665	PEAKS033798	NRSF	Homo sapiens		EXP010051	SK-N-SH (neuroblastoma)	REST	wgEncodeEH002269;GSM1010735;ENCSR000BOZ
EXP010717	P32519	356	PEAKS033799	sc-631	Homo sapiens		EXP010137	GM12878 (female B-cells lymphoblastoid cells line)	ELF1	wgEncodeEH001617;GSM803496;ENCSR000BMB
EXP010719	P42224	356	PEAKS033800	sc-345	Homo sapiens		EXP010122	GM12878 (female B-cells lymphoblastoid cells line)	STAT1	wgEncodeEH001852;GSM935612;ENCSR000DZM
EXP010720	P17947	356	PEAKS033801	sc-22805	Homo sapiens		EXP010062	GM12878 (female B-cells lymphoblastoid cells line)	SPI1	wgEncodeEH001476;GSM803531;ENCSR000BGQ
EXP010721	O95365	430	PEAKS033802	sc-34508	Homo sapiens		EXP010228	HepG2 (hepatoblastoma)	ZBTB7A	wgEncodeEH002296;GSM1010831;ENCSR000BQA
EXP010722	Q15853	514	PEAKS033803	ab60931	Homo sapiens		EXP010530	K562 (myelogenous leukemia)	USF2	wgEncodeEH001797;GSM935356;ENCSR000EHG
EXP010723	Q15853	423	PEAKS033804	ab60931	Homo sapiens		EXP010725	HeLa S3 (cervical adenocarcinoma)	USF2	wgEncodeEH001819;GSM935561;ENCSR000ECW
EXP010724	P10914	514	PEAKS033805	sc-497	Homo sapiens	Treatment: Interferon gamma treatment - 6 hours (Snyder)	EXP010163	K562 (myelogenous leukemia)	IRF1	wgEncodeEH001866;GSM935549;ENCSR000EGT
EXP010728	Q13127	356	PEAKS033806	NRSF	Homo sapiens		EXP010062	GM12878 (female B-cells lymphoblastoid cells line)	REST	wgEncodeEH002314;GSM1010744;ENCSR000BQS
EXP010729	Q13127	712	PEAKS033807	NRSF	Homo sapiens		EXP010558	PANC1 (pancreatic ductal adenocarcinoma)	REST	wgEncodeEH001552;GSM803370;ENCSR000BJO
EXP010733	P40426	356	PEAKS033808	sc-891	Homo sapiens		EXP010581	GM12878 (female B-cells lymphoblastoid cells line)	PBX3	wgEncodeEH001477;GSM803532;ENCSR000BGR
EXP010734	P49711	472	PEAKS033809	2899	Homo sapiens		EXP010924	HUVEC-C (HUVEC, umbilical vein endothelial cells)	CTCF	wgEncodeEH000410;GSM749674;GSM749749;ENCSR000DVP
EXP010736	Q16254	514	PEAKS033810	sc-866	Homo sapiens		EXP010823	K562 (myelogenous leukemia)	E2F4	wgEncodeEH000671;GSM935600;ENCSR000EWL
EXP010738	P21675	423	PEAKS033811	sc-735	Homo sapiens		EXP010381	HeLa S3 (cervical adenocarcinoma)	TAF1	wgEncodeEH001505;GSM803455;ENCSR000BHT
EXP010739	Q13127	712	PEAKS033812	NRSF	Homo sapiens		EXP010507	PANC1 (pancreatic ductal adenocarcinoma)	REST	wgEncodeEH002280;GSM1010792;ENCSR000BPK
EXP010742	P08047	356	PEAKS033814	sc-17824	Homo sapiens		EXP010580	GM12878 (female B-cells lymphoblastoid cells line)	SP1	wgEncodeEH001496;GSM803363;ENCSR000BHK
EXP010743	P42224	514	PEAKS033815	sc-345	Homo sapiens	Treatment: Interferon gamma treatment - 30 minutes (Snyder)	EXP010731	K562 (myelogenous leukemia)	STAT1	wgEncodeEH000760;GSM935487;ENCSR000EHK
EXP010746	P18146	514	PEAKS033816	sc-110	Homo sapiens		EXP010671	K562 (myelogenous leukemia)	EGR1	wgEncodeEH001646;GSM803414;ENCSR000BNE
EXP010749	P20226	430	PEAKS033817	ab62126	Homo sapiens		EXP010255	HepG2 (hepatoblastoma)	TBP	wgEncodeEH001793;GSM935280;ENCSR000EEL
EXP010750	P15407	514	PEAKS033818	sc-183	Homo sapiens		EXP010671	K562 (myelogenous leukemia)	FOSL1	wgEncodeEH001637;GSM803439;ENCSR000BMV
EXP010751	O75461	423	PEAKS033819	sc-22823	Homo sapiens		EXP010027	HeLa S3 (cervical adenocarcinoma)	E2F6	wgEncodeEH000692;GSM935476;ENCSR000EVK
EXP010752	P23769	664	PEAKS033820	GATA-2	Homo sapiens		EXP010619	SH-SY5Y (neuroblastoma)	GATA2	wgEncodeEH001770;GSM935589;ENCSR000EYB
EXP010754	P22415	38	PEAKS033821	sc-229	Homo sapiens	Treatment: 1 h with 0.02% Ethanol (Myers)	EXP010017	A549 (lung carcinoma)	USF1	wgEncodeEH001539;GSM803429;ENCSR000BJB
EXP010756	P01106	514	PEAKS033822	sc-764	Homo sapiens		EXP010328	K562 (myelogenous leukemia)	MYC	wgEncodeEH000536;GSM822310;ENCSR000DLZ
EXP010757	P21675	356	PEAKS033823	sc-735	Homo sapiens		EXP010581	GM12878 (female B-cells lymphoblastoid cells line)	TAF1	wgEncodeEH001478;GSM803537;ENCSR000BGS
EXP010759	P49711	113	PEAKS033824	07-729	Homo sapiens		EXP010288	MCF7 (Invasive ductal breast carcinoma)	CTCF	wgEncodeEH001132;GSM822308;ENCSR000DMR
EXP010761	Q13127	514	PEAKS033825	NRSF	Homo sapiens		EXP010671	K562 (myelogenous leukemia)	REST	wgEncodeEH001638;GSM803440;ENCSR000BMW
EXP010762	Q02548	356	PEAKS033826	sc-1974	Homo sapiens		EXP010375	GM12878 (female B-cells lymphoblastoid cells line)	PAX5	wgEncodeEH001489;GSM803391;ENCSR000BHD
EXP010763	Q12772	430	PEAKS033827	10007663	Homo sapiens	Treatment: For sterol deprivation, cells were cultured with pravastatin (2 uM, Sigma) in DMEM with 0.5% BSA for 16 h. (Snyder)	EXP010545	HepG2 (hepatoblastoma)	SREBF2	wgEncodeEH000643;GSM935314;ENCSR000EZO
EXP010766	P49711	335	PEAKS033828	2899	Homo sapiens		EXP010901	GM06990 (female B-cells)	CTCF	wgEncodeEH000392;GSM749708;GSM749705;ENCSR000DQW
EXP010768	P49711	867	PEAKS033829	2899	Homo sapiens		EXP010787	WI-38 (lung fibroblasts)	CTCF	wgEncodeEH001902;GSM1022637;GSM1022634;ENCSR000DYB
EXP010772	P18847	356	PEAKS033830	sc-188	Homo sapiens		EXP010137	GM12878 (female B-cells lymphoblastoid cells line)	ATF3	wgEncodeEH001562;GSM803508;ENCSR000BJY
EXP010933	P49711	346	PEAKS033831	2899	Homo sapiens		NULL	GM12866 (male B-cells)	CTCF	wgEncodeEH002049;GSM849305;ENCSR000DRF
EXP010934	Q15561	113	PEAKS033832	sc-101184	Homo sapiens		EXP010796	MCF7 (Invasive ductal breast carcinoma)	TEAD4	wgEncodeEH003284;GSM1010860;ENCSR000BUO
EXP010936	P18146	113	PEAKS033833	sc-110	Homo sapiens		EXP010799	MCF7 (Invasive ductal breast carcinoma)	EGR1	wgEncodeEH003293;GSM1010844;ENCSR000BUX
EXP010939	O95644	356	PEAKS033835	sc-17834	Homo sapiens		EXP010843	GM12878 (female B-cells lymphoblastoid cells line)	NFATC1	wgEncodeEH002307;GSM1010779;ENCSR000BQL
EXP010941	P23771	665	PEAKS033837	sc-268	Homo sapiens		EXP010832	SK-N-SH (neuroblastoma)	GATA3	wgEncodeEH003249;GSM1010738;ENCSR000BTH
EXP010945	P15408	113	PEAKS033840	sc-604	Homo sapiens		EXP010895	MCF7 (Invasive ductal breast carcinoma)	FOSL2	wgEncodeEH003278;GSM1010768;ENCSR000BUI
EXP010946	P49711	348	PEAKS033841	2899	Homo sapiens		NULL	GM12868 (female B-cells)	CTCF	wgEncodeEH002051;GSM849300;ENCSR000DRI
EXP010948	P49711	910	PEAKS033842	07-729	Homo sapiens		EXP010813	lung	CTCF	wgEncodeEH003462;GSM1006882;ENCSR000DMH
EXP010949	Q04206	364	PEAKS033843	sc-372	Homo sapiens	Treatment: human recombinant TNF-alpha from eBioscience [product# 14-8329-62] (Snyder)	EXP010841	GM18951 (B-cells Lymphoblastoid Cell Lines)	RELA	wgEncodeEH000738;GSM935531;ENCSR000EBD
EXP010951	P24468	113	PEAKS033844	sc-271940	Homo sapiens		EXP010895	MCF7 (Invasive ductal breast carcinoma)	NR2F2	wgEncodeEH003294;GSM1010837;ENCSR000BUY
EXP010954	P16220	430	PEAKS033847	sc-240	Homo sapiens		EXP010864	HepG2 (hepatoblastoma)	CREB1	wgEncodeEH003312;GSM1010808;ENCSR000BVL
EXP010958	P25490	514	PEAKS033849	sc-281	Homo sapiens		EXP010671	K562 (myelogenous leukemia)	YY1	wgEncodeEH001584;GSM803446;ENCSR000BKU
EXP010959	P16220	514	PEAKS033850	sc-240	Homo sapiens		EXP010822	K562 (myelogenous leukemia)	CREB1	wgEncodeEH003230;GSM1010890;ENCSR000BSO
EXP010960	P49716	514	PEAKS033851	sc-636	Homo sapiens		EXP010822	K562 (myelogenous leukemia)	CEBPD	wgEncodeEH003432;GSM1010906;ENCSR000BVY
EXP010961	P25490	665	PEAKS033852	sc-281	Homo sapiens		EXP010874	SK-N-SH (neuroblastoma)	YY1	wgEncodeEH003228;GSM1010897;ENCSR000BSM
EXP010963	P49711	113	PEAKS033853	07-729	Homo sapiens		EXP010288	MCF7 (Invasive ductal breast carcinoma)	CTCF	wgEncodeEH003437;GSM1006878;ENCSR000DML
EXP010965	P49711	909	PEAKS033854	07-729	Homo sapiens		EXP010914	kidney	CTCF	wgEncodeEH003461;GSM1006886;ENCSR000DMC
EXP010968	Q06546	665	PEAKS033857	sc-28312	Homo sapiens		EXP010832	SK-N-SH (neuroblastoma)	GABPA	wgEncodeEH003248;GSM1010739;ENCSR000BTG
EXP010969	Q15561	417	PEAKS033858	sc-101184	Homo sapiens		EXP010899	HCT-116 (colon carcinoma)	TEAD4	wgEncodeEH003309;GSM1010772;ENCSR000BVJ
EXP010970	Q15561	417	PEAKS033859	sc-101184	Homo sapiens		EXP010900	HCT-116 (colon carcinoma)	TEAD4	wgEncodeEH003309;GSM1010772;ENCSR000BVJ
EXP010971	P49711	360	PEAKS033860	07-729	Homo sapiens		EXP010810	GM13977 (female B-cells)	CTCF	wgEncodeEH003456;GSM1006869;ENCSR000DLB
EXP010972	P22415	665	PEAKS033861	sc-229	Homo sapiens		EXP010871	SK-N-SH (neuroblastoma)	USF1	wgEncodeEH003269;GSM1010806;ENCSR000BTZ
EXP010973	Q13127	504	PEAKS033862	NRSF	Homo sapiens		EXP010856	Ishikawa (endometrial adenocarcinoma)	REST	wgEncodeEH003290;GSM1010841;ENCSR000BUU
EXP010975	P17676	504	PEAKS033863	sc-150	Homo sapiens		EXP010856	Ishikawa (endometrial adenocarcinoma)	CEBPB	wgEncodeEH003262;GSM1010802;ENCSR000BTT
EXP010979	Q06546	113	PEAKS033865	sc-28312	Homo sapiens		EXP010799	MCF7 (Invasive ductal breast carcinoma)	GABPA	wgEncodeEH003280;GSM1010864;ENCSR000BUK
EXP010980	O75461	376	PEAKS033866	sc-22823	Homo sapiens		EXP010860	WA01 (H1, human embryonic stem cells)	E2F6	wgEncodeEH003224;GSM1010899;ENCSR000BSI
EXP010983	Q02078	665	PEAKS033869	sc-313	Homo sapiens		EXP010872	SK-N-SH (neuroblastoma)	MEF2A	wgEncodeEH003298;GSM1010834;ENCSR000BVC
EXP010985	P01106	430	PEAKS033870	sc-764	Homo sapiens		EXP010852	HepG2 (hepatoblastoma)	MYC	wgEncodeEH000545;GSM822291;ENCSR000DLR
EXP010986	P16220	376	PEAKS033871	sc-240	Homo sapiens		EXP010860	WA01 (H1, human embryonic stem cells)	CREB1	wgEncodeEH003229;GSM1010896;ENCSR000BSN
EXP010987	P49711	350	PEAKS033872	2899	Homo sapiens		NULL	GM12870 (male B-cells)	CTCF	wgEncodeEH002053;GSM849302;ENCSR000DRK
EXP010989	P17535	417	PEAKS033873	sc-74	Homo sapiens		EXP010900	HCT-116 (colon carcinoma)	JUND	wgEncodeEH003216;GSM1010847;ENCSR000BSA
EXP010991	P17535	417	PEAKS033874	sc-74	Homo sapiens		EXP010899	HCT-116 (colon carcinoma)	JUND	wgEncodeEH003216;GSM1010847;ENCSR000BSA
EXP010992	Q15561	38	PEAKS033875	sc-101184	Homo sapiens		EXP010868	A549 (lung carcinoma)	TEAD4	wgEncodeEH003273;GSM1010868;ENCSR000BUD
EXP010993	Q13127	1180	PEAKS033876	NRSF	Homo sapiens		EXP010870	neural cells	REST	wgEncodeEH003264;GSM1010804;ENCSR000BTV
EXP010994	P61244	665	PEAKS033877	sc-197	Homo sapiens		EXP010832	SK-N-SH (neuroblastoma)	MAX	wgEncodeEH003299;GSM1010835;ENCSR000BVD
EXP010995	Q04206	365	PEAKS033878	sc-372	Homo sapiens	Treatment: human recombinant TNF-alpha from eBioscience [product# 14-8329-62] (Snyder)	EXP010927	GM19099 (female B-cells Lymphoblastoid Cell Lines)	RELA	wgEncodeEH000717;GSM935273;ENCSR000EBI
EXP010996	P49711	337	PEAKS033879	07-729	Homo sapiens		EXP010873	GM10248 (male B-cells)	CTCF	wgEncodeEH003446;GSM1006891;ENCSR000DKP
EXP010997	P15336	356	PEAKS033880	sc-81188	Homo sapiens		EXP010843	GM12878 (female B-cells lymphoblastoid cells line)	ATF2	wgEncodeEH002306;GSM1010780;ENCSR000BQK
EXP010999	P08047	417	PEAKS033882	sc-17824	Homo sapiens		EXP010899	HCT-116 (colon carcinoma)	SP1	wgEncodeEH003221;GSM1010902;ENCSR000BSF
EXP011000	P08047	417	PEAKS033883	sc-17824	Homo sapiens		EXP010900	HCT-116 (colon carcinoma)	SP1	wgEncodeEH003221;GSM1010902;ENCSR000BSF
EXP011001	Q99081	665	PEAKS033884	sc-357	Homo sapiens		EXP010874	SK-N-SH (neuroblastoma)	TCF12	wgEncodeEH003227;GSM1010900;ENCSR000BSL
EXP011004	Q15561	113	PEAKS033886	sc-101184	Homo sapiens		EXP010797	MCF7 (Invasive ductal breast carcinoma)	TEAD4	wgEncodeEH003284;GSM1010860;ENCSR000BUO
EXP011006	P49711	955	PEAKS033887	2899	Homo sapiens		EXP010926	primary foreskin fibroblasts	CTCF	wgEncodeEH002547;GSM1022644;ENCSR000DUH
EXP011008	P32519	113	PEAKS033888	sc-631	Homo sapiens		EXP010895	MCF7 (Invasive ductal breast carcinoma)	ELF1	wgEncodeEH003234;GSM1010764;ENCSR000BSS
EXP011010	P49711	430	PEAKS033889	07-729	Homo sapiens		EXP010852	HepG2 (hepatoblastoma)	CTCF	wgEncodeEH000543;GSM822287;ENCSR000DLS
EXP011014	P17535	38	PEAKS033890	sc-74	Homo sapiens	Treatment: 1 h with 0.02% Ethanol (Myers)	NULL	A549 (lung carcinoma)	JUND	wgEncodeEH002327;GSM1010723;ENCSR000BRF
EXP011015	P19793	665	PEAKS033891	sc-553	Homo sapiens		EXP010872	SK-N-SH (neuroblastoma)	RXRA	wgEncodeEH003302;GSM1010767;ENCSR000BVG
EXP011016	P32519	665	PEAKS033892	sc-631	Homo sapiens		EXP010832	SK-N-SH (neuroblastoma)	ELF1	wgEncodeEH003242;GSM1010751;ENCSR000BTA
EXP011018	P24468	113	PEAKS033893	sc-271940	Homo sapiens		EXP010799	MCF7 (Invasive ductal breast carcinoma)	NR2F2	wgEncodeEH003294;GSM1010837;ENCSR000BUY
EXP011019	Q13127	113	PEAKS033894	NRSF	Homo sapiens		EXP010895	MCF7 (Invasive ductal breast carcinoma)	REST	wgEncodeEH003231;GSM1010891;ENCSR000BSP
EXP011020	P17676	38	PEAKS033895	sc-150	Homo sapiens		EXP010782	A549 (lung carcinoma)	CEBPB	wgEncodeEH003271;GSM1010871;ENCSR000BUB
EXP011022	P49711	38	PEAKS033896	07-729	Homo sapiens		EXP010848	A549 (lung carcinoma)	CTCF	wgEncodeEH002078;GSM822289;ENCSR000DNA
EXP011023	P08651	665	PEAKS033897	sc-81335	Homo sapiens		EXP010832	SK-N-SH (neuroblastoma)	NFIC	wgEncodeEH003237;GSM1010880;ENCSR000BSV
EXP011024	P49711	1177	PEAKS033898	07-729	Homo sapiens		EXP010915	LNCaP clone FGC	CTCF	wgEncodeEH003459;GSM1006874;ENCSR000DMF
EXP011025	P17535	665	PEAKS033899	sc-74	Homo sapiens		EXP010832	SK-N-SH (neuroblastoma)	JUND	wgEncodeEH003226;GSM1010901;ENCSR000BSK
EXP011027	P49716	514	PEAKS033900	sc-636	Homo sapiens		EXP010861	K562 (myelogenous leukemia)	CEBPD	wgEncodeEH003432;GSM1010906;ENCSR000BVY
EXP011029	P17676	38	PEAKS033901	sc-150	Homo sapiens		EXP010868	A549 (lung carcinoma)	CEBPB	wgEncodeEH003271;GSM1010871;ENCSR000BUB
EXP011031	Q9Y261	38	PEAKS033902	sc-6554	Homo sapiens	Treatment: 1 h with 0.02% Ethanol (Myers)	NULL	A549 (lung carcinoma)	FOXA2	wgEncodeEH002326;GSM1010724;ENCSR000BRE
EXP011033	P11831	417	PEAKS033903	sc-335	Homo sapiens		EXP010900	HCT-116 (colon carcinoma)	SRF	wgEncodeEH003218;GSM1010851;ENCSR000BSC
EXP011034	P11831	417	PEAKS033904	sc-335	Homo sapiens		EXP010899	HCT-116 (colon carcinoma)	SRF	wgEncodeEH003218;GSM1010851;ENCSR000BSC
EXP011037	P49711	417	PEAKS033907	sc-5916	Homo sapiens		EXP010899	HCT-116 (colon carcinoma)	CTCF	wgEncodeEH003220;GSM1010903;ENCSR000BSE
EXP011038	P49711	417	PEAKS033908	sc-5916	Homo sapiens		EXP010900	HCT-116 (colon carcinoma)	CTCF	wgEncodeEH003220;GSM1010903;ENCSR000BSE
EXP011039	P01106	356	PEAKS033909	sc-764	Homo sapiens		EXP010866	GM12878 (female B-cells lymphoblastoid cells line)	MYC	wgEncodeEH000547;GSM822290;ENCSR000DKU
EXP011040	P15408	665	PEAKS033910	sc-604	Homo sapiens		EXP010872	SK-N-SH (neuroblastoma)	FOSL2	wgEncodeEH003297;GSM1010840;ENCSR000BVB
EXP011042	Q99081	504	PEAKS033912	sc-357	Homo sapiens		EXP010824	Ishikawa (endometrial adenocarcinoma)	TCF12	wgEncodeEH003291;GSM1010842;ENCSR000BUV
EXP011043	P23771	113	PEAKS033913	sc-268	Homo sapiens		EXP010895	MCF7 (Invasive ductal breast carcinoma)	GATA3	wgEncodeEH003235;GSM1010783;ENCSR000BST
EXP011044	P17676	417	PEAKS033914	sc-150	Homo sapiens		EXP010899	HCT-116 (colon carcinoma)	CEBPB	wgEncodeEH003219;GSM1010852;ENCSR000BSD
EXP011045	P49711	370	PEAKS033915	07-729	Homo sapiens		EXP010878	GM20000 (B-cells)	CTCF	wgEncodeEH003458;GSM1006873;ENCSR000DLG
EXP011046	P17676	417	PEAKS033916	sc-150	Homo sapiens		EXP010900	HCT-116 (colon carcinoma)	CEBPB	wgEncodeEH003219;GSM1010852;ENCSR000BSD
EXP011047	Q9BTC8	356	PEAKS033917	sc-81325	Homo sapiens		EXP010843	GM12878 (female B-cells lymphoblastoid cells line)	MTA3	wgEncodeEH002329;GSM1010729;ENCSR000BRH
EXP011048	Q08050	665	PEAKS033918	sc-502	Homo sapiens		EXP010832	SK-N-SH (neuroblastoma)	FOXM1	wgEncodeEH003243;GSM1010750;ENCSR000BTB
EXP011049	P01106	113	PEAKS033919	sc-764	Homo sapiens		EXP010288	MCF7 (Invasive ductal breast carcinoma)	MYC	wgEncodeEH003436;GSM1006877;ENCSR000DMM
EXP011050	Q15561	38	PEAKS033920	sc-101184	Homo sapiens		EXP010782	A549 (lung carcinoma)	TEAD4	wgEncodeEH003273;GSM1010868;ENCSR000BUD
EXP011051	P49711	368	PEAKS033921	07-729	Homo sapiens		NULL	GM19239 (male B-cells lymphoblastoid cells line)	CTCF	wgEncodeEH000571;GSM822277;ENCSR000DLE
EXP011054	P23771	38	PEAKS033922	sc-268	Homo sapiens		EXP010782	A549 (lung carcinoma)	GATA3	wgEncodeEH003250;GSM1010727;ENCSR000BTI
EXP011055	P25490	504	PEAKS033923	sc-281	Homo sapiens		EXP010856	Ishikawa (endometrial adenocarcinoma)	YY1	wgEncodeEH003240;GSM1010753;ENCSR000BSY
EXP011056	P16220	356	PEAKS033924	sc-240	Homo sapiens		EXP010918	GM12878 (female B-cells lymphoblastoid cells line)	CREB1	wgEncodeEH003275;GSM1010760;ENCSR000BUF
EXP011057	P01106	376	PEAKS033925	sc-764	Homo sapiens		NULL	WA01 (H1, human embryonic stem cells)	MYC	wgEncodeEH000596;GSM822274;ENCSR000DLI
EXP011059	P17676	504	PEAKS033926	sc-150	Homo sapiens		EXP010824	Ishikawa (endometrial adenocarcinoma)	CEBPB	wgEncodeEH003262;GSM1010802;ENCSR000BTT
EXP011064	Q04206	362	PEAKS033930	sc-372	Homo sapiens	Treatment: human recombinant TNF-alpha from eBioscience [product# 14-8329-62] (Snyder)	EXP010837	GM18505 (female B-cells Lymphoblastoid Cell Lines)	RELA	wgEncodeEH000715;GSM935282;ENCSR000EAW
EXP011065	P19793	665	PEAKS033931	sc-553	Homo sapiens		EXP010832	SK-N-SH (neuroblastoma)	RXRA	wgEncodeEH003302;GSM1010767;ENCSR000BVG
EXP011067	Q02078	665	PEAKS033932	sc-313	Homo sapiens		EXP010832	SK-N-SH (neuroblastoma)	MEF2A	wgEncodeEH003298;GSM1010834;ENCSR000BVC
EXP011070	P15408	113	PEAKS033934	sc-604	Homo sapiens		EXP010799	MCF7 (Invasive ductal breast carcinoma)	FOSL2	wgEncodeEH003278;GSM1010768;ENCSR000BUI
EXP011073	Q9Y261	38	PEAKS033936	sc-6554	Homo sapiens	Treatment: 1 h with 0.02% Ethanol (Myers)	NULL	A549 (lung carcinoma)	FOXA2	wgEncodeEH002326;GSM1010724;ENCSR000BRE
EXP011074	P17535	113	PEAKS033937	sc-74	Homo sapiens		EXP010895	MCF7 (Invasive ductal breast carcinoma)	JUND	wgEncodeEH003236;GSM1010892;ENCSR000BSU
EXP011075	P18146	504	PEAKS033938	sc-110	Homo sapiens		EXP010856	Ishikawa (endometrial adenocarcinoma)	EGR1	wgEncodeEH003232;GSM1010888;ENCSR000BSQ
EXP011077	P23771	665	PEAKS033940	sc-268	Homo sapiens		EXP010874	SK-N-SH (neuroblastoma)	GATA3	wgEncodeEH003249;GSM1010738;ENCSR000BTH
EXP011078	Q04206	357	PEAKS033941	sc-372	Homo sapiens	Treatment: human recombinant TNF-alpha from eBioscience [product# 14-8329-62] (Snyder)	EXP010850	GM12891 (male B-cells lymphoblastoid cells line)	RELA	wgEncodeEH000735;GSM935526;ENCSR000EAI
EXP011079	P24468	430	PEAKS033942	sc-271940	Homo sapiens		EXP010780	HepG2 (hepatoblastoma)	NR2F2	wgEncodeEH003314;GSM1010810;ENCSR000BVM
EXP011080	Q15561	665	PEAKS033943	sc-101184	Homo sapiens		EXP010872	SK-N-SH (neuroblastoma)	TEAD4	wgEncodeEH003286;GSM1010858;ENCSR000BUQ
EXP011081	Q08050	356	PEAKS033944	sc-502	Homo sapiens		EXP010843	GM12878 (female B-cells lymphoblastoid cells line)	FOXM1	wgEncodeEH002529;GSM1010731;ENCSR000BRU
EXP011082	Q13127	504	PEAKS033945	NRSF	Homo sapiens		EXP010824	Ishikawa (endometrial adenocarcinoma)	REST	wgEncodeEH003290;GSM1010841;ENCSR000BUU
EXP011083	P11831	504	PEAKS033946	sc-335	Homo sapiens		EXP010856	Ishikawa (endometrial adenocarcinoma)	SRF	wgEncodeEH003245;GSM1010762;ENCSR000BTD
EXP011084	P23771	38	PEAKS033947	sc-268	Homo sapiens		EXP010917	A549 (lung carcinoma)	GATA3	wgEncodeEH003250;GSM1010727;ENCSR000BTI
EXP011088	Q04206	358	PEAKS033949	sc-372	Homo sapiens	Treatment: human recombinant TNF-alpha from eBioscience [product# 14-8329-62] (Snyder)	EXP010777	GM12892 (female B-cells lymphoblastoid cells line)	RELA	wgEncodeEH000712;GSM935285;ENCSR000EAN
EXP011094	Q08050	504	PEAKS033953	sc-502	Homo sapiens		EXP010856	Ishikawa (endometrial adenocarcinoma)	FOXM1	wgEncodeEH003288;GSM1010856;ENCSR000BUS
EXP011095	P49711	215	PEAKS033954	07-729	Homo sapiens		NULL	keratinocytes	CTCF	wgEncodeEH000559;GSM822271;ENCSR000DNC
EXP011096	P49711	113	PEAKS033955	sc-5916	Homo sapiens		EXP010796	MCF7 (Invasive ductal breast carcinoma)	CTCF	wgEncodeEH003257;GSM1010734;ENCSR000AHD
EXP011097	P37275	430	PEAKS033956	sc-25388	Homo sapiens		EXP010780	HepG2 (hepatoblastoma)	ZEB1	wgEncodeEH003315;GSM1010809;ENCSR000BVN
EXP011099	P16220	430	PEAKS033957	sc-240	Homo sapiens		EXP010780	HepG2 (hepatoblastoma)	CREB1	wgEncodeEH003312;GSM1010808;ENCSR000BVL
EXP011100	P32519	665	PEAKS033958	sc-631	Homo sapiens		EXP010874	SK-N-SH (neuroblastoma)	ELF1	wgEncodeEH003242;GSM1010751;ENCSR000BTA
EXP011101	P61244	113	PEAKS033959	sc-197	Homo sapiens		EXP010895	MCF7 (Invasive ductal breast carcinoma)	MAX	wgEncodeEH003281;GSM1010863;ENCSR000BUL
EXP011102	P16220	504	PEAKS033960	sc-240	Homo sapiens		EXP010824	Ishikawa (endometrial adenocarcinoma)	CREB1	wgEncodeEH003287;GSM1010857;ENCSR000BUR
EXP011104	P40426	665	PEAKS033961	sc-891	Homo sapiens		EXP010832	SK-N-SH (neuroblastoma)	PBX3	wgEncodeEH003300;GSM1010887;ENCSR000BVE
EXP011107	P21675	504	PEAKS033964	sc-735	Homo sapiens		EXP010856	Ishikawa (endometrial adenocarcinoma)	TAF1	wgEncodeEH003256;GSM1010733;ENCSR000BTO
EXP011109	P61244	665	PEAKS033966	sc-197	Homo sapiens		EXP010872	SK-N-SH (neuroblastoma)	MAX	wgEncodeEH003299;GSM1010835;ENCSR000BVD
EXP011110	Q08050	113	PEAKS033967	sc-502	Homo sapiens		EXP010799	MCF7 (Invasive ductal breast carcinoma)	FOXM1	wgEncodeEH003279;GSM1010769;ENCSR000BUJ
EXP011111	P01106	113	PEAKS033968	sc-764	Homo sapiens		EXP010288	MCF7 (Invasive ductal breast carcinoma)	MYC	wgEncodeEH003439;GSM1006866;ENCSR000DMJ
EXP011115	P40426	665	PEAKS033969	sc-891	Homo sapiens		EXP010872	SK-N-SH (neuroblastoma)	PBX3	wgEncodeEH003300;GSM1010887;ENCSR000BVE
EXP011116	P49711	358	PEAKS033970	07-729	Homo sapiens		NULL	GM12892 (female B-cells lymphoblastoid cells line)	CTCF	wgEncodeEH000562;GSM822299;ENCSR000DKY
EXP011117	Q99081	504	PEAKS033971	sc-357	Homo sapiens		EXP010856	Ishikawa (endometrial adenocarcinoma)	TCF12	wgEncodeEH003291;GSM1010842;ENCSR000BUV
EXP011118	P17535	665	PEAKS033972	sc-74	Homo sapiens		EXP010874	SK-N-SH (neuroblastoma)	JUND	wgEncodeEH003226;GSM1010901;ENCSR000BSK
EXP011120	P17947	438	PEAKS033973	sc-22805	Homo sapiens		EXP010892	HL-60 (acute myeloid leukemia)	SPI1	wgEncodeEH003292;GSM1010843;ENCSR000BUW
EXP011121	Q04206	363	PEAKS033974	sc-372	Homo sapiens	Treatment: human recombinant TNF-alpha from eBioscience [product# 14-8329-62] (Snyder)	EXP010806	GM18526 (B-cells Lymphoblastoid Cell Lines)	RELA	wgEncodeEH000716;GSM935281;ENCSR000EBA
EXP011122	P37275	430	PEAKS033975	sc-25388	Homo sapiens		EXP010864	HepG2 (hepatoblastoma)	ZEB1	wgEncodeEH003315;GSM1010809;ENCSR000BVN
EXP011125	P49711	338	PEAKS033977	07-729	Homo sapiens		EXP010886	GM10266 (male B-cells)	CTCF	wgEncodeEH003457;GSM1006870;ENCSR000DKR
EXP011126	P61244	504	PEAKS033978	sc-197	Homo sapiens		EXP010856	Ishikawa (endometrial adenocarcinoma)	MAX	wgEncodeEH003268;GSM1010807;ENCSR000BTY
EXP011127	P49711	633	PEAKS033979	07-729	Homo sapiens		EXP010846	spleen	CTCF	wgEncodeEH003464;GSM1006883;ENCSR000DNI
EXP011128	P17535	38	PEAKS033980	sc-74	Homo sapiens	Treatment: 1 h with 0.02% Ethanol (Myers)	NULL	A549 (lung carcinoma)	JUND	wgEncodeEH002327;GSM1010723;ENCSR000BRF
EXP011129	Q15561	376	PEAKS033981	sc-101184	Homo sapiens		EXP010513	WA01 (H1, human embryonic stem cells)	TEAD4	wgEncodeEH003214;GSM1010845;ENCSR000BRY
EXP011130	Q15561	665	PEAKS033982	sc-101184	Homo sapiens		EXP010832	SK-N-SH (neuroblastoma)	TEAD4	wgEncodeEH003286;GSM1010858;ENCSR000BUQ
EXP011131	Q06546	113	PEAKS033983	sc-28312	Homo sapiens		EXP010895	MCF7 (Invasive ductal breast carcinoma)	GABPA	wgEncodeEH003280;GSM1010864;ENCSR000BUK
EXP011132	Q04206	361	PEAKS033984	sc-372	Homo sapiens	Treatment: human recombinant TNF-alpha from eBioscience [product# 14-8329-62] (Snyder)	EXP010855	GM15510 (B-cells)	RELA	wgEncodeEH000736;GSM935529;ENCSR000EAQ
EXP011133	P61244	430	PEAKS033985	sc-197	Homo sapiens		EXP010780	HepG2 (hepatoblastoma)	MAX	wgEncodeEH003254;GSM1010865;ENCSR000BTM
EXP011134	P08651	356	PEAKS033986	sc-81335	Homo sapiens		EXP010843	GM12878 (female B-cells lymphoblastoid cells line)	NFIC	wgEncodeEH002343;GSM1010881;ENCSR000BRN
EXP011136	Q04206	366	PEAKS033987	sc-372	Homo sapiens	Treatment: human recombinant TNF-alpha from eBioscience [product# 14-8329-62] (Snyder)	EXP010825	GM19193 (female B-cells Lymphoblastoid Cell Lines)	RELA	wgEncodeEH000718;GSM935279;ENCSR000EBM
EXP011137	P21675	1180	PEAKS033988	sc-735	Homo sapiens		EXP010870	neural cells	TAF1	wgEncodeEH003266;GSM1010805;ENCSR000BTX
EXP011138	P40426	38	PEAKS033989	sc-891	Homo sapiens		EXP010782	A549 (lung carcinoma)	PBX3	wgEncodeEH003255;GSM1010755;ENCSR000BTN
EXP011139	P08651	665	PEAKS033990	sc-81335	Homo sapiens		EXP010874	SK-N-SH (neuroblastoma)	NFIC	wgEncodeEH003237;GSM1010880;ENCSR000BSV
EXP011141	P49711	1177	PEAKS033991	07-729	Homo sapiens	Treatment: 12 hrs with 1 nM Methyltrienolone (R1881) (Crawford)	EXP010915	LNCaP clone FGC	CTCF	wgEncodeEH003460;GSM1006887;ENCSR000DME
EXP011142	P22415	504	PEAKS033992	sc-229	Homo sapiens		EXP010856	Ishikawa (endometrial adenocarcinoma)	USF1	wgEncodeEH003239;GSM1010886;ENCSR000BSX
EXP011143	P17676	356	PEAKS033993	sc-150	Homo sapiens		EXP010843	GM12878 (female B-cells lymphoblastoid cells line)	CEBPB	wgEncodeEH003212;GSM1010850;ENCSR000BRX
EXP011145	P61244	376	PEAKS033994	sc-197	Homo sapiens		EXP010860	WA01 (H1, human embryonic stem cells)	MAX	wgEncodeEH003225;GSM1010898;ENCSR000BSJ
EXP011146	P15407	417	PEAKS033995	sc-183	Homo sapiens		EXP010900	HCT-116 (colon carcinoma)	FOSL1	wgEncodeEH003246;GSM1010756;ENCSR000BTE
EXP011147	P15407	417	PEAKS033996	sc-183	Homo sapiens		EXP010899	HCT-116 (colon carcinoma)	FOSL1	wgEncodeEH003246;GSM1010756;ENCSR000BTE
EXP011148	P61244	417	PEAKS033997	sc-197	Homo sapiens		EXP010899	HCT-116 (colon carcinoma)	MAX	wgEncodeEH003223;GSM1010904;ENCSR000BSH
EXP011149	P61244	417	PEAKS033998	sc-197	Homo sapiens		EXP010900	HCT-116 (colon carcinoma)	MAX	wgEncodeEH003223;GSM1010904;ENCSR000BSH
EXP011150	Q08050	504	PEAKS033999	sc-502	Homo sapiens		EXP010824	Ishikawa (endometrial adenocarcinoma)	FOXM1	wgEncodeEH003288;GSM1010856;ENCSR000BUS
EXP011151	P18146	417	PEAKS034000	sc-110	Homo sapiens		EXP010899	HCT-116 (colon carcinoma)	EGR1	wgEncodeEH003215;GSM1010846;ENCSR000BRZ
EXP011152	P18146	417	PEAKS034001	sc-110	Homo sapiens		EXP010900	HCT-116 (colon carcinoma)	EGR1	wgEncodeEH003215;GSM1010846;ENCSR000BRZ
EXP011154	P42229	356	PEAKS034003	sc-74442	Homo sapiens		EXP010843	GM12878 (female B-cells lymphoblastoid cells line)	STAT5A	wgEncodeEH002321;GSM1010721;ENCSR000BQZ
EXP011155	P17947	438	PEAKS034004	sc-22805	Homo sapiens		EXP010905	HL-60 (acute myeloid leukemia)	SPI1	wgEncodeEH003292;GSM1010843;ENCSR000BUW
EXP011157	Q13127	712	PEAKS034005	NRSF	Homo sapiens		EXP010791	PANC1 (pancreatic ductal adenocarcinoma)	REST	wgEncodeEH003285;GSM1010859;ENCSR000BUP
EXP011158	P18847	417	PEAKS034006	sc-188	Homo sapiens		EXP010899	HCT-116 (colon carcinoma)	ATF3	wgEncodeEH003276;GSM1010757;ENCSR000BUG
EXP011159	P22415	417	PEAKS034007	sc-229	Homo sapiens		EXP010900	HCT-116 (colon carcinoma)	USF1	wgEncodeEH003310;GSM1010836;ENCSR000BVK
EXP011160	P22415	417	PEAKS034008	sc-229	Homo sapiens		EXP010899	HCT-116 (colon carcinoma)	USF1	wgEncodeEH003310;GSM1010836;ENCSR000BVK
EXP011162	P18847	417	PEAKS034010	sc-188	Homo sapiens		EXP010900	HCT-116 (colon carcinoma)	ATF3	wgEncodeEH003276;GSM1010757;ENCSR000BUG
EXP011163	P49711	347	PEAKS034011	2899	Homo sapiens		NULL	GM12867 (female B-cells)	CTCF	wgEncodeEH002050;GSM849301;ENCSR000DRH
EXP011165	Q15561	504	PEAKS034012	sc-101184	Homo sapiens		EXP010856	Ishikawa (endometrial adenocarcinoma)	TEAD4	wgEncodeEH003238;GSM1010885;ENCSR000BSW
EXP011166	Q06546	665	PEAKS034013	sc-28312	Homo sapiens		EXP010874	SK-N-SH (neuroblastoma)	GABPA	wgEncodeEH003248;GSM1010739;ENCSR000BTG
EXP011167	P08651	504	PEAKS034014	sc-81335	Homo sapiens		EXP010824	Ishikawa (endometrial adenocarcinoma)	NFIC	wgEncodeEH003289;GSM1010855;ENCSR000BUT
EXP011169	P49711	113	PEAKS034016	07-729	Homo sapiens		EXP010288	MCF7 (Invasive ductal breast carcinoma)	CTCF	wgEncodeEH003434;GSM1006875;ENCSR000DMO
EXP011170	Q13127	417	PEAKS034017	NRSF	Homo sapiens		EXP010899	HCT-116 (colon carcinoma)	REST	wgEncodeEH003308;GSM1010869;ENCSR000BVI
EXP011171	Q13127	417	PEAKS034018	NRSF	Homo sapiens		EXP010900	HCT-116 (colon carcinoma)	REST	wgEncodeEH003308;GSM1010869;ENCSR000BVI
EXP011173	P49711	356	PEAKS034019	07-729	Homo sapiens		EXP010866	GM12878 (female B-cells lymphoblastoid cells line)	CTCF	wgEncodeEH000532;GSM822312;ENCSR000DKV
EXP011174	P49711	349	PEAKS034020	2899	Homo sapiens		NULL	GM12869 (female B-cells)	CTCF	wgEncodeEH002052;GSM849303;ENCSR000DRJ
EXP011175	Q04206	356	PEAKS034021	sc-372	Homo sapiens	Treatment: human recombinant TNF-alpha from eBioscience [product# 14-8329-62] (Snyder)	EXP010803	GM12878 (female B-cells lymphoblastoid cells line)	RELA	wgEncodeEH000690;GSM935478;ENCSR000EAG
EXP011176	P61244	38	PEAKS034022	sc-197	Homo sapiens		EXP010782	A549 (lung carcinoma)	MAX	wgEncodeEH003251;GSM1010728;ENCSR000BTJ
EXP011177	Q04206	339	PEAKS034023	sc-372	Homo sapiens	Treatment: human recombinant TNF-alpha from eBioscience [product# 14-8329-62] (Snyder)	EXP010821	GM10847 (female B-cells Lymphoblastoid Cell Lines)	RELA	wgEncodeEH000734;GSM935527;ENCSR000DYM
EXP011178	Q08050	665	PEAKS034024	sc-502	Homo sapiens		EXP010874	SK-N-SH (neuroblastoma)	FOXM1	wgEncodeEH003243;GSM1010750;ENCSR000BTB
EXP011179	P24468	430	PEAKS034025	sc-271940	Homo sapiens		EXP010864	HepG2 (hepatoblastoma)	NR2F2	wgEncodeEH003314;GSM1010810;ENCSR000BVM
EXP011183	P15408	665	PEAKS034026	sc-604	Homo sapiens		EXP010832	SK-N-SH (neuroblastoma)	FOSL2	wgEncodeEH003297;GSM1010840;ENCSR000BVB
EXP011184	O95365	504	PEAKS034027	sc-34508	Homo sapiens		EXP010856	Ishikawa (endometrial adenocarcinoma)	ZBTB7A	wgEncodeEH003241;GSM1010752;ENCSR000BSZ
EXP011185	P61244	113	PEAKS034028	sc-197	Homo sapiens		EXP010799	MCF7 (Invasive ductal breast carcinoma)	MAX	wgEncodeEH003281;GSM1010863;ENCSR000BUL
EXP011186	P49711	367	PEAKS034029	07-729	Homo sapiens		NULL	GM19238 (female B-cells lymphoblastoid cells lines)	CTCF	wgEncodeEH000570;GSM822278;ENCSR000DLD
EXP011187	Q13761	356	PEAKS034030	sc-101553	Homo sapiens		EXP010843	GM12878 (female B-cells lymphoblastoid cells line)	RUNX3	wgEncodeEH002330;GSM1010893;ENCSR000BRI
EXP011188	P49711	113	PEAKS034031	sc-5916	Homo sapiens		EXP010895	MCF7 (Invasive ductal breast carcinoma)	CTCF	wgEncodeEH003257;GSM1010734;ENCSR000AHD
EXP011189	P49711	351	PEAKS034032	2899	Homo sapiens		NULL	GM12871 (male B-cells)	CTCF	wgEncodeEH002054;GSM849304;ENCSR000DRL
EXP011193	P49711	369	PEAKS034033	07-729	Homo sapiens		NULL	GM19240 (B cells Lymphoblastoid Cell Lines)	CTCF	wgEncodeEH000572;GSM822276;ENCSR000DLF
EXP011194	Q86T24	665	PEAKS034034	sc-23871	Homo sapiens		EXP010832	SK-N-SH (neuroblastoma)	ZBTB33	wgEncodeEH003261;GSM1010799;ENCSR000BTS
EXP011195	P16220	504	PEAKS034035	sc-240	Homo sapiens		EXP010856	Ishikawa (endometrial adenocarcinoma)	CREB1	wgEncodeEH003287;GSM1010857;ENCSR000BUR
EXP011197	Q13127	438	PEAKS034037	NRSF	Homo sapiens		EXP010905	HL-60 (acute myeloid leukemia)	REST	wgEncodeEH003247;GSM1010754;ENCSR000BTF
EXP011198	P49711	920	PEAKS034038	07-729	Homo sapiens		EXP010932	pancreas	CTCF	wgEncodeEH003463;GSM1006881;ENCSR000DND
EXP011199	P49711	1159	PEAKS034039	07-729	Homo sapiens		EXP010890	medulloblastoma	CTCF	wgEncodeEH003440;GSM1006893;ENCSR000DMY
EXP011200	P08651	504	PEAKS034040	sc-81335	Homo sapiens		EXP010856	Ishikawa (endometrial adenocarcinoma)	NFIC	wgEncodeEH003289;GSM1010855;ENCSR000BUT
EXP011201	P49711	376	PEAKS034041	07-729	Homo sapiens		NULL	WA01 (H1, human embryonic stem cells)	CTCF	wgEncodeEH000560;GSM822297;ENCSR000DLK
EXP011202	P11831	113	PEAKS034042	sc-335	Homo sapiens		EXP010797	MCF7 (Invasive ductal breast carcinoma)	SRF	wgEncodeEH003296;GSM1010839;ENCSR000BVA
EXP011203	P11831	113	PEAKS034043	sc-335	Homo sapiens		EXP010796	MCF7 (Invasive ductal breast carcinoma)	SRF	wgEncodeEH003296;GSM1010839;ENCSR000BVA
EXP011204	Q06546	438	PEAKS034044	sc-28312	Homo sapiens		EXP010905	HL-60 (acute myeloid leukemia)	GABPA	wgEncodeEH003252;GSM1010822;ENCSR000BTK
EXP011205	P61244	504	PEAKS034045	sc-197	Homo sapiens		EXP010824	Ishikawa (endometrial adenocarcinoma)	MAX	wgEncodeEH003268;GSM1010807;ENCSR000BTY
EXP011207	O75461	38	PEAKS034047	sc-22823	Homo sapiens		EXP010782	A549 (lung carcinoma)	E2F6	wgEncodeEH003244;GSM1010766;ENCSR000BTC
EXP011209	P21675	1180	PEAKS034048	sc-735	Homo sapiens		EXP010919	neural cells	TAF1	wgEncodeEH003266;GSM1010805;ENCSR000BTX
EXP011210	Q13127	1180	PEAKS034049	NRSF	Homo sapiens		EXP010919	neural cells	REST	wgEncodeEH003264;GSM1010804;ENCSR000BTV
EXP011211	Q08050	113	PEAKS034050	sc-502	Homo sapiens		EXP010895	MCF7 (Invasive ductal breast carcinoma)	FOXM1	wgEncodeEH003279;GSM1010769;ENCSR000BUJ
EXP011212	P16220	356	PEAKS034051	sc-240	Homo sapiens		EXP010844	GM12878 (female B-cells lymphoblastoid cells line)	CREB1	wgEncodeEH003275;GSM1010760;ENCSR000BUF
EXP011214	P49711	359	PEAKS034052	07-729	Homo sapiens		EXP010884	GM13976 (female B-cells)	CTCF	wgEncodeEH003448;GSM1006885;ENCSR000DKZ
EXP011215	P61244	430	PEAKS034053	sc-197	Homo sapiens		EXP010864	HepG2 (hepatoblastoma)	MAX	wgEncodeEH003254;GSM1010865;ENCSR000BTM
EXP011216	P21675	113	PEAKS034054	sc-735	Homo sapiens		EXP010796	MCF7 (Invasive ductal breast carcinoma)	TAF1	wgEncodeEH003317;GSM1010811;ENCSR000AHF
EXP011217	P21675	113	PEAKS034055	sc-735	Homo sapiens		EXP010797	MCF7 (Invasive ductal breast carcinoma)	TAF1	wgEncodeEH003317;GSM1010811;ENCSR000AHF
EXP011218	P18146	113	PEAKS034056	sc-110	Homo sapiens		EXP010895	MCF7 (Invasive ductal breast carcinoma)	EGR1	wgEncodeEH003293;GSM1010844;ENCSR000BUX
EXP011219	Q99081	665	PEAKS034057	sc-357	Homo sapiens		EXP010832	SK-N-SH (neuroblastoma)	TCF12	wgEncodeEH003227;GSM1010900;ENCSR000BSL
EXP011221	Q99081	113	PEAKS034058	sc-357	Homo sapiens		EXP010797	MCF7 (Invasive ductal breast carcinoma)	TCF12	wgEncodeEH003283;GSM1010861;ENCSR000BUN
EXP011222	P25490	665	PEAKS034059	sc-281	Homo sapiens		EXP010832	SK-N-SH (neuroblastoma)	YY1	wgEncodeEH003228;GSM1010897;ENCSR000BSM
EXP011223	P17676	113	PEAKS034060	sc-150	Homo sapiens		EXP010895	MCF7 (Invasive ductal breast carcinoma)	CEBPB	wgEncodeEH003233;GSM1010889;ENCSR000BSR
EXP011224	P22415	665	PEAKS034061	sc-229	Homo sapiens		EXP010832	SK-N-SH (neuroblastoma)	USF1	wgEncodeEH003269;GSM1010806;ENCSR000BTZ
EXP011226	Q99081	113	PEAKS034063	sc-357	Homo sapiens		EXP010796	MCF7 (Invasive ductal breast carcinoma)	TCF12	wgEncodeEH003283;GSM1010861;ENCSR000BUN
EXP011230	P17535	111	PEAKS034065	sc-74	Homo sapiens		EXP010857	T47D (invasive ductal carcinoma)	JUND	wgEncodeEH003321;GSM1010718;ENCSR000BVO
EXP011231	P49711	357	PEAKS034066	07-729	Homo sapiens		NULL	GM12891 (male B-cells lymphoblastoid cells line)	CTCF	wgEncodeEH000569;GSM822294;ENCSR000DKX
EXP011233	P32519	417	PEAKS034067	sc-631	Homo sapiens		EXP010899	HCT-116 (colon carcinoma)	ELF1	wgEncodeEH003307;GSM1010765;ENCSR000BVH
EXP011234	P32519	417	PEAKS034068	sc-631	Homo sapiens		EXP010900	HCT-116 (colon carcinoma)	ELF1	wgEncodeEH003307;GSM1010765;ENCSR000BVH
EXP030002	Q06413	553	PEAKS034069	MEF2C	Homo sapiens		EXP030000	LoVo (colorectal adenocarcinoma)	MEF2C	NA
EXP030003	Q02078	553	PEAKS034070	MEF2A	Homo sapiens		EXP030000	LoVo (colorectal adenocarcinoma)	MEF2A	NA
EXP030004	Q9UID6	553	PEAKS034071	ZNF639	Homo sapiens		EXP030000	LoVo (colorectal adenocarcinoma)	ZNF639	NA
EXP030005	P15622	553	PEAKS034072	ZNF250	Homo sapiens		EXP030000	LoVo (colorectal adenocarcinoma)	ZNF250	NA
EXP030006	P35453	553	PEAKS034073	HOXD13	Homo sapiens		EXP030000	LoVo (colorectal adenocarcinoma)	HOXD13	NA
EXP030007	P35398	553	PEAKS034074	RORA	Homo sapiens		EXP030000	LoVo (colorectal adenocarcinoma)	RORA	NA
EXP030008	Q13127	553	PEAKS034075	REST	Homo sapiens		EXP030000	LoVo (colorectal adenocarcinoma)	REST	NA
EXP030009	P50539	553	PEAKS034076	MXI1	Homo sapiens		EXP030000	LoVo (colorectal adenocarcinoma)	MXI1	NA
EXP030010	P31277	553	PEAKS034077	HOXD11	Homo sapiens		EXP030000	LoVo (colorectal adenocarcinoma)	HOXD11	NA
EXP030011	Q12946	553	PEAKS034078	FOXF1	Homo sapiens		EXP030000	LoVo (colorectal adenocarcinoma)	FOXF1	NA
EXP030012	Q12947	553	PEAKS034079	FOXF2	Homo sapiens		EXP030000	LoVo (colorectal adenocarcinoma)	FOXF2	NA
EXP030013	Q9HBE1	553	PEAKS034080	PATZ1	Homo sapiens		EXP030000	LoVo (colorectal adenocarcinoma)	PATZ1	NA
EXP030014	Q9C0J9	553	PEAKS034081	BHLHB3	Homo sapiens		EXP030000	LoVo (colorectal adenocarcinoma)	BHLHE41	NA
EXP030015	Q9UKL0	553	PEAKS034082	RCOR1	Homo sapiens		EXP030000	LoVo (colorectal adenocarcinoma)	RCOR1	NA
EXP030016	Q9BZE3	553	PEAKS034083	BARHL1	Homo sapiens		EXP030000	LoVo (colorectal adenocarcinoma)	BARHL1	NA
EXP030017	P19793	553	PEAKS034084	RXRA	Homo sapiens		EXP030000	LoVo (colorectal adenocarcinoma)	RXRA	NA
EXP030018	O95936	553	PEAKS034085	EOMES	Homo sapiens		EXP030000	LoVo (colorectal adenocarcinoma)	EOMES	NA
EXP030019	Q14541	553	PEAKS034086	HNF4G	Homo sapiens		EXP030000	LoVo (colorectal adenocarcinoma)	HNF4G	NA
EXP030020	O94842	553	PEAKS034087	TOX4	Homo sapiens		EXP030000	LoVo (colorectal adenocarcinoma)	TOX4	NA
EXP030021	Q9UL36	553	PEAKS034088	ZNF236	Homo sapiens		EXP030000	LoVo (colorectal adenocarcinoma)	ZNF236	NA
EXP030022	P28360	553	PEAKS034089	MSX1	Homo sapiens		EXP030000	LoVo (colorectal adenocarcinoma)	MSX1	NA
EXP030023	P41235	553	PEAKS034090	HNF4A	Homo sapiens		EXP030000	LoVo (colorectal adenocarcinoma)	HNF4A	NA
EXP030024	P05412	553	PEAKS034091	JUN	Homo sapiens		EXP030000	LoVo (colorectal adenocarcinoma)	JUN	NA
EXP030025	P55316	553	PEAKS034092	FOXG1	Homo sapiens		EXP030000	LoVo (colorectal adenocarcinoma)	FOXG1	NA
EXP030026	Q15583	553	PEAKS034093	TGIF1	Homo sapiens		EXP030000	LoVo (colorectal adenocarcinoma)	TGIF1	NA
EXP030027	P10243	553	PEAKS034094	MYBL1	Homo sapiens		EXP030000	LoVo (colorectal adenocarcinoma)	MYBL1	NA
EXP030028	P10244	553	PEAKS034095	MYBL2	Homo sapiens		EXP030000	LoVo (colorectal adenocarcinoma)	MYBL2	NA
EXP030029	Q9UBX0	553	PEAKS034096	HESX1	Homo sapiens		EXP030000	LoVo (colorectal adenocarcinoma)	HESX1	NA
EXP030030	O15178	553	PEAKS034097	T	Homo sapiens		EXP030000	LoVo (colorectal adenocarcinoma)	T	NA
EXP030031	P12980	553	PEAKS034098	LYL1	Homo sapiens		EXP030000	LoVo (colorectal adenocarcinoma)	LYL1	NA
EXP030032	Q86V15	553	PEAKS034099	CASZ1	Homo sapiens		EXP030000	LoVo (colorectal adenocarcinoma)	CASZ1	NA
EXP030033	Q8WYA1	553	PEAKS034100	ARNTL2	Homo sapiens		EXP030000	LoVo (colorectal adenocarcinoma)	ARNTL2	NA
EXP030034	Q14119	553	PEAKS034101	VEZF1	Homo sapiens		EXP030000	LoVo (colorectal adenocarcinoma)	VEZF1	NA
EXP030035	P11474	553	PEAKS034102	ESRRA	Homo sapiens		EXP030000	LoVo (colorectal adenocarcinoma)	ESRRA	NA
EXP030036	Q9Y2Y9	553	PEAKS034103	KLF13	Homo sapiens		EXP030000	LoVo (colorectal adenocarcinoma)	KLF13	NA
EXP030037	Q13118	553	PEAKS034104	KLF10	Homo sapiens		EXP030000	LoVo (colorectal adenocarcinoma)	KLF10	NA
EXP030038	O14901	553	PEAKS034105	KLF11	Homo sapiens		EXP030000	LoVo (colorectal adenocarcinoma)	KLF11	NA
EXP030039	Q12800	553	PEAKS034106	TFCP2	Homo sapiens		EXP030000	LoVo (colorectal adenocarcinoma)	TFCP2	NA
EXP030040	Q9UIH9	553	PEAKS034107	KLF15	Homo sapiens		EXP030000	LoVo (colorectal adenocarcinoma)	KLF15	NA
EXP030041	Q15853	553	PEAKS034108	USF2	Homo sapiens		EXP030000	LoVo (colorectal adenocarcinoma)	USF2	NA
EXP030042	O75362	553	PEAKS034109	ZNF217	Homo sapiens		EXP030000	LoVo (colorectal adenocarcinoma)	ZNF217	NA
EXP030043	P28698	553	PEAKS034110	MZF1	Homo sapiens		EXP030000	LoVo (colorectal adenocarcinoma)	MZF1	NA
EXP030044	O14867	553	PEAKS034111	BACH1	Homo sapiens		EXP030000	LoVo (colorectal adenocarcinoma)	BACH1	NA
EXP030045	P32519	553	PEAKS034112	ELF1	Homo sapiens		EXP030000	LoVo (colorectal adenocarcinoma)	ELF1	NA
EXP030046	P35680	553	PEAKS034113	HNF1B	Homo sapiens		EXP030000	LoVo (colorectal adenocarcinoma)	HNF1B	NA
EXP030047	Q15723	553	PEAKS034114	ELF2	Homo sapiens		EXP030000	LoVo (colorectal adenocarcinoma)	ELF2	NA
EXP030048	P20823	553	PEAKS034115	HNF1A	Homo sapiens		EXP030000	LoVo (colorectal adenocarcinoma)	HNF1A	NA
EXP030049	P78545	553	PEAKS034116	ELF3	Homo sapiens		EXP030000	LoVo (colorectal adenocarcinoma)	ELF3	NA
EXP030050	Q9Y261	553	PEAKS034117	FOXA2	Homo sapiens		EXP030000	LoVo (colorectal adenocarcinoma)	FOXA2	NA
EXP030051	Q99607	553	PEAKS034118	ELF4	Homo sapiens		EXP030000	LoVo (colorectal adenocarcinoma)	ELF4	NA
EXP030052	P67809	553	PEAKS034119	YBX1	Homo sapiens		EXP030000	LoVo (colorectal adenocarcinoma)	YBX1	NA
EXP030053	Q03112	553	PEAKS034120	EVI1	Homo sapiens		EXP030000	LoVo (colorectal adenocarcinoma)	MECOM	NA
EXP030054	Q00613	553	PEAKS034121	HSF1	Homo sapiens		EXP030000	LoVo (colorectal adenocarcinoma)	HSF1	NA
EXP030055	Q03933	553	PEAKS034122	HSF2	Homo sapiens		EXP030000	LoVo (colorectal adenocarcinoma)	HSF2	NA
EXP030056	Q01892	553	PEAKS034123	SPIB	Homo sapiens		EXP030000	LoVo (colorectal adenocarcinoma)	SPIB	NA
EXP030057	Q9ULV5	553	PEAKS034124	HSF4	Homo sapiens		EXP030000	LoVo (colorectal adenocarcinoma)	HSF4	NA
EXP030058	Q8WUU5	553	PEAKS034125	GATAD1	Homo sapiens		EXP030000	LoVo (colorectal adenocarcinoma)	GATAD1	NA
EXP030059	P10242	553	PEAKS034126	MYB	Homo sapiens		EXP030000	LoVo (colorectal adenocarcinoma)	MYB	NA
EXP030060	P01106	553	PEAKS034127	MYC	Homo sapiens		EXP030000	LoVo (colorectal adenocarcinoma)	MYC	NA
EXP030061	Q9Y2X9	553	PEAKS034128	ZNF281	Homo sapiens		EXP030000	LoVo (colorectal adenocarcinoma)	ZNF281	NA
EXP030062	Q9NR55	553	PEAKS034129	BATF3	Homo sapiens		EXP030000	LoVo (colorectal adenocarcinoma)	BATF3	NA
EXP030063	P10275	553	PEAKS034130	AR	Homo sapiens		EXP030000	LoVo (colorectal adenocarcinoma)	AR	NA
EXP030064	Q9UKD1	553	PEAKS034131	GMEB2	Homo sapiens		EXP030000	LoVo (colorectal adenocarcinoma)	GMEB2	NA
EXP030065	Q9Y692	553	PEAKS034132	GMEB1	Homo sapiens		EXP030000	LoVo (colorectal adenocarcinoma)	GMEB1	NA
EXP030066	P04637	553	PEAKS034133	TP53	Homo sapiens		EXP030000	LoVo (colorectal adenocarcinoma)	TP53	NA
EXP030067	P52747	553	PEAKS034134	ZNF143	Homo sapiens		EXP030000	LoVo (colorectal adenocarcinoma)	ZNF143	NA
EXP030068	P53539	553	PEAKS034135	FOSB	Homo sapiens		EXP030000	LoVo (colorectal adenocarcinoma)	FOSB	NA
EXP030069	Q05195	553	PEAKS034136	MXD1	Homo sapiens		EXP030000	LoVo (colorectal adenocarcinoma)	MXD1	NA
EXP030070	Q9BW11	553	PEAKS034137	MXD3	Homo sapiens		EXP030000	LoVo (colorectal adenocarcinoma)	MXD3	NA
EXP030071	Q12948	553	PEAKS034138	FOXC1	Homo sapiens		EXP030000	LoVo (colorectal adenocarcinoma)	FOXC1	NA
EXP030072	O15516	553	PEAKS034139	CLOCK	Homo sapiens		EXP030000	LoVo (colorectal adenocarcinoma)	CLOCK	NA
EXP030073	Q03060	553	PEAKS034140	CREM	Homo sapiens		EXP030000	LoVo (colorectal adenocarcinoma)	CREM	NA
EXP030074	O60548	553	PEAKS034141	FOXD2	Homo sapiens		EXP030000	LoVo (colorectal adenocarcinoma)	FOXD2	NA
EXP030075	Q14584	553	PEAKS034142	ZNF266	Homo sapiens		EXP030000	LoVo (colorectal adenocarcinoma)	ZNF266	NA
EXP030076	O14978	553	PEAKS034143	ZNF263	Homo sapiens		EXP030000	LoVo (colorectal adenocarcinoma)	ZNF263	NA
EXP030077	P23409	553	PEAKS034144	MYF6	Homo sapiens		EXP030000	LoVo (colorectal adenocarcinoma)	MYF6	NA
EXP030078	O60663	553	PEAKS034145	LMX1B	Homo sapiens		EXP030000	LoVo (colorectal adenocarcinoma)	LMX1B	NA
EXP030079	O15350	553	PEAKS034146	TP73	Homo sapiens		EXP030000	LoVo (colorectal adenocarcinoma)	TP73	NA
EXP030080	Q13129	553	PEAKS034147	RLF	Homo sapiens		EXP030000	LoVo (colorectal adenocarcinoma)	RLF	NA
EXP030081	Q14814	553	PEAKS034148	MEF2D	Homo sapiens		EXP030000	LoVo (colorectal adenocarcinoma)	MEF2D	NA
EXP030082	Q9P1Z0	553	PEAKS034149	ZBTB4	Homo sapiens		EXP030000	LoVo (colorectal adenocarcinoma)	ZBTB4	NA
EXP030083	Q8N680	553	PEAKS034150	ZBTB2	Homo sapiens		EXP030000	LoVo (colorectal adenocarcinoma)	ZBTB2	NA
EXP030084	O00482	553	PEAKS034151	NR5A2	Homo sapiens		EXP030000	LoVo (colorectal adenocarcinoma)	NR5A2	NA
EXP030085	Q9P0T4	553	PEAKS034152	ZNF581	Homo sapiens		EXP030000	LoVo (colorectal adenocarcinoma)	ZNF581	NA
EXP030086	Q8WYK2	553	PEAKS034153	JDP2	Homo sapiens		EXP030000	LoVo (colorectal adenocarcinoma)	JDP2	NA
EXP030087	P52945	553	PEAKS034154	PDX1	Homo sapiens		EXP030000	LoVo (colorectal adenocarcinoma)	PDX1	NA
EXP030088	Q9Y5X4	553	PEAKS034155	NR2E3	Homo sapiens		EXP030000	LoVo (colorectal adenocarcinoma)	NR2E3	NA
EXP030089	O95409	553	PEAKS034156	ZIC2	Homo sapiens		EXP030000	LoVo (colorectal adenocarcinoma)	ZIC2	NA
EXP030090	Q04206	553	PEAKS034157	RELA	Homo sapiens		EXP030000	LoVo (colorectal adenocarcinoma)	RELA	NA
EXP030091	Q01201	553	PEAKS034158	RELB	Homo sapiens		EXP030000	LoVo (colorectal adenocarcinoma)	RELB	NA
EXP030092	Q9BYE0	553	PEAKS034159	HES7	Homo sapiens		EXP030000	LoVo (colorectal adenocarcinoma)	HES7	NA
EXP030093	Q9NZI5	553	PEAKS034160	GRHL1	Homo sapiens		EXP030000	LoVo (colorectal adenocarcinoma)	GRHL1	NA
EXP030094	P16989	553	PEAKS034161	CSDA	Homo sapiens		EXP030000	LoVo (colorectal adenocarcinoma)	YBX3	NA
EXP030095	Q6ISB3	553	PEAKS034162	GRHL2	Homo sapiens		EXP030000	LoVo (colorectal adenocarcinoma)	GRHL2	NA
EXP030096	P35638	553	PEAKS034163	DDIT3	Homo sapiens		EXP030000	LoVo (colorectal adenocarcinoma)	DDIT3	NA
EXP030097	P17275	553	PEAKS034164	JUNB	Homo sapiens		EXP030000	LoVo (colorectal adenocarcinoma)	JUNB	NA
EXP030098	P17036	553	PEAKS034165	ZNF3	Homo sapiens		EXP030000	LoVo (colorectal adenocarcinoma)	ZNF3	NA
EXP030099	Q99929	553	PEAKS034166	ASCL2	Homo sapiens		EXP030000	LoVo (colorectal adenocarcinoma)	ASCL2	NA
EXP030100	Q03014	553	PEAKS034167	HHEX	Homo sapiens		EXP030000	LoVo (colorectal adenocarcinoma)	HHEX	NA
EXP030101	Q16665	553	PEAKS034168	HIF1A	Homo sapiens		EXP030000	LoVo (colorectal adenocarcinoma)	HIF1A	NA
EXP030102	Q9UL49	553	PEAKS034169	TCFL5	Homo sapiens		EXP030000	LoVo (colorectal adenocarcinoma)	TCFL5	NA
EXP030103	P50219	553	PEAKS034170	MNX1	Homo sapiens		EXP030000	LoVo (colorectal adenocarcinoma)	MNX1	NA
EXP030104	P05549	553	PEAKS034171	TFAP2A	Homo sapiens		EXP030000	LoVo (colorectal adenocarcinoma)	TFAP2A	NA
EXP030105	Q14494	553	PEAKS034172	NFE2L1	Homo sapiens		EXP030000	LoVo (colorectal adenocarcinoma)	NFE2L1	NA
EXP030106	Q16236	553	PEAKS034173	NFE2L2	Homo sapiens		EXP030000	LoVo (colorectal adenocarcinoma)	NFE2L2	NA
EXP030107	Q9Y4A8	553	PEAKS034174	NFE2L3	Homo sapiens		EXP030000	LoVo (colorectal adenocarcinoma)	NFE2L3	NA
EXP030108	P19532	553	PEAKS034175	TFE3	Homo sapiens		EXP030000	LoVo (colorectal adenocarcinoma)	TFE3	NA
EXP030109	P19484	553	PEAKS034176	TFEB	Homo sapiens		EXP030000	LoVo (colorectal adenocarcinoma)	TFEB	NA
EXP030110	P18846	553	PEAKS034177	ATF1	Homo sapiens		EXP030000	LoVo (colorectal adenocarcinoma)	ATF1	NA
EXP030111	P15336	553	PEAKS034178	ATF2	Homo sapiens		EXP030000	LoVo (colorectal adenocarcinoma)	ATF2	NA
EXP030112	P27540	553	PEAKS034179	ARNT	Homo sapiens		EXP030000	LoVo (colorectal adenocarcinoma)	ARNT	NA
EXP030113	O14770	553	PEAKS034180	MEIS2	Homo sapiens		EXP030000	LoVo (colorectal adenocarcinoma)	MEIS2	NA
EXP030114	Q9BRP0	553	PEAKS034181	OVOL2	Homo sapiens		EXP030000	LoVo (colorectal adenocarcinoma)	OVOL2	NA
EXP030115	P41212	553	PEAKS034182	TEL	Homo sapiens		EXP030000	LoVo (colorectal adenocarcinoma)	ETV6	NA
EXP030116	Q15561	553	PEAKS034183	TEAD4	Homo sapiens		EXP030000	LoVo (colorectal adenocarcinoma)	TEAD4	NA
EXP030117	P17535	553	PEAKS034184	JUND	Homo sapiens		EXP030000	LoVo (colorectal adenocarcinoma)	JUND	NA
EXP030118	Q14188	553	PEAKS034185	TFDP2	Homo sapiens		EXP030000	LoVo (colorectal adenocarcinoma)	TFDP2	NA
EXP030119	Q14186	553	PEAKS034186	TFDP1	Homo sapiens		EXP030000	LoVo (colorectal adenocarcinoma)	TFDP1	NA
EXP030120	Q99814	553	PEAKS034187	EPAS1	Homo sapiens		EXP030000	LoVo (colorectal adenocarcinoma)	EPAS1	NA
EXP030121	P55317	553	PEAKS034188	FOXA1	Homo sapiens		EXP030000	LoVo (colorectal adenocarcinoma)	FOXA1	NA
EXP030122	P43354	553	PEAKS034189	NR4A2	Homo sapiens		EXP030000	LoVo (colorectal adenocarcinoma)	NR4A2	NA
EXP030123	P22736	553	PEAKS034190	NR4A1	Homo sapiens		EXP030000	LoVo (colorectal adenocarcinoma)	NR4A1	NA
EXP030124	O96028	553	PEAKS034191	WHSC1	Homo sapiens		EXP030000	LoVo (colorectal adenocarcinoma)	NSD2	NA
EXP030125	Q15562	553	PEAKS034192	TEAD2	Homo sapiens		EXP030000	LoVo (colorectal adenocarcinoma)	TEAD2	NA
EXP030126	Q9Y4Z2	553	PEAKS034193	NEUROG3	Homo sapiens		EXP030000	LoVo (colorectal adenocarcinoma)	NEUROG3	NA
EXP030127	P18850	553	PEAKS034194	ATF6	Homo sapiens		EXP030000	LoVo (colorectal adenocarcinoma)	ATF6	NA
EXP030128	Q9Y2D1	553	PEAKS034195	ATF5	Homo sapiens		EXP030000	LoVo (colorectal adenocarcinoma)	ATF5	NA
EXP030129	P17544	553	PEAKS034196	ATF7	Homo sapiens		EXP030000	LoVo (colorectal adenocarcinoma)	ATF7	NA
EXP030130	Q5T1R4	553	PEAKS034197	HIVEP3	Homo sapiens		EXP030000	LoVo (colorectal adenocarcinoma)	HIVEP3	NA
EXP030131	P15822	553	PEAKS034198	HIVEP1	Homo sapiens		EXP030000	LoVo (colorectal adenocarcinoma)	HIVEP1	NA
EXP030132	Q01094	553	PEAKS034199	E2F1	Homo sapiens		EXP030000	LoVo (colorectal adenocarcinoma)	E2F1	NA
EXP030133	Q14209	553	PEAKS034200	E2F2	Homo sapiens		EXP030000	LoVo (colorectal adenocarcinoma)	E2F2	NA
EXP030134	O00716	553	PEAKS034201	E2F3	Homo sapiens		EXP030000	LoVo (colorectal adenocarcinoma)	E2F3	NA
EXP030135	Q16254	553	PEAKS034202	E2F4	Homo sapiens		EXP030000	LoVo (colorectal adenocarcinoma)	E2F4	NA
EXP030136	Q96AV8	553	PEAKS034203	E2F7	Homo sapiens		EXP030000	LoVo (colorectal adenocarcinoma)	E2F7	NA
EXP030137	A0AVK6	553	PEAKS034204	E2F8	Homo sapiens		EXP030000	LoVo (colorectal adenocarcinoma)	E2F8	NA
EXP030138	P49711	553	PEAKS034205	CTCF	Homo sapiens		EXP030000	LoVo (colorectal adenocarcinoma)	CTCF	NA
EXP030139	Q02962	553	PEAKS034206	PAX2	Homo sapiens		EXP030000	LoVo (colorectal adenocarcinoma)	PAX2	NA
EXP030140	Q99581	553	PEAKS034207	FEV	Homo sapiens		EXP030000	LoVo (colorectal adenocarcinoma)	FEV	NA
EXP030141	P61244	553	PEAKS034208	MAX	Homo sapiens		EXP030000	LoVo (colorectal adenocarcinoma)	MAX	NA
EXP030142	Q9HBU1	553	PEAKS034209	BARX1	Homo sapiens		EXP030000	LoVo (colorectal adenocarcinoma)	BARX1	NA
EXP030143	P56270	553	PEAKS034210	MAZ	Homo sapiens		EXP030000	LoVo (colorectal adenocarcinoma)	MAZ	NA
EXP030144	Q9UMQ3	553	PEAKS034211	BARX2	Homo sapiens		EXP030000	LoVo (colorectal adenocarcinoma)	BARX2	NA
EXP030145	Q9Y5J3	553	PEAKS034212	HEY1	Homo sapiens		EXP030000	LoVo (colorectal adenocarcinoma)	HEY1	NA
EXP030146	Q9C0G0	553	PEAKS034213	ZNF407	Homo sapiens		EXP030000	LoVo (colorectal adenocarcinoma)	ZNF407	NA
EXP030147	Q16649	553	PEAKS034214	NFIL3	Homo sapiens		EXP030000	LoVo (colorectal adenocarcinoma)	NFIL3	NA
EXP030148	P15407	553	PEAKS034215	FOSL1	Homo sapiens		EXP030000	LoVo (colorectal adenocarcinoma)	FOSL1	NA
EXP030149	Q6N043	553	PEAKS034216	ZNF280D	Homo sapiens		EXP030000	LoVo (colorectal adenocarcinoma)	ZNF280D	NA
EXP030150	P32242	553	PEAKS034217	OTX1	Homo sapiens		EXP030000	LoVo (colorectal adenocarcinoma)	OTX1	NA
EXP030151	P03372	553	PEAKS034218	ESR1	Homo sapiens		EXP030000	LoVo (colorectal adenocarcinoma)	ESR1	NA
EXP030152	Q99459	553	PEAKS034219	CDC5L	Homo sapiens		EXP030000	LoVo (colorectal adenocarcinoma)	CDC5L	NA
EXP030153	P17096	553	PEAKS034220	HMGA1	Homo sapiens		EXP030000	LoVo (colorectal adenocarcinoma)	HMGA1	NA
EXP030154	Q15788	553	PEAKS034221	NCOA1	Homo sapiens		EXP030000	LoVo (colorectal adenocarcinoma)	NCOA1	NA
EXP030155	O43248	553	PEAKS034222	HOXC11	Homo sapiens		EXP030000	LoVo (colorectal adenocarcinoma)	HOXC11	NA
EXP030156	Q9Y6Q9	553	PEAKS034223	NCOA3	Homo sapiens		EXP030000	LoVo (colorectal adenocarcinoma)	NCOA3	NA
EXP030157	P31276	553	PEAKS034224	HOXC13	Homo sapiens		EXP030000	LoVo (colorectal adenocarcinoma)	HOXC13	NA
EXP030158	P78415	553	PEAKS034225	IRX3	Homo sapiens		EXP030000	LoVo (colorectal adenocarcinoma)	IRX3	NA
EXP030159	P78411	553	PEAKS034226	IRX5	Homo sapiens		EXP030000	LoVo (colorectal adenocarcinoma)	IRX5	NA
EXP030160	Q9BZI1	553	PEAKS034227	IRX2	Homo sapiens		EXP030000	LoVo (colorectal adenocarcinoma)	IRX2	NA
EXP030161	P08235	553	PEAKS034228	NR3C2	Homo sapiens		EXP030000	LoVo (colorectal adenocarcinoma)	NR3C2	NA
EXP030162	Q13952	553	PEAKS034229	NFYC	Homo sapiens		EXP030000	LoVo (colorectal adenocarcinoma)	NFYC	NA
EXP030163	P25208	553	PEAKS034230	NFYB	Homo sapiens		EXP030000	LoVo (colorectal adenocarcinoma)	NFYB	NA
EXP030164	P23511	553	PEAKS034231	NFYA	Homo sapiens		EXP030000	LoVo (colorectal adenocarcinoma)	NFYA	NA
EXP030165	P04150	553	PEAKS034232	NR3C1	Homo sapiens		EXP030000	LoVo (colorectal adenocarcinoma)	NR3C1	NA
EXP030166	P35548	553	PEAKS034233	MSX2	Homo sapiens		EXP030000	LoVo (colorectal adenocarcinoma)	MSX2	NA
EXP030167	Q00059	553	PEAKS034234	TFAM	Homo sapiens		EXP030000	LoVo (colorectal adenocarcinoma)	TFAM	NA
EXP030168	Q96JB3	553	PEAKS034235	HIC2	Homo sapiens		EXP030000	LoVo (colorectal adenocarcinoma)	HIC2	NA
EXP030169	P35638	553	PEAKS034236	CEBPZ	Homo sapiens		EXP030000	LoVo (colorectal adenocarcinoma)	DDIT3	NA
EXP030170	Q14934	553	PEAKS034237	NFATC4	Homo sapiens		EXP030000	LoVo (colorectal adenocarcinoma)	NFATC4	NA
EXP030171	Q12968	553	PEAKS034238	NFATC3	Homo sapiens		EXP030000	LoVo (colorectal adenocarcinoma)	NFATC3	NA
EXP030172	O95644	553	PEAKS034239	NFATC1	Homo sapiens		EXP030000	LoVo (colorectal adenocarcinoma)	NFATC1	NA
EXP030173	P17676	553	PEAKS034240	CEBPB	Homo sapiens		EXP030000	LoVo (colorectal adenocarcinoma)	CEBPB	NA
EXP030174	Q15744	553	PEAKS034241	CEBPE	Homo sapiens		EXP030000	LoVo (colorectal adenocarcinoma)	CEBPE	NA
EXP030175	P16220	553	PEAKS034242	CREB1	Homo sapiens		EXP030000	LoVo (colorectal adenocarcinoma)	CREB1	NA
EXP030176	P53567	553	PEAKS034243	CEBPG	Homo sapiens		EXP030000	LoVo (colorectal adenocarcinoma)	CEBPG	NA
EXP030177	P61371	553	PEAKS034244	ISL1	Homo sapiens		EXP030000	LoVo (colorectal adenocarcinoma)	ISL1	NA
EXP030178	Q96A47	553	PEAKS034245	ISL2	Homo sapiens		EXP030000	LoVo (colorectal adenocarcinoma)	ISL2	NA
EXP030179	Q02363	553	PEAKS034246	ID2	Homo sapiens		EXP030000	LoVo (colorectal adenocarcinoma)	ID2	NA
EXP030180	P41134	553	PEAKS034247	ID1	Homo sapiens		EXP030000	LoVo (colorectal adenocarcinoma)	ID1	NA
EXP030181	Q10586	553	PEAKS034248	DBP	Homo sapiens		EXP030000	LoVo (colorectal adenocarcinoma)	DBP	NA
EXP030182	O75132	553	PEAKS034249	ZBED4	Homo sapiens		EXP030000	LoVo (colorectal adenocarcinoma)	ZBED4	NA
EXP030183	Q9NQ87	553	PEAKS034250	HEYL	Homo sapiens		EXP030000	LoVo (colorectal adenocarcinoma)	HEYL	NA
EXP030184	P47928	553	PEAKS034251	ID4	Homo sapiens		EXP030000	LoVo (colorectal adenocarcinoma)	ID4	NA
EXP030185	Q02535	553	PEAKS034252	ID3	Homo sapiens		EXP030000	LoVo (colorectal adenocarcinoma)	ID3	NA
EXP030186	P47902	553	PEAKS034253	CDX1	Homo sapiens		EXP030000	LoVo (colorectal adenocarcinoma)	CDX1	NA
EXP030187	Q99626	553	PEAKS034254	CDX2	Homo sapiens		EXP030000	LoVo (colorectal adenocarcinoma)	CDX2	NA
EXP030188	P42229	553	PEAKS034255	STAT5A	Homo sapiens		EXP030000	LoVo (colorectal adenocarcinoma)	STAT5A	NA
EXP030189	Q8WY36	553	PEAKS034256	BBX	Homo sapiens		EXP030000	LoVo (colorectal adenocarcinoma)	BBX	NA
EXP030190	Q70SY1	553	PEAKS034257	CREB3L2	Homo sapiens		EXP030000	LoVo (colorectal adenocarcinoma)	CREB3L2	NA
EXP030191	Q96BA8	553	PEAKS034258	CREB3L1	Homo sapiens		EXP030000	LoVo (colorectal adenocarcinoma)	CREB3L1	NA
EXP030192	Q8TEY5	553	PEAKS034259	CREB3L4	Homo sapiens		EXP030000	LoVo (colorectal adenocarcinoma)	CREB3L4	NA
EXP030193	P10276	553	PEAKS034260	RARA	Homo sapiens		EXP030000	LoVo (colorectal adenocarcinoma)	RARA	NA
EXP030195	P78337	553	PEAKS034262	PITX1	Homo sapiens		EXP030000	LoVo (colorectal adenocarcinoma)	PITX1	NA
EXP030196	P13631	553	PEAKS034263	RARG	Homo sapiens		EXP030000	LoVo (colorectal adenocarcinoma)	RARG	NA
EXP030197	Q04741	553	PEAKS034264	EMX1	Homo sapiens		EXP030000	LoVo (colorectal adenocarcinoma)	EMX1	NA
EXP030198	P25490	553	PEAKS034265	YY1	Homo sapiens		EXP030000	LoVo (colorectal adenocarcinoma)	YY1	NA
EXP030199	O15522	553	PEAKS034266	NKX2-8	Homo sapiens		EXP030000	LoVo (colorectal adenocarcinoma)	NKX2-8	NA
EXP030200	Q14469	553	PEAKS034267	HES1	Homo sapiens		EXP030000	LoVo (colorectal adenocarcinoma)	HES1	NA
EXP030201	Q9UKN5	553	PEAKS034268	PRDM4	Homo sapiens		EXP030000	LoVo (colorectal adenocarcinoma)	PRDM4	NA
EXP030202	Q5TA89	553	PEAKS034269	HES5	Homo sapiens		EXP030000	LoVo (colorectal adenocarcinoma)	HES5	NA
EXP030203	Q9HCC6	553	PEAKS034270	HES4	Homo sapiens		EXP030000	LoVo (colorectal adenocarcinoma)	HES4	NA
EXP030204	Q9Y543	553	PEAKS034271	HES2	Homo sapiens		EXP030000	LoVo (colorectal adenocarcinoma)	HES2	NA
EXP030205	Q99583	553	PEAKS034272	MNT	Homo sapiens		EXP030000	LoVo (colorectal adenocarcinoma)	MNT	NA
EXP030206	O75626	553	PEAKS034273	PRDM1	Homo sapiens		EXP030000	LoVo (colorectal adenocarcinoma)	PRDM1	NA
EXP030207	O95096	553	PEAKS034274	NKX2.2	Homo sapiens		EXP030000	LoVo (colorectal adenocarcinoma)	NKX2-2	NA
EXP030208	P31271	553	PEAKS034275	HOXA13	Homo sapiens		EXP030000	LoVo (colorectal adenocarcinoma)	HOXA13	NA
EXP030209	P31270	553	PEAKS034276	HOXA11	Homo sapiens		EXP030000	LoVo (colorectal adenocarcinoma)	HOXA11	NA
EXP030210	Q92826	553	PEAKS034277	HOXB13	Homo sapiens		EXP030000	LoVo (colorectal adenocarcinoma)	HOXB13	NA
EXP030211	P55055	553	PEAKS034278	NR1H2	Homo sapiens		EXP030000	LoVo (colorectal adenocarcinoma)	NR1H2	NA
EXP030212	P17542	553	PEAKS034279	TAL1	Homo sapiens		EXP030000	LoVo (colorectal adenocarcinoma)	TAL1	NA
EXP030214	P50458	553	PEAKS034281	LHX2	Homo sapiens		EXP030000	LoVo (colorectal adenocarcinoma)	LHX2	NA
EXP030215	Q9UBR4	553	PEAKS034282	LHX3	Homo sapiens		EXP030000	LoVo (colorectal adenocarcinoma)	LHX3	NA
EXP030216	P31260	553	PEAKS034283	HOXA10	Homo sapiens		EXP030000	LoVo (colorectal adenocarcinoma)	HOXA10	NA
EXP030217	Q969G2	553	PEAKS034284	LHX4	Homo sapiens		EXP030000	LoVo (colorectal adenocarcinoma)	LHX4	NA
EXP030218	P43699	553	PEAKS034285	NKX2-1	Homo sapiens		EXP030000	LoVo (colorectal adenocarcinoma)	NKX2-1	NA
EXP030219	Q9H2C1	553	PEAKS034286	LHX5	Homo sapiens		EXP030000	LoVo (colorectal adenocarcinoma)	LHX5	NA
EXP030220	Q9UPM6	553	PEAKS034287	LHX6	Homo sapiens		EXP030000	LoVo (colorectal adenocarcinoma)	LHX6	NA
EXP030221	P52952	553	PEAKS034288	NKX2-5	Homo sapiens		EXP030000	LoVo (colorectal adenocarcinoma)	NKX2-5	NA
EXP030222	Q8TAU0	553	PEAKS034289	NKX2-3	Homo sapiens		EXP030000	LoVo (colorectal adenocarcinoma)	NKX2-3	NA
EXP030223	Q13133	553	PEAKS034290	NR1H3	Homo sapiens		EXP030000	LoVo (colorectal adenocarcinoma)	NR1H3	NA
EXP030224	Q6DJT9	553	PEAKS034291	PLAG1	Homo sapiens		EXP030000	LoVo (colorectal adenocarcinoma)	PLAG1	NA
EXP030225	Q13887	553	PEAKS034292	KLF5	Homo sapiens		EXP030000	LoVo (colorectal adenocarcinoma)	KLF5	NA
EXP030226	Q9H5V7	553	PEAKS034293	IKZF5	Homo sapiens		EXP030000	LoVo (colorectal adenocarcinoma)	IKZF5	NA
EXP030227	Q6ZN18	553	PEAKS034294	AEBP2	Homo sapiens		EXP030000	LoVo (colorectal adenocarcinoma)	AEBP2	NA
EXP030228	Q99612	553	PEAKS034295	KLF6	Homo sapiens		EXP030000	LoVo (colorectal adenocarcinoma)	KLF6	NA
EXP030229	Q99717	553	PEAKS034296	SMAD5	Homo sapiens		EXP030000	LoVo (colorectal adenocarcinoma)	SMAD5	NA
EXP030230	Q13485	553	PEAKS034297	SMAD4	Homo sapiens		EXP030000	LoVo (colorectal adenocarcinoma)	SMAD4	NA
EXP030231	P84022	553	PEAKS034298	SMAD3	Homo sapiens		EXP030000	LoVo (colorectal adenocarcinoma)	SMAD3	NA
EXP030232	Q15796	553	PEAKS034299	SMAD2	Homo sapiens		EXP030000	LoVo (colorectal adenocarcinoma)	SMAD2	NA
EXP030233	Q15797	553	PEAKS034300	SMAD1	Homo sapiens		EXP030000	LoVo (colorectal adenocarcinoma)	SMAD1	NA
EXP030234	Q8NCP5	553	PEAKS034301	ZBTB44	Homo sapiens		EXP030000	LoVo (colorectal adenocarcinoma)	ZBTB44	NA
EXP030235	Q9NZI7	553	PEAKS034302	UBP1	Homo sapiens		EXP030000	LoVo (colorectal adenocarcinoma)	UBP1	NA
EXP030236	P78426	553	PEAKS034303	NKX6-1	Homo sapiens		EXP030000	LoVo (colorectal adenocarcinoma)	NKX6-1	NA
EXP030237	Q07687	553	PEAKS034304	DLX2	Homo sapiens		EXP030000	LoVo (colorectal adenocarcinoma)	DLX2	NA
EXP030238	P56177	553	PEAKS034305	DLX1	Homo sapiens		EXP030000	LoVo (colorectal adenocarcinoma)	DLX1	NA
EXP030239	O75469	553	PEAKS034306	NR1I2	Homo sapiens		EXP030000	LoVo (colorectal adenocarcinoma)	NR1I2	NA
EXP030240	P56179	553	PEAKS034307	DLX6	Homo sapiens		EXP030000	LoVo (colorectal adenocarcinoma)	DLX6	NA
EXP030241	Q92988	553	PEAKS034308	DLX4	Homo sapiens		EXP030000	LoVo (colorectal adenocarcinoma)	DLX4	NA
EXP030242	Q06330	553	PEAKS034309	RBPJ	Homo sapiens		EXP030000	LoVo (colorectal adenocarcinoma)	RBPJ	NA
EXP030243	Q15911	553	PEAKS034310	ZFHX3	Homo sapiens		EXP030000	LoVo (colorectal adenocarcinoma)	ZFHX3	NA
EXP030244	Q99081	553	PEAKS034311	TCF12	Homo sapiens		EXP030000	LoVo (colorectal adenocarcinoma)	TCF12	NA
EXP030245	P57682	553	PEAKS034312	KLF3	Homo sapiens		EXP030000	LoVo (colorectal adenocarcinoma)	KLF3	NA
EXP030246	Q07869	553	PEAKS034313	PPARA	Homo sapiens		EXP030000	LoVo (colorectal adenocarcinoma)	PPARA	NA
EXP030247	Q86T24	553	PEAKS034314	ZBTB33	Homo sapiens		EXP030000	LoVo (colorectal adenocarcinoma)	ZBTB33	NA
EXP030248	P49640	553	PEAKS034315	EVX1	Homo sapiens		EXP030000	LoVo (colorectal adenocarcinoma)	EVX1	NA
EXP030249	O75030	553	PEAKS034316	MITF	Homo sapiens		EXP030000	LoVo (colorectal adenocarcinoma)	MITF	NA
EXP030250	P37231	553	PEAKS034317	PPARG	Homo sapiens		EXP030000	LoVo (colorectal adenocarcinoma)	PPARG	NA
EXP030251	O15060	553	PEAKS034318	ZBTB39	Homo sapiens		EXP030000	LoVo (colorectal adenocarcinoma)	ZBTB39	NA
EXP030252	P19838	553	PEAKS034319	NFKB1	Homo sapiens		EXP030000	LoVo (colorectal adenocarcinoma)	NFKB1	NA
EXP030253	Q00653	553	PEAKS034320	NFKB2	Homo sapiens		EXP030000	LoVo (colorectal adenocarcinoma)	NFKB2	NA
EXP030254	P10070	553	PEAKS034321	GLI2	Homo sapiens		EXP030000	LoVo (colorectal adenocarcinoma)	GLI2	NA
EXP030255	P10071	553	PEAKS034322	GLI3	Homo sapiens		EXP030000	LoVo (colorectal adenocarcinoma)	GLI3	NA
EXP030256	P08151	553	PEAKS034323	GLI1	Homo sapiens		EXP030000	LoVo (colorectal adenocarcinoma)	GLI1	NA
EXP030257	Q96RJ6	553	PEAKS034324	FERD3L	Homo sapiens		EXP030000	LoVo (colorectal adenocarcinoma)	FERD3L	NA
EXP030258	P10588	553	PEAKS034325	NR2F6	Homo sapiens		EXP030000	LoVo (colorectal adenocarcinoma)	NR2F6	NA
EXP030259	Q9P243	553	PEAKS034326	ZFAT	Homo sapiens		EXP030000	LoVo (colorectal adenocarcinoma)	ZFAT	NA
EXP030260	Q5SXM2	553	PEAKS034327	SNAPC4	Homo sapiens		EXP030000	LoVo (colorectal adenocarcinoma)	SNAPC4	NA
EXP030261	O43167	553	PEAKS034328	ZBTB24	Homo sapiens		EXP030000	LoVo (colorectal adenocarcinoma)	ZBTB24	NA
EXP030262	Q9Y603	553	PEAKS034329	ETV7	Homo sapiens		EXP030000	LoVo (colorectal adenocarcinoma)	ETV7	NA
EXP030263	P98177	553	PEAKS034330	MLLT7	Homo sapiens		EXP030000	LoVo (colorectal adenocarcinoma)	FOXO4	NA
EXP030264	Q8WY91	553	PEAKS034331	THAP4	Homo sapiens		EXP030000	LoVo (colorectal adenocarcinoma)	THAP4	NA
EXP030265	Q9NZC4	553	PEAKS034332	EHF	Homo sapiens		EXP030000	LoVo (colorectal adenocarcinoma)	EHF	NA
EXP030266	Q96RK0	553	PEAKS034333	CIC	Homo sapiens		EXP030000	LoVo (colorectal adenocarcinoma)	CIC	NA
EXP030267	Q13105	553	PEAKS034334	ZBTB17	Homo sapiens		EXP030000	LoVo (colorectal adenocarcinoma)	ZBTB17	NA
EXP030268	P42226	553	PEAKS034335	STAT6	Homo sapiens		EXP030000	LoVo (colorectal adenocarcinoma)	STAT6	NA
EXP030269	Q14765	553	PEAKS034336	STAT4	Homo sapiens		EXP030000	LoVo (colorectal adenocarcinoma)	STAT4	NA
EXP030270	P20393	553	PEAKS034337	NR1D1	Homo sapiens		EXP030000	LoVo (colorectal adenocarcinoma)	NR1D1	NA
EXP030271	P17861	553	PEAKS034338	XBP1	Homo sapiens		EXP030000	LoVo (colorectal adenocarcinoma)	XBP1	NA
EXP030272	Q9H165	553	PEAKS034339	BCL11A	Homo sapiens		EXP030000	LoVo (colorectal adenocarcinoma)	BCL11A	NA
EXP030273	P41182	553	PEAKS034340	BCL6	Homo sapiens		EXP030000	LoVo (colorectal adenocarcinoma)	BCL6	NA
EXP030274	O60381	553	PEAKS034341	HBP1	Homo sapiens		EXP030000	LoVo (colorectal adenocarcinoma)	HBP1	NA
EXP030275	P31314	553	PEAKS034342	TLX1	Homo sapiens		EXP030000	LoVo (colorectal adenocarcinoma)	TLX1	NA
EXP030276	P43268	553	PEAKS034343	ETV4	Homo sapiens		EXP030000	LoVo (colorectal adenocarcinoma)	ETV4	NA
EXP030277	O15119	553	PEAKS034344	TBX3	Homo sapiens		EXP030000	LoVo (colorectal adenocarcinoma)	TBX3	NA
EXP030278	P42224	553	PEAKS034345	STAT1	Homo sapiens		EXP030000	LoVo (colorectal adenocarcinoma)	STAT1	NA
EXP030279	O95863	553	PEAKS034346	SNAI1	Homo sapiens		EXP030000	LoVo (colorectal adenocarcinoma)	SNAI1	NA
EXP030280	P40763	553	PEAKS034347	STAT3	Homo sapiens		EXP030000	LoVo (colorectal adenocarcinoma)	STAT3	NA
EXP030281	P52630	553	PEAKS034348	STAT2	Homo sapiens		EXP030000	LoVo (colorectal adenocarcinoma)	STAT2	NA
EXP030282	P17480	553	PEAKS034349	UBTF	Homo sapiens		EXP030000	LoVo (colorectal adenocarcinoma)	UBTF	NA
EXP030283	P50222	553	PEAKS034350	MEOX2	Homo sapiens		EXP030000	LoVo (colorectal adenocarcinoma)	MEOX2	NA
EXP030284	Q15784	553	PEAKS034351	NEUROD2	Homo sapiens		EXP030000	LoVo (colorectal adenocarcinoma)	NEUROD2	NA
EXP030285	P40424	553	PEAKS034352	PBX1	Homo sapiens		EXP030000	LoVo (colorectal adenocarcinoma)	PBX1	NA
EXP030286	P40426	553	PEAKS034353	PBX3	Homo sapiens		EXP030000	LoVo (colorectal adenocarcinoma)	PBX3	NA
EXP030287	P40425	553	PEAKS034354	PBX2	Homo sapiens		EXP030000	LoVo (colorectal adenocarcinoma)	PBX2	NA
EXP030288	Q02575	553	PEAKS034355	NHLH1	Homo sapiens		EXP030000	LoVo (colorectal adenocarcinoma)	NHLH1	NA
EXP030289	P15172	553	PEAKS034356	MYOD1	Homo sapiens		EXP030000	LoVo (colorectal adenocarcinoma)	MYOD1	NA
EXP030290	Q9HBZ2	553	PEAKS034357	ARNT2	Homo sapiens		EXP030000	LoVo (colorectal adenocarcinoma)	ARNT2	NA
EXP030291	Q12778	553	PEAKS034358	FOXO1	Homo sapiens		EXP030000	LoVo (colorectal adenocarcinoma)	FOXO1	NA
EXP030292	O43524	553	PEAKS034359	FOXO3	Homo sapiens		EXP030000	LoVo (colorectal adenocarcinoma)	FOXO3	NA
EXP030293	Q9GZZ0	553	PEAKS034360	HOXD1	Homo sapiens		EXP030000	LoVo (colorectal adenocarcinoma)	HOXD1	NA
EXP030294	P98177	553	PEAKS034361	FOXO4	Homo sapiens		EXP030000	LoVo (colorectal adenocarcinoma)	FOXO4	NA
EXP030295	P09630	553	PEAKS034362	HOXC6	Homo sapiens		EXP030000	LoVo (colorectal adenocarcinoma)	HOXC6	NA
EXP030296	P15976	553	PEAKS034363	GATA1	Homo sapiens		EXP030000	LoVo (colorectal adenocarcinoma)	GATA1	NA
EXP030297	P23769	553	PEAKS034364	GATA2	Homo sapiens		EXP030000	LoVo (colorectal adenocarcinoma)	GATA2	NA
EXP030298	P31273	553	PEAKS034365	HOXC8	Homo sapiens		EXP030000	LoVo (colorectal adenocarcinoma)	HOXC8	NA
EXP030299	Q92858	553	PEAKS034366	ATOH1	Homo sapiens		EXP030000	LoVo (colorectal adenocarcinoma)	ATOH1	NA
EXP030300	Q92908	553	PEAKS034367	GATA6	Homo sapiens		EXP030000	LoVo (colorectal adenocarcinoma)	GATA6	NA
EXP030301	P43694	553	PEAKS034368	GATA4	Homo sapiens		EXP030000	LoVo (colorectal adenocarcinoma)	GATA4	NA
EXP030302	Q01826	553	PEAKS034369	SATB1	Homo sapiens		EXP030000	LoVo (colorectal adenocarcinoma)	SATB1	NA
EXP030303	O00327	553	PEAKS034370	ARNTL	Homo sapiens		EXP030000	LoVo (colorectal adenocarcinoma)	ARNTL	NA
EXP030304	P28356	553	PEAKS034371	HOXD9	Homo sapiens		EXP030000	LoVo (colorectal adenocarcinoma)	HOXD9	NA
EXP030305	P09016	553	PEAKS034372	HOXD4	Homo sapiens		EXP030000	LoVo (colorectal adenocarcinoma)	HOXD4	NA
EXP030306	Q9NPC7	553	PEAKS034373	MYNN	Homo sapiens		EXP030000	LoVo (colorectal adenocarcinoma)	MYNN	NA
EXP030307	Q6ZSZ6	553	PEAKS034374	TSHZ1	Homo sapiens		EXP030000	LoVo (colorectal adenocarcinoma)	TSHZ1	NA
EXP030308	P41225	553	PEAKS034375	SOX3	Homo sapiens		EXP030000	LoVo (colorectal adenocarcinoma)	SOX3	NA
EXP030309	P05549	553	PEAKS034376	TFAP2	Homo sapiens		EXP030000	LoVo (colorectal adenocarcinoma)	TFAP2A	NA
EXP030310	P48431	553	PEAKS034377	SOX2	Homo sapiens		EXP030000	LoVo (colorectal adenocarcinoma)	SOX2	NA
EXP030311	Q06945	553	PEAKS034378	SOX4	Homo sapiens		EXP030000	LoVo (colorectal adenocarcinoma)	SOX4	NA
EXP030312	P48436	553	PEAKS034379	SOX9	Homo sapiens		EXP030000	LoVo (colorectal adenocarcinoma)	SOX9	NA
EXP030313	P11831	553	PEAKS034380	SRF	Homo sapiens		EXP030000	LoVo (colorectal adenocarcinoma)	SRF	NA
EXP030314	P49639	553	PEAKS034381	HOXA1	Homo sapiens		EXP030000	LoVo (colorectal adenocarcinoma)	HOXA1	NA
EXP030315	O43364	553	PEAKS034382	HOXA2	Homo sapiens		EXP030000	LoVo (colorectal adenocarcinoma)	HOXA2	NA
EXP030316	Q9C009	553	PEAKS034383	FOXQ1	Homo sapiens		EXP030000	LoVo (colorectal adenocarcinoma)	FOXQ1	NA
EXP030317	Q00056	553	PEAKS034384	HOXA4	Homo sapiens		EXP030000	LoVo (colorectal adenocarcinoma)	HOXA4	NA
EXP030318	P20719	553	PEAKS034385	HOXA5	Homo sapiens		EXP030000	LoVo (colorectal adenocarcinoma)	HOXA5	NA
EXP030319	P31267	553	PEAKS034386	HOXA6	Homo sapiens		EXP030000	LoVo (colorectal adenocarcinoma)	HOXA6	NA
EXP030320	P31268	553	PEAKS034387	HOXA7	Homo sapiens		EXP030000	LoVo (colorectal adenocarcinoma)	HOXA7	NA
EXP030321	P31269	553	PEAKS034388	HOXA9	Homo sapiens		EXP030000	LoVo (colorectal adenocarcinoma)	HOXA9	NA
EXP030322	Q99801	553	PEAKS034389	NKX3-1	Homo sapiens		EXP030000	LoVo (colorectal adenocarcinoma)	NKX3-1	NA
EXP030323	O14503	553	PEAKS034390	BHLHE40	Homo sapiens		EXP030000	LoVo (colorectal adenocarcinoma)	BHLHE40	NA
EXP030324	Q01196	553	PEAKS034391	RUNX1	Homo sapiens		EXP030000	LoVo (colorectal adenocarcinoma)	RUNX1	NA
EXP030325	O60519	553	PEAKS034392	CREBL2	Homo sapiens		EXP030000	LoVo (colorectal adenocarcinoma)	CREBL2	NA
EXP030326	P36956	553	PEAKS034393	SREBF1	Homo sapiens		EXP030000	LoVo (colorectal adenocarcinoma)	SREBF1	NA
EXP030327	O15525	553	PEAKS034394	MAFG	Homo sapiens		EXP030000	LoVo (colorectal adenocarcinoma)	MAFG	NA
EXP030328	Q9ULX9	553	PEAKS034395	MAFF	Homo sapiens		EXP030000	LoVo (colorectal adenocarcinoma)	MAFF	NA
EXP030329	P48382	553	PEAKS034396	RFX5	Homo sapiens		EXP030000	LoVo (colorectal adenocarcinoma)	RFX5	NA
EXP030330	Q9Y5Q3	553	PEAKS034397	MAFB	Homo sapiens		EXP030000	LoVo (colorectal adenocarcinoma)	MAFB	NA
EXP030331	Q2KHR2	553	PEAKS034398	RFX7	Homo sapiens		EXP030000	LoVo (colorectal adenocarcinoma)	RFX7	NA
EXP030332	O60675	553	PEAKS034399	MAFK	Homo sapiens		EXP030000	LoVo (colorectal adenocarcinoma)	MAFK	NA
EXP030333	Q9BZS1	553	PEAKS034400	FOXP3	Homo sapiens		EXP030000	LoVo (colorectal adenocarcinoma)	FOXP3	NA
EXP030334	Q9H334	553	PEAKS034401	FOXP1	Homo sapiens		EXP030000	LoVo (colorectal adenocarcinoma)	FOXP1	NA
EXP030335	Q12772	553	PEAKS034402	SREBF2	Homo sapiens		EXP030000	LoVo (colorectal adenocarcinoma)	SREBF2	NA
EXP030336	O15409	553	PEAKS034403	FOXP2	Homo sapiens		EXP030000	LoVo (colorectal adenocarcinoma)	FOXP2	NA
EXP030337	P17483	553	PEAKS034404	HOXB4	Homo sapiens		EXP030000	LoVo (colorectal adenocarcinoma)	HOXB4	NA
EXP030338	P14653	553	PEAKS034405	HOXB1	Homo sapiens		EXP030000	LoVo (colorectal adenocarcinoma)	HOXB1	NA
EXP030339	Q9UJQ4	553	PEAKS034406	SALL4	Homo sapiens		EXP030000	LoVo (colorectal adenocarcinoma)	SALL4	NA
EXP030340	P14652	553	PEAKS034407	HOXB2	Homo sapiens		EXP030000	LoVo (colorectal adenocarcinoma)	HOXB2	NA
EXP030341	P09629	553	PEAKS034408	HOXB7	Homo sapiens		EXP030000	LoVo (colorectal adenocarcinoma)	HOXB7	NA
EXP030342	P17481	553	PEAKS034409	HOXB8	Homo sapiens		EXP030000	LoVo (colorectal adenocarcinoma)	HOXB8	NA
EXP030343	P09067	553	PEAKS034410	HOXB5	Homo sapiens		EXP030000	LoVo (colorectal adenocarcinoma)	HOXB5	NA
EXP030344	P17509	553	PEAKS034411	HOXB6	Homo sapiens		EXP030000	LoVo (colorectal adenocarcinoma)	HOXB6	NA
EXP030345	P22670	553	PEAKS034412	RFX1	Homo sapiens		EXP030000	LoVo (colorectal adenocarcinoma)	RFX1	NA
EXP030346	P48378	553	PEAKS034413	RFX2	Homo sapiens		EXP030000	LoVo (colorectal adenocarcinoma)	RFX2	NA
EXP030347	P51523	553	PEAKS034414	ZNF84	Homo sapiens		EXP030000	LoVo (colorectal adenocarcinoma)	ZNF84	NA
EXP030348	P51522	553	PEAKS034415	ZNF83	Homo sapiens		EXP030000	LoVo (colorectal adenocarcinoma)	ZNF83	NA
EXP030349	P85037	553	PEAKS034416	FOXK1	Homo sapiens		EXP030000	LoVo (colorectal adenocarcinoma)	FOXK1	NA
EXP030350	Q01167	553	PEAKS034417	FOXK2	Homo sapiens		EXP030000	LoVo (colorectal adenocarcinoma)	FOXK2	NA
EXP030351	P01100	553	PEAKS034418	FOS	Homo sapiens		EXP030000	LoVo (colorectal adenocarcinoma)	FOS	NA
EXP030352	Q9H161	553	PEAKS034419	ALX4	Homo sapiens		EXP030000	LoVo (colorectal adenocarcinoma)	ALX4	NA
EXP030353	P41161	553	PEAKS034420	ERM	Homo sapiens		EXP030000	LoVo (colorectal adenocarcinoma)	ETV5	NA
EXP030354	P18146	553	PEAKS034421	EGR1	Homo sapiens		EXP030000	LoVo (colorectal adenocarcinoma)	EGR1	NA
EXP030355	P11161	553	PEAKS034422	EGR2	Homo sapiens		EXP030000	LoVo (colorectal adenocarcinoma)	EGR2	NA
EXP030356	Q9P0K8	553	PEAKS034423	FOXJ2	Homo sapiens		EXP030000	LoVo (colorectal adenocarcinoma)	FOXJ2	NA
EXP030358	Q9Y5R6	553	PEAKS034425	DMRT1	Homo sapiens		EXP030000	LoVo (colorectal adenocarcinoma)	DMRT1	NA
EXP030359	Q9Y5R5	553	PEAKS034426	DMRT2	Homo sapiens		EXP030000	LoVo (colorectal adenocarcinoma)	DMRT2	NA
EXP030360	Q9UJU2	553	PEAKS034427	LEF1	Homo sapiens		EXP030000	LoVo (colorectal adenocarcinoma)	LEF1	NA
EXP030361	O60682	553	PEAKS034428	MSC	Homo sapiens		EXP030000	LoVo (colorectal adenocarcinoma)	MSC	NA
EXP030362	Q9H2W2	553	PEAKS034429	MIXL1	Homo sapiens		EXP030000	LoVo (colorectal adenocarcinoma)	MIXL1	NA
EXP030363	Q9H116	553	PEAKS034430	GZF1	Homo sapiens		EXP030000	LoVo (colorectal adenocarcinoma)	GZF1	NA
EXP030364	P39880	553	PEAKS034431	CUX1	Homo sapiens		EXP030000	LoVo (colorectal adenocarcinoma)	CUX1	NA
EXP030365	Q8NEA6	553	PEAKS034432	GLIS3	Homo sapiens		EXP030000	LoVo (colorectal adenocarcinoma)	GLIS3	NA
EXP030366	Q9BZE0	553	PEAKS034433	GLIS2	Homo sapiens		EXP030000	LoVo (colorectal adenocarcinoma)	GLIS2	NA
EXP030367	Q08050	553	PEAKS034434	FOXM1	Homo sapiens		EXP030000	LoVo (colorectal adenocarcinoma)	FOXM1	NA
EXP030368	Q8NBF1	553	PEAKS034435	GLIS1	Homo sapiens		EXP030000	LoVo (colorectal adenocarcinoma)	GLIS1	NA
EXP030369	Q8NI51	553	PEAKS034436	CTCFL	Homo sapiens		EXP030000	LoVo (colorectal adenocarcinoma)	CTCFL	NA
EXP030370	Q9NQB0	553	PEAKS034437	TCF7L2	Homo sapiens		EXP030000	LoVo (colorectal adenocarcinoma)	TCF7L2	NA
EXP030371	Q9HCS4	553	PEAKS034438	TCF7L1	Homo sapiens		EXP030000	LoVo (colorectal adenocarcinoma)	TCF7L1	NA
EXP030372	Q96IS3	553	PEAKS034439	RAX2	Homo sapiens		EXP030000	LoVo (colorectal adenocarcinoma)	RAX2	NA
EXP030373	O96004	553	PEAKS034440	HAND1	Homo sapiens		EXP030000	LoVo (colorectal adenocarcinoma)	HAND1	NA
EXP030374	O94916	553	PEAKS034441	NFAT5	Homo sapiens		EXP030000	LoVo (colorectal adenocarcinoma)	NFAT5	NA
EXP030375	Q9BQA5	553	PEAKS034442	HINFP	Homo sapiens		EXP030000	LoVo (colorectal adenocarcinoma)	HINFP	NA
EXP030376	O15156	553	PEAKS034443	ZBTB7B	Homo sapiens		EXP030000	LoVo (colorectal adenocarcinoma)	ZBTB7B	NA
EXP030377	P50548	553	PEAKS034444	ERF	Homo sapiens		EXP030000	LoVo (colorectal adenocarcinoma)	ERF	NA
EXP030378	P11308	553	PEAKS034445	ERG	Homo sapiens		EXP030000	LoVo (colorectal adenocarcinoma)	ERG	NA
EXP030379	Q00978	553	PEAKS034446	IRF9	Homo sapiens		EXP030000	LoVo (colorectal adenocarcinoma)	IRF9	NA
EXP030380	P08047	553	PEAKS034447	SP1	Homo sapiens		EXP030000	LoVo (colorectal adenocarcinoma)	SP1	NA
EXP030381	Q02086	553	PEAKS034448	SP2	Homo sapiens		EXP030000	LoVo (colorectal adenocarcinoma)	SP2	NA
EXP030382	Q02447	553	PEAKS034449	SP3	Homo sapiens		EXP030000	LoVo (colorectal adenocarcinoma)	SP3	NA
EXP030383	Q02556	553	PEAKS034450	IRF8	Homo sapiens		EXP030000	LoVo (colorectal adenocarcinoma)	IRF8	NA
EXP030384	P10914	553	PEAKS034451	IRF1	Homo sapiens		EXP030000	LoVo (colorectal adenocarcinoma)	IRF1	NA
EXP030385	P14316	553	PEAKS034452	IRF2	Homo sapiens		EXP030000	LoVo (colorectal adenocarcinoma)	IRF2	NA
EXP030386	Q14653	553	PEAKS034453	IRF3	Homo sapiens		EXP030000	LoVo (colorectal adenocarcinoma)	IRF3	NA
EXP030387	Q15306	553	PEAKS034454	IRF4	Homo sapiens		EXP030000	LoVo (colorectal adenocarcinoma)	IRF4	NA
EXP030388	O00712	553	PEAKS034455	NFIB	Homo sapiens		EXP030000	LoVo (colorectal adenocarcinoma)	NFIB	NA
EXP030398	P49711	356	PEAKS034456	CTCF	Homo sapiens		EXP030389	GM12878 (female B-cells lymphoblastoid cells line)	CTCF	GSM646315;GSE26320;21441907;GSM646314
EXP030399	P49711	376	PEAKS034457	CTCF	Homo sapiens		EXP030390	WA01 (H1, human embryonic stem cells)	CTCF	GSE26320;21441907;GSM646334;GSM646335
EXP030400	P49711	430	PEAKS034458	CTCF	Homo sapiens		EXP030391	HepG2 (hepatoblastoma)	CTCF	GSM646354;GSM646353;GSE26320;21441907
EXP030401	P49711	440	PEAKS034459	CTCF	Homo sapiens		EXP030392	HMEC (human mammary epithelial cells)	CTCF	GSE26320;GSM646373;21441907;GSM646372
EXP030402	P49711	450	PEAKS034460	CTCF	Homo sapiens		EXP030393	skeletal muscles and myoblasts	CTCF	GSM646393;GSE26320;GSM646392;21441907
EXP030403	P49711	472	PEAKS034461	CTCF	Homo sapiens		EXP030394	HUVEC-C (HUVEC, umbilical vein endothelial cells)	CTCF	GSM646413;GSE26320;GSM646412;21441907
EXP030404	P49711	514	PEAKS034462	CTCF	Homo sapiens		EXP030395	K562 (myelogenous leukemia)	CTCF	GSE26320;GSM646432;GSM646433;21441907
EXP030405	P49711	673	PEAKS034463	CTCF	Homo sapiens		EXP030396	normal epidermal keratinocytes	CTCF	GSM646454;GSM646455;GSE26320;21441907
EXP030406	P49711	446	PEAKS034464	CTCF	Homo sapiens		EXP030397	HPF (pulmonary fibroblasts isolated from lung tissue)	CTCF	GSE26320;21441907;GSM646475;GSM646474
EXP030412	Q99081	510	PEAKS034465	TCF12/HEB	Homo sapiens		EXP030411	Jurkat E6.1 (T-cells)	TCF12	GSM722166;GSE29180;22897851
EXP030413	P15923	510	PEAKS034466	TCF3/E2A	Homo sapiens		EXP030411	Jurkat E6.1 (T-cells)	TCF3	GSM722167;GSE29180;22897851
EXP030414	P23771	510	PEAKS034467	GATA3	Homo sapiens		EXP030411	Jurkat E6.1 (T-cells)	GATA3	GSM722168;GSE29180;22897851
EXP030415	P17542	510	PEAKS034468	TAL1	Homo sapiens		EXP030411	Jurkat E6.1 (T-cells)	TAL1	22897851;GSM722165;GSM722164;GSE29180
EXP030416	Q01196	510	PEAKS034469	RUNX1	Homo sapiens		EXP030411	Jurkat E6.1 (T-cells)	RUNX1	22897851;GSM722170;GSM722171;GSM722169;GSE29180
EXP030418	Q01196	516	PEAKS034470	ab23980 (lot number728911)	Homo sapiens		EXP030417	Kasumi-1 (acute myeloblastic leukemia)	RUNX1	GSM722704;GSE29222;22343733
EXP030421	P06401	39	PEAKS034471		Homo sapiens		EXP030419	AB32 (normal breast cells)	PGR	GSM770759;22545144;GSE31129;GSM770758
EXP030422	P06401	111	PEAKS034472		Homo sapiens		EXP030420	T47D (invasive ductal carcinoma)	PGR	GSM770764;GSM770765;GSM770762;22545144;GSE31129
EXP030433	Q9H3D4	468	PEAKS034473	anti-p63 4A4	Homo sapiens	Treatment: progenitor	EXP030432	neonatal keratinocytes	TP63	GSM830121;GSE33571
EXP030434	Q9H3D4	468	PEAKS034474	anti-p63 4A4	Homo sapiens	Treatment: differentiated	EXP030432	neonatal keratinocytes	TP63	GSM830122;GSE33571
EXP030445	P31274	82	PEAKS034475	hoxc9	Homo sapiens		EXP030444	SK-N-BE (2)-C (neuroblastoma)	HOXC9	GSE34419;GSM848789;GSM848788
EXP030461	Q5SXM2	583	PEAKS034477	anti-SNAPC 190 (SNAAD17A) mouse monoclonal (Santa Cruz, sc-81379)	Homo sapiens		EXP030460	MCF10A (breast epithelial cells)	SNAPC4	GSM917815;GSE37403;22966203
EXP030467	P85037	78	PEAKS034478	(G22) sc-133592, lot A2109	Homo sapiens		NULL	HeLa (cervical adenocarcinoma)	FOXK1	GSM956689;GSE39138;22740631
EXP030468	P85037	78	PEAKS034479	(H-140) sc-134550, lot A1110	Homo sapiens		NULL	HeLa (cervical adenocarcinoma)	FOXK1	GSM956690;GSE39138;22740631
EXP030470	P52747	514	PEAKS034480	ZNF143, rabbit polyclonal raised against a C-terminal epitope of ZNF143 (Myslinski et al JBC 2006)	Homo sapiens		NULL	K562 (myelogenous leukemia)	ZNF143	GSM959047;GSE39263;23408857
EXP030471	P52747	11	PEAKS034481	ZNF143, rabbit polyclonal raised against a C-terminal epitope of ZNF143 (Myslinski et al JBC 2006)	Homo sapiens		NULL	HEK293-T-Rex (embryonic kidney)	ZNF143	GSM959048;GSE39263;23408857
EXP030472	P52747	444	PEAKS034482	ZNF143	Homo sapiens		EXP030469	HPB-ALL (T acute lymphoblastic leukemia)	ZNF143	GSM959049;GSE39263;23408857
EXP030473	P52747	307	PEAKS034483	HA, 12CA5 antibody, (Roche Applied Science)	Homo sapiens	Treatment: 0h Induction with 1µg/mL ofdoxycycline	NULL	FLP143HA (embryonic kidney)	ZNF143	GSM959050;GSE39263;23408857
EXP030474	P52747	307	PEAKS034484	HA, 12CA5 antibody, (Roche Applied Science)	Homo sapiens	Treatment: 4h Induction with 1µg/mL ofdoxycycline	NULL	FLP143HA (embryonic kidney)	ZNF143	GSM959051;GSE39263;23408857
EXP030475	P36508	308	PEAKS034485	ZNF76, mouse monoclonal (Santa Cruz Biotechnology, cat. #sc-81147)	Homo sapiens	Treatment: 4h Induction with 1µg/mL ofdoxycycline	NULL	FLP76 (embryonic kidney)	ZNF76	GSM959052;GSE39263;23408857
EXP030479	P52747	423	PEAKS034486	ZNF143, rabbit polyclonal raised against a C-terminal epitope of ZNF143 (Myslinski et al JBC 2006)	Homo sapiens		NULL	HeLa S3 (cervical adenocarcinoma)	ZNF143	GSE39263;23408857;GSM959045;GSM959046
EXP030480	Q15788	557	PEAKS034487	SRC-1 (Santa Cruz, M-341, sc-8495)	Homo sapiens	Treatment: ethanol	NULL	LS180 (colon cancer)	NCOA1	GSM959625;GSE39277;22944139
EXP030481	Q15788	557	PEAKS034488	SRC-1 (Santa Cruz, M-341, sc-8495)	Homo sapiens	Treatment: 10-7M 1,25-dihydroxyvitamin D3	NULL	LS180 (colon cancer)	NCOA1	GSM959626;GSE39277;22944139
EXP030482	O75376	557	PEAKS034489	NCoR (Santa Cruz, C-20, sc-1609)	Homo sapiens	Treatment: ethanol	NULL	LS180 (colon cancer)	NCOR1	GSM959631;GSE39277;22944139
EXP030483	O75376	557	PEAKS034490	NCoR (Santa Cruz, C-20, sc-1609)	Homo sapiens	Treatment: 10-7M 1,25-dihydroxyvitamin D3	NULL	LS180 (colon cancer)	NCOR1	GSM959632;GSE39277;22944139
EXP030484	Q9Y618	557	PEAKS034491	SMRT (Affinity Bioreagents, PA1-843)	Homo sapiens	Treatment: ethanol	NULL	LS180 (colon cancer)	NCOR2	GSM959633;GSE39277;22944139
EXP030485	Q9Y618	557	PEAKS034492	SMRT (Affinity Bioreagents, PA1-843)	Homo sapiens	Treatment: 10-7M 1,25-dihydroxyvitamin D3	NULL	LS180 (colon cancer)	NCOR2	GSM959634;GSE39277;22944139
EXP030496	P10275	70	PEAKS034493	anti-AR (Kang et al. 2004; Sahu et al. 2011)	Homo sapiens	Treatment: Vehicle; Time point: 2 hours	EXP030492	LNCaP (prostate carcinoma)	AR	GSM980651;GSE39879;23269278
EXP030497	P10275	70	PEAKS034494	anti-AR (Kang et al. 2004; Sahu et al. 2011)	Homo sapiens	Treatment: 2 hours of 1000 nM Bica; Time point: 2 hours	EXP030492	LNCaP (prostate carcinoma)	AR	GSM980652;GSE39879;23269278
EXP030498	P04150	70	PEAKS034495	anti-GR (Widen et al. 2000)	Homo sapiens	Treatment: 2 hours of 100 nM DEX; Time point: 2 hours	EXP030493	LNCaP (prostate carcinoma)	NR3C1	GSM980655;GSE39879;23269278
EXP030499	P04150	71	PEAKS034496	anti-GR (BuGr2, Millipore and Mab-010-050, Diagenode)	Homo sapiens	Treatment: 2 hours of 100 nM DEX; Time point: 2 hours	EXP030494	VCaP (prostate carcinoma)	NR3C1	GSM980660;GSE39879;23269278
EXP030500	P10275	70	PEAKS034497	AR (Kang et al. 2004; Sahu et al. 2011)	Homo sapiens	Treatment: 2 hours of 100 nM DHT; Time point: 2 hours	EXP030492	LNCaP (prostate carcinoma)	AR	GSM980662;GSE39879;23269278
EXP030501	P10275	70	PEAKS034498	AR (Kang et al. 2004; Sahu et al. 2011)	Homo sapiens	Treatment: 2 hours of 100 nM DHT+Dex; Time point: 2 hours	EXP030492	LNCaP (prostate carcinoma)	AR	GSM980663;GSE39879;23269278
EXP030502	P04150	70	PEAKS034499	anti-GR (BuGr2, Millipore and Mab-010-050, Diagenode)	Homo sapiens	Treatment: 2 hours of 100 nM Dex; Time point: 2 hours	EXP030493	LNCaP (prostate carcinoma)	NR3C1	GSM980664;GSE39879;23269278
EXP030503	P04150	70	PEAKS034500	anti-GR (BuGr2, Millipore and Mab-010-050, Diagenode)	Homo sapiens	Treatment: 2 hours of 100 nM DHT+Dex; Time point: 2 hours	EXP030493	LNCaP (prostate carcinoma)	NR3C1	GSM980665;GSE39879;23269278
EXP030504	P10275	70	PEAKS034501	non-commercial (Kang et al, 2004)	Homo sapiens	Treatment: 2 hours of 100nm DHT or 100nm DEX, siRNA against FoxA1; Time point: 2 hours; Genotype: FoxA1 depletion	EXP030492	LNCaP (prostate carcinoma)	AR	GSE39879;23269278;GSM759657;GSM759658
EXP030505	P10275	70	PEAKS034502	AR (Kang et al. 2004; Sahu et al. 2011)	Homo sapiens	Treatment: 2 hours of 1000 nM CPA; Time point: 2 hours	EXP030492	LNCaP (prostate carcinoma)	AR	GSE39879;GSM980647;GSM980648;23269278
EXP030506	P10275	70	PEAKS034503	AR (Kang et al. 2004; Sahu et al. 2011)	Homo sapiens	Treatment: 2 hours of 1000 nM RU486; Time point: 2 hours	EXP030492	LNCaP (prostate carcinoma)	AR	GSM980650;GSE39879;23269278;GSM980649
EXP030507	P10275	71	PEAKS034504	AR (Kang et al. 2004; Sahu et al. 2011)	Homo sapiens	Treatment: 2 hours of 100 nM DHT; Time point: 2 hours	EXP030494	VCaP (prostate carcinoma)	AR	GSE39879;23269278;GSM980658;GSM980657
EXP030509	P04637	396	PEAKS034505	p53	Homo sapiens		EXP030508	WA09 (embryonic stem cells)	TP53	GSM981235;GSE39912;24078252
EXP030510	P04637	396	PEAKS034506	p53	Homo sapiens	Treatment: DOX	EXP030508	WA09 (embryonic stem cells)	TP53	GSM981236;GSE39912;24078252
EXP030511	P04637	396	PEAKS034507	p53	Homo sapiens	Treatment: Retinoic Acid	EXP030508	WA09 (embryonic stem cells)	TP53	GSM981237;GSE39912;24078252
EXP030513	Q99801	70	PEAKS034508	NKX3.1 Santa Cruz (sc-15022)	Homo sapiens		EXP030512	LNCaP (prostate carcinoma)	NKX3-1	GSM989640;GSE40269
EXP030520	P03372	1123	PEAKS034509	SC-543 (Santa Cruz)	Homo sapiens	Treatment: good	EXP030519	breast tumor	ESR1	GSM1003708;GSE40867;24242068
EXP030521	P03372	1123	PEAKS034510	SC-543 (Santa Cruz)	Homo sapiens	Treatment: good	EXP030519	breast tumor	ESR1	GSM1003711;GSE40867;24242068
EXP030522	P03372	1123	PEAKS034511	SC-543 (Santa Cruz)	Homo sapiens	Treatment: good	EXP030519	breast tumor	ESR1	GSM1003714;GSE40867;24242068
EXP030523	P03372	1123	PEAKS034512	SC-543 (Santa Cruz)	Homo sapiens	Treatment: good	EXP030519	breast tumor	ESR1	GSM1003717;GSE40867;24242068
EXP030524	P03372	1123	PEAKS034513	SC-543 (Santa Cruz)	Homo sapiens	Treatment: good	EXP030519	breast tumor	ESR1	GSM1003720;GSE40867;24242068
EXP030525	P03372	1123	PEAKS034514	SC-543 (Santa Cruz)	Homo sapiens	Treatment: poor	EXP030519	breast tumor	ESR1	GSM1003723;GSE40867;24242068
EXP030526	P03372	1123	PEAKS034515	SC-543 (Santa Cruz)	Homo sapiens	Treatment: poor	EXP030519	breast tumor	ESR1	GSM1003726;GSE40867;24242068
EXP030527	P03372	1123	PEAKS034516	SC-543 (Santa Cruz)	Homo sapiens	Treatment: poor	EXP030519	breast tumor	ESR1	GSM1003728;GSE40867;24242068
EXP030528	P03372	1123	PEAKS034517	SC-543 (Santa Cruz)	Homo sapiens	Treatment: poor	EXP030519	breast tumor	ESR1	GSM1003731;GSE40867;24242068
EXP030529	P03372	1123	PEAKS034518	SC-543 (Santa Cruz)	Homo sapiens	Treatment: poor	EXP030519	breast tumor	ESR1	GSM1003734;GSE40867;24242068
EXP030530	P03372	1123	PEAKS034519	SC-543 (Santa Cruz)	Homo sapiens	Treatment: poor	EXP030519	breast tumor	ESR1	GSM1003737;GSE40867;24242068
EXP030531	P03372	1123	PEAKS034520	SC-543 (Santa Cruz)	Homo sapiens	Treatment: poor	EXP030519	breast tumor	ESR1	GSM1003740;GSE40867;24242068
EXP030535	P01106	880	PEAKS034521	c-Myc	Homo sapiens	Treatment: 24 hr	EXP030534	B-cells	MYC	GSM1033754;GSE42161
EXP030536	P61244	880	PEAKS034522	Max	Homo sapiens	Treatment: 24 hr	EXP030534	B-cells	MAX	GSM1033759;GSE42161
EXP030538	Q8TE85	215	PEAKS034523	Grhl3 (Andersen Lab)	Homo sapiens		EXP030537	keratinocytes	GRHL3	GSM1034504;GSE42180;22829784
EXP030540	Q03112	798	PEAKS034524	Flag M2, Sigma	Homo sapiens		EXP030539	SK-OV-3 (ovarian serous cystadenocarcinoma)	MECOM	GSM1038268;GSE42354
EXP030548	P41182	327	PEAKS034525	BCL6	Homo sapiens		EXP030547	germinal center B-cells	BCL6	GSM898060;GSE43350;23455674
EXP030549	Q9Y618	327	PEAKS034526	SMRT	Homo sapiens		EXP030547	germinal center B-cells	NCOR2	GSM898062;GSE43350;23455674
EXP030555	P49711	618	PEAKS034527	Upstate 07-729	Homo sapiens		EXP030554	MM1.S (plasma cells myeloma)	CTCF	GSM1070125;GSE43743;24336317
EXP030567	P50553	2360	PEAKS034528	Ascl1 (ab74065)	Homo sapiens		EXP030558	fibroblasts	ASCL1	GSM1187229;GSE43916;24243019
EXP030568	P50553	463	PEAKS034529	Ascl1 (ab74065)	Homo sapiens		EXP030559	epidermal keratinocytes	ASCL1	GSM1187231;GSE43916;24243019
EXP030608	P10275	70	PEAKS034530	AR	Homo sapiens		EXP030606	LNCaP (prostate carcinoma)	AR	GSM1174480;GSE48308;21909140
EXP030609	P10275	70	PEAKS034531	AR	Homo sapiens	Treatment: 1 nM DHT	EXP030606	LNCaP (prostate carcinoma)	AR	GSM1174481;GSE48308;21909140
EXP030610	P10275	70	PEAKS034532	AR	Homo sapiens	Treatment: 100 nM DHT	EXP030606	LNCaP (prostate carcinoma)	AR	GSM1174482;GSE48308;21909140
EXP030611	P10275	70	PEAKS034533	AR	Homo sapiens		EXP030606	LNCaP (prostate carcinoma)	AR	GSM1174483;GSE48308;21909140
EXP030612	P10275	70	PEAKS034534	AR	Homo sapiens	Treatment: 1 nM DHT	EXP030606	LNCaP (prostate carcinoma)	AR	GSM1174484;GSE48308;21909140
EXP030613	P10275	70	PEAKS034535	AR	Homo sapiens	Treatment: 100 nM DHT	EXP030606	LNCaP (prostate carcinoma)	AR	GSM1174485;GSE48308;21909140
EXP030614	P10275	70	PEAKS034536	AR	Homo sapiens		EXP030606	LNCaP (prostate carcinoma)	AR	GSM1174486;GSE48308;21909140
EXP030615	P10275	70	PEAKS034537	AR	Homo sapiens	Treatment: 1 nM DHT	EXP030606	LNCaP (prostate carcinoma)	AR	GSM1174487;GSE48308;21909140
EXP030616	P10275	70	PEAKS034538	AR	Homo sapiens	Treatment: 100 nM DHT	EXP030606	LNCaP (prostate carcinoma)	AR	GSM1174488;GSE48308;21909140
EXP030617	P10275	560	PEAKS034539	AR	Homo sapiens		EXP030607	LuCaP73 (prostate carcinoma)	AR	GSM1174490;GSE48308;21909140
EXP030618	P10275	559	PEAKS034540	AR	Homo sapiens		EXP030607	LuCaP69 (prostate carcinoma)	AR	GSM1174491;GSE48308;21909140
EXP030632	P40763	683	PEAKS034541	STAT3 (Santa Cruz, sc-482X)	Homo sapiens		EXP030623	OCI-LY10 (diffuse large B-cells lymphoma)	STAT3	GSM1227204;GSE50723;24142927
EXP030633	P40763	684	PEAKS034542	STAT3 (Santa Cruz, sc-482X)	Homo sapiens		EXP030624	OCI-LY19 (diffuse large B-cells lymphoma)	STAT3	GSM1227205;GSE50723;24142927
EXP030634	P40763	686	PEAKS034543	STAT3 (Santa Cruz, sc-482X)	Homo sapiens		EXP030625	OCI-LY3 (diffuse large B-cells lymphoma)	STAT3	GSM1227206;GSE50723;24142927
EXP030635	P40763	687	PEAKS034544	STAT3 (Santa Cruz, sc-482X)	Homo sapiens		EXP030626	OCI-LY7 (diffuse large B-cells lymphoma)	STAT3	GSM1227207;GSE50723;24142927
EXP030636	P40763	812	PEAKS034545	STAT3 (Santa Cruz, sc-482X)	Homo sapiens		EXP030627	SU-DHL-10 (diffuse large B-cells lymphoma)	STAT3	GSM1227208;GSE50723;24142927
EXP030637	P40763	813	PEAKS034546	STAT3 (Santa Cruz, sc-482X)	Homo sapiens		EXP030628	SU-DHL-2 (anaplastic large cells lymphoma)	STAT3	GSM1227209;GSE50723;24142927
EXP030638	P40763	815	PEAKS034547	STAT3 (Santa Cruz, sc-482X)	Homo sapiens		EXP030629	SU-DHL-4 (diffuse large B-cells lymphoma)	STAT3	GSM1227210;GSE50723;24142927
EXP030639	P40763	816	PEAKS034548	STAT3 (Santa Cruz, sc-482X)	Homo sapiens		EXP030630	SU-DHL-6 (diffuse large B-cells lymphoma)	STAT3	GSM1227211;GSE50723;24142927
EXP030640	P40763	847	PEAKS034549	STAT3 (Santa Cruz, sc-482X)	Homo sapiens		EXP030631	U2932 (diffuse large B-cells lymphoma)	STAT3	GSM1227212;GSE50723;24142927
EXP030654	P49711	371	PEAKS034550	Santa Cruz Biotechnology, Inc. : sc-15914 X	Homo sapiens		EXP030648	GP5d (colon adenocarcinoma)	CTCF	GSM1240813;GSE51234
EXP030655	P41235	371	PEAKS034551	Santa Cruz Biotechnology, Inc. : sc-8987	Homo sapiens		EXP030650	GP5d (colon adenocarcinoma)	HNF4A	GSM1240815;GSE51234
EXP030656	P17535	371	PEAKS034552	Abcam : ab28837	Homo sapiens		EXP030650	GP5d (colon adenocarcinoma)	JUND	GSM1240819;GSE51234
EXP030657	Q13887	371	PEAKS034553	Santa Cruz Biotechnology, Inc. : sc-22797	Homo sapiens		EXP030650	GP5d (colon adenocarcinoma)	KLF5	GSM1240820;GSE51234
EXP030658	P01106	371	PEAKS034554	Abcam : ab32	Homo sapiens		EXP030650	GP5d (colon adenocarcinoma)	MYC	GSM1240821;GSE51234
EXP030659	Q13127	371	PEAKS034555	Abcam : ab21635	Homo sapiens		EXP030650	GP5d (colon adenocarcinoma)	REST	GSM1240824;GSE51234
EXP030660	P48378	371	PEAKS034556	Santa Cruz Biotechnology, Inc. : sc-10659 X	Homo sapiens		EXP030648	GP5d (colon adenocarcinoma)	RFX2	GSM1240825;GSE51234
EXP030661	P49711	371	PEAKS034557	Santa Cruz Biotechnology, Inc. : sc-15914 X	Homo sapiens	Treatment: siRAD21	EXP030651	GP5d (colon adenocarcinoma)	CTCF	GSM1240827;GSE51234
EXP030662	P41235	371	PEAKS034558	Santa Cruz Biotechnology, Inc. : sc-8987	Homo sapiens	Treatment: siRAD21	EXP030653	GP5d (colon adenocarcinoma)	HNF4A	GSM1240829;GSE51234
EXP030663	P17535	371	PEAKS034559	Abcam : ab28837	Homo sapiens	Treatment: siRAD21	EXP030653	GP5d (colon adenocarcinoma)	JUND	GSM1240833;GSE51234
EXP030664	Q13887	371	PEAKS034560	Santa Cruz Biotechnology, Inc. : sc-22797	Homo sapiens	Treatment: siRAD21	EXP030653	GP5d (colon adenocarcinoma)	KLF5	GSM1240834;GSE51234
EXP030665	P01106	371	PEAKS034561	Abcam : ab32	Homo sapiens	Treatment: siRAD21	EXP030653	GP5d (colon adenocarcinoma)	MYC	GSM1240835;GSE51234
EXP030666	Q13127	371	PEAKS034562	Abcam : ab21635	Homo sapiens	Treatment: siRAD21	EXP030653	GP5d (colon adenocarcinoma)	REST	GSM1240838;GSE51234
EXP030667	P48378	371	PEAKS034563	Santa Cruz Biotechnology, Inc. : sc-10659 X	Homo sapiens	Treatment: siRAD21	EXP030651	GP5d (colon adenocarcinoma)	RFX2	GSM1240839;GSE51234
EXP030670	P04150	555	PEAKS034564	GT	Homo sapiens	Treatment: DEX 100nM	EXP030668	LREX' (prostate cancer)	NR3C1	GSM1246571;GSE51497;24315100
EXP030671	P10275	555	PEAKS034565	AR	Homo sapiens	Treatment: DHT 1nM	EXP030669	LREX' (prostate cancer)	AR	GSM1246572;GSE51497;24315100
EXP030675	P03372	113	PEAKS034566	SC-543	Homo sapiens		NULL	MCF7 (Invasive ductal breast carcinoma)	ESR1	GSM675073;GSE27300;22049316
EXP030676	P03372	409	PEAKS034567	SC-543	Homo sapiens		NULL	HCC-1428 (breast adenocarcinoma)	ESR1	GSM675074;GSE27300;22049316
EXP030696	P52747	78	PEAKS034568	ZNF143; Polyclonal anti-ZNF143 (ZNF143, {Cold Spring Harbor, 19164 #4})	Homo sapiens		EXP030695	HeLa (cervical adenocarcinoma)	ZNF143	GSM779430;GSE31417;23539139
EXP030697	Q96EK4	78	PEAKS034569	THAP11; polyclonal anti-THAP11 (G4275, {Dejosez, 2008 #99})	Homo sapiens		EXP030695	HeLa (cervical adenocarcinoma)	THAP11	GSM779431;GSE31417;23539139
EXP030698	Q06546	78	PEAKS034570	GABP; polyclonal anti-GABPa (sc-22810)	Homo sapiens		EXP030695	HeLa (cervical adenocarcinoma)	GABPA	GSM779432;GSE31417;23539139
EXP030699	P25490	78	PEAKS034571	YY1; polyclonal anti-YY1 (sc-1703)	Homo sapiens		EXP030695	HeLa (cervical adenocarcinoma)	YY1	GSM779433;GSE31417;23539139
EXP030701	P17947	98	PEAKS034572	PU.1	Homo sapiens		EXP030700	blood monocytes	SPI1	GSM785495;GSE31621;22550342
EXP030702	P17676	98	PEAKS034573	ebp	Homo sapiens		EXP030700	blood monocytes	CEBPB	GSM785496;GSE31621;22550342
EXP030703	P17947	466	PEAKS034574	PU.1	Homo sapiens		EXP030700	MDM (monocyte derived macrophages)	SPI1	GSM785501;GSE31621;22550342
EXP030704	P17676	466	PEAKS034575	C/EBPbeta	Homo sapiens		EXP030700	MDM (monocyte derived macrophages)	CEBPB	GSM785502;GSE31621;22550342
EXP030705	P11161	466	PEAKS034576	EGR2	Homo sapiens		EXP030700	MDM (monocyte derived macrophages)	EGR2	GSM785504;GSM785503;22550342;GSE31621
EXP030708	Q99626	185	PEAKS034577	CDX2 Ab	Homo sapiens		EXP030707	COLO-320 (colon adenocarcinoma)	CDX2	GSM743039;GSE30026;23112155
EXP030709	Q99626	185	PEAKS034578	CDX2 Ab (clone CDX2-88)	Homo sapiens		EXP030707	COLO-320 (colon adenocarcinoma)	CDX2	GSM743040;GSE30026;23112155
EXP030711	O95251	774	PEAKS034579	ab70183	Homo sapiens		EXP030710	RKO (colon carcinoma cells)	KAT7	GSM818282;GSE33007;22144582
EXP030728	Q03164	779	PEAKS034580	A300-086A	Homo sapiens		EXP030727	RS4-11 (adult B acute lymphoblastic leukemia)	KMT2A	GSM941543;GSE38403;23107779
EXP030730	P10275	70	PEAKS034581	anti-AR (Santa Cruz (N-20))	Homo sapiens		EXP030729	LNCaP (prostate carcinoma)	AR	GSM969565;GSE39459;23239736
EXP030734	P10275	70	PEAKS034582	AR	Homo sapiens	Treatment: EtOH vehicle treated	EXP030732	LNCaP (prostate carcinoma)	AR	GSM984386;GSE40050;23019221
EXP030735	P10275	7	PEAKS034583	AR	Homo sapiens	Treatment: EtOH vehicle treated	EXP030733	22RV1 (prostate carcinoma)	AR	GSM984389;GSE40050;23019221
EXP030736	P10275	7	PEAKS034584	AR	Homo sapiens	Treatment: DHT treated (4h)	EXP030733	22RV1 (prostate carcinoma)	AR	GSM984390;GSE40050;23019221
EXP030737	P55317	129	PEAKS034585	FOXA1	Homo sapiens	Treatment: EtOH vehicle treated	EXP030731	LNCaP C4-2B (prostate carcinoma)	FOXA1	GSM984391;GSE40050;23019221
EXP030738	P55317	129	PEAKS034586	FOXA1	Homo sapiens	Treatment: DHT treated (4h)	EXP030731	LNCaP C4-2B (prostate carcinoma)	FOXA1	GSM984392;GSE40050;23019221
EXP030739	P10275	129	PEAKS034587	AR	Homo sapiens	Treatment: EtOH vehicle treated	EXP030731	LNCaP C4-2B (prostate carcinoma)	AR	GSM984380;23019221;GSE40050;GSM984382;GSM984381
EXP030740	P10275	129	PEAKS034588	AR	Homo sapiens	Treatment: DHT treated (16h)	EXP030731	LNCaP C4-2B (prostate carcinoma)	AR	23019221;GSM984385;GSE40050;GSM984383
EXP030741	P10275	70	PEAKS034589	androgen	Homo sapiens	Treatment: DHT treated (4h)	EXP030732	LNCaP (prostate carcinoma)	AR	23019221;GSM984388;GSE40050;GSM984387
EXP030744	P55317	113	PEAKS034590	ab5089	Homo sapiens	Treatment: siNT	EXP030742	MCF7 (Invasive ductal breast carcinoma)	FOXA1	GSM986065;GSE40129;23172872
EXP030745	P55317	113	PEAKS034591	ab5089	Homo sapiens	Treatment: siGATA	EXP030742	MCF7 (Invasive ductal breast carcinoma)	FOXA1	GSM986066;GSE40129;23172872
EXP030746	P03372	874	PEAKS034592	sc-543	Homo sapiens	Treatment: siNT, E2 100nM for 3h	EXP030743	ZR-75-1 (invasive ductal carcinoma)	ESR1	GSM986089;GSE40129;23172872
EXP030747	P03372	874	PEAKS034593	sc-543	Homo sapiens	Treatment: siGATA, E2 100nM for 3h	EXP030743	ZR-75-1 (invasive ductal carcinoma)	ESR1	GSM986090;GSE40129;23172872
EXP030748	P23771	113	PEAKS034594	sc-248	Homo sapiens	Treatment: E2 100nM for 3h	EXP030742	MCF7 (Invasive ductal breast carcinoma)	GATA3	23172872;GSM986075;GSE40129;GSM986073;GSM986071;GSM986067;GSM986069
EXP030749	P23771	113	PEAKS034595	sc-248	Homo sapiens		EXP030742	MCF7 (Invasive ductal breast carcinoma)	GATA3	23172872;GSM986076;GSE40129;GSM986074;GSM986072;GSM986070;GSM986068
EXP030750	P03372	113	PEAKS034596	sc-543	Homo sapiens	Treatment: siNT, E2 100nM for 3h	EXP030742	MCF7 (Invasive ductal breast carcinoma)	ESR1	GSM986061;23172872;GSM986063;GSE40129;GSM986059
EXP030751	P03372	113	PEAKS034597	sc-543	Homo sapiens	Treatment: siGATA, E2 100nM for 3h	EXP030742	MCF7 (Invasive ductal breast carcinoma)	ESR1	GSM986060;23172872;GSM986062;GSE40129;GSM986064
EXP030753	P06401	538	PEAKS034598	sc-7208	Homo sapiens	Treatment: RU486	NULL	uterine leiomyoma smooth muscle cells	PGR	GSM999792;GSE40724;22272226
EXP030754	P06401	111	PEAKS034599	sc-7208	Homo sapiens	Treatment: RU486	NULL	T47D (invasive ductal carcinoma)	PGR	GSM999793;GSE40724;22272226
EXP030770	Q92754	36	PEAKS034600	TFAP2C monoclonal antibody SC-12762X (Santa Cruz Biotechnology, Santa Cruz, CA)	Homo sapiens		NULL	A375 (malignant melanoma)	TFAP2C	GSM1011562;GSE41234
EXP030772	Q01196	511	PEAKS034601	sc-8563	Homo sapiens		EXP030771	T-REx-Jurkat (T-cells)	RUNX1	GSM1045363;GSE42575;23333304
EXP030777	P42224	157	PEAKS034602	STAT1 (Santa Cruz sc-345)	Homo sapiens	Treatment: MCSF (10ng/ml)	EXP030775	CD14+ monocytes	STAT1	GSM1057010;GSE43036;24012417
EXP030778	P42224	157	PEAKS034603	STAT1 (Santa Cruz sc-345)	Homo sapiens	Treatment: MCSF (10ng/ml) and stimulated with LPS (50ng/ml) for 3 hours	EXP030775	CD14+ monocytes	STAT1	GSM1057012;GSE43036;24012417
EXP030779	P10914	157	PEAKS034604	IRF1 (Santa Cruz sc-497)	Homo sapiens	Treatment: MCSF (10ng/ml)	EXP030776	CD14+ monocytes	IRF1	GSM1057024;GSE43036;24012417
EXP030780	P10914	157	PEAKS034605	IRF1 (Santa Cruz sc-497)	Homo sapiens	Treatment: MCSF (10ng/ml) and IFN-gamma (100U/ml) for 24 hours	EXP030776	CD14+ monocytes	IRF1	GSM1057025;GSE43036;24012417
EXP030781	P10914	157	PEAKS034606	IRF1 (Santa Cruz sc-497)	Homo sapiens	Treatment: MCSF (10ng/ml) and stimulated with LPS (50ng/ml) for 6 hours	EXP030776	CD14+ monocytes	IRF1	GSM1057026;GSE43036;24012417
EXP030782	P10914	157	PEAKS034607	IRF1 (Santa Cruz sc-497)	Homo sapiens	Treatment: Cultured with MCSF (10ng/ml) and IFN-gamma (100U/ml) for 24 hours, stimulated with LPS (50ng/ml) for 6 hours	EXP030776	CD14+ monocytes	IRF1	GSM1057027;GSE43036;24012417
EXP030783	P42224	157	PEAKS034608	STAT1 (Santa Cruz sc-345)	Homo sapiens	Treatment: MCSF 10ng/ml and IFN-gamma 100U/ml for 24 hours	EXP030775	CD14+ monocytes	STAT1	GSM1057011;GSE43036;24012417;GSM1057014
EXP030784	P42224	157	PEAKS034609	STAT1 (Santa Cruz sc-345)	Homo sapiens	Treatment: MCSF (10ng/ml) and IFN-gamma (100U/ml) for 24 hours, stimulated with LPS (50ng/ml) for 3 hours	EXP030775	CD14+ monocytes	STAT1	GSE43036;24012417;GSM1057015;GSM1057013
EXP030787	P17010	677	PEAKS034610	ZFX	Homo sapiens		EXP030785	NOMO-1 (acute monocytic leukemia)	ZFX	GSM1057372;GSE43147
EXP030788	P17010	777	PEAKS034611	ZFX	Homo sapiens		EXP030786	RPMI-8402 (T acute lymphoblastic leukemia)	ZFX	GSM1057374;GSE43147
EXP030796	Q00613	514	PEAKS034612	HSF1 (SPA-901, Enzo, Lot#09011025)	Homo sapiens	Treatment: no treatment	EXP030790	K562 (myelogenous leukemia)	HSF1	GSM1065711;GSE43579;23959860
EXP030797	Q03933	514	PEAKS034613	HSF2 (Östling et al., 2007, J. Biol. Chem., 282: 7077-7086)	Homo sapiens	Treatment: no treatment	EXP030790	K562 (myelogenous leukemia)	HSF2	GSM1065712;GSE43579;23959860
EXP030798	Q00613	514	PEAKS034614	HSF1 (SPA-901, Enzo, Lot#09011025)	Homo sapiens	Treatment: 30 min at 42C	EXP030791	K562 (myelogenous leukemia)	HSF1	GSM1065714;GSE43579;23959860
EXP030799	Q03933	514	PEAKS034615	HSF2 (Östling et al., 2007, J. Biol. Chem., 282: 7077-7086)	Homo sapiens	Treatment: 30 min at 42C	EXP030791	K562 (myelogenous leukemia)	HSF2	GSM1065715;GSE43579;23959860
EXP030800	Q00613	514	PEAKS034616	HSF1 (SPA-901, Enzo, Lot#09011025)	Homo sapiens	Treatment: no treatment	EXP030793	K562 (myelogenous leukemia)	HSF1	GSM1065718;GSE43579;23959860
EXP030801	Q03933	514	PEAKS034617	HSF2 (Östling et al., 2007, J. Biol. Chem., 282: 7077-7086)	Homo sapiens	Treatment: no treatment	EXP030793	K562 (myelogenous leukemia)	HSF2	GSM1065719;GSE43579;23959860
EXP030802	Q00613	514	PEAKS034618	HSF1 (SPA-901, Enzo, Lot#09011025)	Homo sapiens	Treatment: 30 min at 42C	EXP030794	K562 (myelogenous leukemia)	HSF1	GSM1065721;GSE43579;23959860
EXP030803	Q03933	514	PEAKS034619	HSF2 (Östling et al., 2007, J. Biol. Chem., 282: 7077-7086)	Homo sapiens	Treatment: 30 min at 42C	EXP030794	K562 (myelogenous leukemia)	HSF2	GSM1065722;GSE43579;23959860
EXP030805	P15976	766	PEAKS034620	GATA1	Homo sapiens		EXP030804	R3/R4 erythroid cells	GATA1	GSM1067274;GSE43625;23341446
EXP030806	Q13351	766	PEAKS034621	KLF1	Homo sapiens		EXP030804	R3/R4 erythroid cells	KLF1	GSM1067275;GSE43625;23341446
EXP030807	Q16621	766	PEAKS034622	NFE2	Homo sapiens		EXP030804	R3/R4 erythroid cells	NFE2	GSM1067276;GSE43625;23341446
EXP030835	Q01196	516	PEAKS034627	anti-RUNX1 (c-terminus) [Yoram Groner lab, Weizmann Institute]	Homo sapiens		EXP030833	Kasumi-1 (acute myeloblastic leukemia)	RUNX1	24055056;GSE45738;GSM1113427;GSM1113428
EXP030836	Q01196	516	PEAKS034628	anti-RUNX1 (n-terminus) [Yoram Groner lab, Weizmann Institute]	Homo sapiens		EXP030833	Kasumi-1 (acute myeloblastic leukemia)	RUNX1	24055056;GSE45738;GSM1113437;GSM1113438
EXP030837	Q01664	516	PEAKS034629	anti-AP4 [Takeshi Egawa]	Homo sapiens		EXP030834	Kasumi-1 (acute myeloblastic leukemia)	TFAP4	24055056;GSE45738;GSM1113433;GSM1113434
EXP030841	Q6ISB3	114	PEAKS034630	GRHL2	Homo sapiens		EXP030838	bronchial epithelial cells	GRHL2	GSM1125982;GSE46194;23690579
EXP030842	Q6ISB3	114	PEAKS034631	GRHL2	Homo sapiens		EXP030839	bronchial epithelial cells	GRHL2	GSM1125983;GSE46194;23690579
EXP030843	Q6ISB3	114	PEAKS034632	GRHL2	Homo sapiens		EXP030840	bronchial epithelial cells	GRHL2	GSM1125984;GSE46194;23690579
EXP030850	P04637	566	PEAKS034633	mouse monoclonal anti-human p53 (BD Pharmingen, cat# 554294)	Homo sapiens	Treatment: Doxo	EXP030848	lymphoblastoid cells	TP53	GSM1142696;GSE46991;24120139
EXP030851	P04637	566	PEAKS034634	mouse monoclonal anti-human p53 (BD Pharmingen, cat# 554294)	Homo sapiens	Treatment: vehicle	EXP030849	lymphoblastoid cells	TP53	GSM1142697;GSE46991;24120139
EXP030853	P04637	566	PEAKS034635	mouse monoclonal anti-human p53 (BD Pharmingen, cat# 554294)	Homo sapiens	Treatment: nutlin-3	EXP030852	lymphoblastoid cells	TP53	GSM1142700;GSE46992;24120139
EXP030855	P04637	566	PEAKS034636	mouse monoclonal anti-human p53 (BD Pharmingen, cat# 554294)	Homo sapiens	Treatment: ionizing radiation	EXP030854	lymphoblastoid cells	TP53	GSM1142702;GSE46993;24120139
EXP030876	O95644	472	PEAKS034637	NFATc1 (generated by our laboratories)	Homo sapiens		NULL	HUVEC-C (HUVEC, umbilical vein endothelial cells)	NFATC1	GSM1208345;GSE49428
EXP030877	O95644	472	PEAKS034638	NFATc1 (generated by our laboratories)	Homo sapiens	Treatment: VEGF for 1h	NULL	HUVEC-C (HUVEC, umbilical vein endothelial cells)	NFATC1	GSM1208346;GSE49428
EXP030880	P49711	881	PEAKS034639	CTCF cell type: CD4+ T cells	Homo sapiens		NULL	CD4+ T-cells	CTCF	GSM325895;GSE12889;19056695
EXP030881	P49711	78	PEAKS034640	CTCF cell type: HeLa cells	Homo sapiens		NULL	HeLa (cervical adenocarcinoma)	CTCF	GSM325897;GSE12889;19056695
EXP030882	P49711	509	PEAKS034641	CTCF cell type: Jurkat cells	Homo sapiens		NULL	Jurkat (T-cells)	CTCF	GSM325899;GSE12889;19056695
EXP030891	P04637	93	PEAKS034642	anti-p53	Homo sapiens		NULL	BJ (fibroblasts)	TP53	GSM508793;GSE20076;20228809
EXP030892	P04637	93	PEAKS034643	anti-p53	Homo sapiens	Treatment: p53 KO	NULL	BJ (fibroblasts)	TP53	GSM508794;GSE20076;20228809
EXP030899	Q99081	516	PEAKS034644	sc357	Homo sapiens		NULL	Kasumi-1 (acute myeloblastic leukemia)	TCF12	GSM585586;GSE23730;22983443
EXP030900	P11308	796	PEAKS034645	sc353	Homo sapiens		NULL	SKNO-1 (acute myeloid leukemia)	ERG	GSM585590;GSE23730;22983443
EXP030901	Q01543	796	PEAKS034646	sc356	Homo sapiens		NULL	SKNO-1 (acute myeloid leukemia)	FLI1	GSM585591;GSE23730;22983443
EXP030902	P11308	65	PEAKS034647	ERG	Homo sapiens		NULL	U937 (adult acute monocytic leukemia)	ERG	GSM585593;GSE23730;22983443
EXP030903	P11308	65	PEAKS034648	ERG	Homo sapiens		NULL	U937 (adult acute monocytic leukemia)	ERG	GSM585604;GSE23730;22983443
EXP030904	P11308	69	PEAKS034649	ERG	Homo sapiens		NULL	acute promyelocytic leukemia blasts	ERG	GSM585608;GSE23730;22983443
EXP030905	Q01196	796	PEAKS034650	RUNX1	Homo sapiens		NULL	SKNO-1 (acute myeloid leukemia)	RUNX1	GSM726978;GSE23730;22983443
EXP030906	P11308	113	PEAKS034651	ERG	Homo sapiens		NULL	MCF7 (Invasive ductal breast carcinoma)	ERG	GSM726982;GSE23730;22983443
EXP030907	P11308	514	PEAKS034652	ERG	Homo sapiens		NULL	K562 (myelogenous leukemia)	ERG	GSM726984;GSE23730;22983443
EXP030908	P11308	514	PEAKS034653	ERG	Homo sapiens	Treatment: 72 hrs dox	NULL	K562 (myelogenous leukemia)	ERG	GSM726985;GSE23730;22983443
EXP030909	Q01543	648	PEAKS034654	antibody FLI1 (Abcam, Ab15289)	Homo sapiens		NULL	NB4 (acute promyelocytic leukemia )	FLI1	GSM863152;GSE23730;22983443
EXP030910	Q01543	850	PEAKS034655	antibody FLI1 (Abcam, Ab15289)	Homo sapiens		NULL	acute leukemia	FLI1	GSM863153;GSE23730;22983443
EXP030911	Q01543	850	PEAKS034656	antibody FLI1 (Abcam, Ab15289)	Homo sapiens	Treatment: 5 hrs zinc	NULL	acute leukemia	FLI1	GSM863154;GSE23730;22983443
EXP030928	P03372	113	PEAKS034657	santa cruz, sc-543	Homo sapiens	Treatment: oestrogen	EXP030924	MCF7 (Invasive ductal breast carcinoma)	ESR1	GSM614610;GSE25021;20219941
EXP030929	P03372	113	PEAKS034658	santa cruz, sc-543	Homo sapiens	Treatment: vehicle	EXP030923	MCF7 (Invasive ductal breast carcinoma)	ESR1	GSM614611;GSE25021;20219941
EXP030930	P41235	430	PEAKS034659	HNF4a	Homo sapiens	Treatment: none	EXP030927	HepG2 (hepatoblastoma)	HNF4A	GSM614632;GSE25021;20219941
EXP030931	P49711	113	PEAKS034660	CTCF	Homo sapiens	Treatment: oestrogen, CTCF siRNA	EXP030925	MCF7 (Invasive ductal breast carcinoma)	CTCF	GSM614636;GSE25021;20219941
EXP030932	P49711	113	PEAKS034661	CTCF	Homo sapiens	Treatment: oestrogen	EXP030926	MCF7 (Invasive ductal breast carcinoma)	CTCF	GSM614637;GSE25021;20219941
EXP030933	P49711	113	PEAKS034662	Millipore, 07-729	Homo sapiens	Treatment: oestrogen	EXP030924	MCF7 (Invasive ductal breast carcinoma)	CTCF	GSE25021;GSM614614;20219941;GSM614615
EXP030934	P49711	430	PEAKS034663	Millipore, 07-729	Homo sapiens	Treatment: none	EXP030927	HepG2 (hepatoblastoma)	CTCF	GSE25021;GSM614630;GSM614631;20219941
EXP030935	P49715	430	PEAKS034664	santa cruz, sc-9314	Homo sapiens	Treatment: none	EXP030927	HepG2 (hepatoblastoma)	CEBPA	GSE25021;GSM614633;GSM614634;20219941
EXP030954	P10244	78	PEAKS034665	B-Myb	Homo sapiens		EXP030953	HeLa (cervical adenocarcinoma)	MYBL2	22391450;GSM665909;GSM665910;GSE27030
EXP030982	Q13133	2334	PEAKS034666	anti LXR alpha and beta	Homo sapiens	Treatment: vehicle	EXP030981	THP-1 (acute monocytic leukemia)	NR1H3	GSM700469;GSE28319;22292898
EXP030983	Q13133	2334	PEAKS034667	anti LXR alpha and beta	Homo sapiens	Treatment: T09	EXP030981	THP-1 (acute monocytic leukemia)	NR1H3	GSM700470;GSE28319;22292898
EXP030991	Q01664	70	PEAKS034668	anti-AP4 (sc-18593 (N-17), lot D2903)	Homo sapiens	Treatment: 2 hours of 100nM DHT; Growth: cells were maintained in RPMI Medium 1640 (Gibco) supplemented with 10% fetal bovine serum (FBS), 1 mM sodium pyruvate, 100 units/ml penicillin, 100 ug/ml streptomycin, and 30 ug/ml gentamycin in a 37C incubator with 5% CO2. Prior to vehicle/drug stimulation, ~4 millions cells were seeded into 150 mm dish and starved with phenol red-free RPMI Medium 1640 c…	EXP030990	LNCaP (prostate carcinoma)	TFAP4	GSM714610;GSE28857
EXP030994	P10589	661	PEAKS034669	NR2F1 (PP-H8132-00, Perseus Proteomics)	Homo sapiens		EXP030993	H9-derived neural crest cells	NR2F1	GSM714811;GSE28874
EXP030995	P24468	661	PEAKS034670	NR2F2 (PP-H7147-00, Perseus Proteomics)	Homo sapiens		EXP030993	H9-derived neural crest cells	NR2F2	GSM714812;GSE28874
EXP030996	P05549	661	PEAKS034671	ap2	Homo sapiens		EXP030992	H9-derived neural crest cells	TFAP2A	GSM902779;GSE28874
EXP030998	P10275	71	PEAKS034672	anti-AR (Santa Cruz, sc-815x, D1709)	Homo sapiens	Treatment: none; Time point: 0 hours	EXP030997	VCaP (prostate carcinoma)	AR	GSM717392;GSE28950;22531786
EXP030999	P10275	71	PEAKS034673	anti-AR (Santa Cruz, sc-815x, D1709)	Homo sapiens	Treatment: 2 hours of DHT; Time point: 2 hours	EXP030997	VCaP (prostate carcinoma)	AR	GSM717393;GSE28950;22531786
EXP031000	P10275	71	PEAKS034674	anti-AR (Santa Cruz, sc-815x, D1709)	Homo sapiens	Treatment: 18 hours of DHT; Time point: 18 hours	EXP030997	VCaP (prostate carcinoma)	AR	GSM717394;GSE28950;22531786
EXP031001	P11308	71	PEAKS034675	anti-ERG (Santa Cruz, sc-353, lot l2509)	Homo sapiens	Treatment: none; Time point: 0 hours	EXP030997	VCaP (prostate carcinoma)	ERG	GSM717395;GSE28950;22531786
EXP031002	P11308	71	PEAKS034676	anti-ERG (Santa Cruz, sc-353, lot l2509)	Homo sapiens	Treatment: 2 hours of DHT; Time point: 2 hours	EXP030997	VCaP (prostate carcinoma)	ERG	GSM717396;GSE28950;22531786
EXP031003	P11308	71	PEAKS034677	anti-ERG (Santa Cruz, sc-353, lot l2509)	Homo sapiens	Treatment: 18 hours of DHT; Time point: 18 hours	EXP030997	VCaP (prostate carcinoma)	ERG	GSM717397;GSE28950;22531786
EXP031049	P41182	685	PEAKS034678	BCL6 (N3-antibody)	Homo sapiens		EXP031043	OCI-LY1 (diffuse large B-cells lymphoma)	BCL6	GSM763402;GSE29282;23911289
EXP031051	Q9Y618	685	PEAKS034679	SMRT	Homo sapiens		EXP031045	OCI-LY1 (diffuse large B-cells lymphoma)	NCOR2	GSM763406;GSE29282;23911289
EXP031052	O75376	685	PEAKS034680	NCOR	Homo sapiens		EXP031046	OCI-LY1 (diffuse large B-cells lymphoma)	NCOR1	GSM898056;GSE29282;23911289
EXP031053	P41182	327	PEAKS034681	BCL6 N-3	Homo sapiens		EXP031047	germinal center B-cells	BCL6	GSM1000979;GSE29282;23911289
EXP031060	Q9UKW6	111	PEAKS034682	elf5	Homo sapiens	Treatment: doxycycline 24 hours	EXP031058	T47D (invasive ductal carcinoma)	ELF5	GSM773912;GSE31216;23300383
EXP031061	Q9UKW6	111	PEAKS034683	elf5	Homo sapiens	Treatment: doxycycline 48 hours	EXP031059	T47D (invasive ductal carcinoma)	ELF5	GSM773913;GSE31216;23300383
EXP031078	P10275	70	PEAKS034684	Anti-Androgen Receptor (AR)	Homo sapiens		NULL	LNCaP (prostate carcinoma)	AR	GSM775364;GSE31294;22383394
EXP031079	P10275	70	PEAKS034685	Anti-Androgen Receptor (AR)	Homo sapiens		NULL	LNCaP (prostate carcinoma)	AR	GSM775365;GSE31294;22383394
EXP031082	Q9UL17	886	PEAKS034686	T-bet; Antibody vendor: Lab produced (Szabo et al., Nature 2000).	Homo sapiens		EXP031080	Th1-cells	TBX21	GSM776557;GSE31320;23232398
EXP031083	P23771	886	PEAKS034687	GATA-3; Antibody vendor: Santa Cruz; Antibody catalog number:sc-22206; Antibody lot number: F1306	Homo sapiens		EXP031080	Th1-cells	GATA3	GSM776558;GSE31320;23232398
EXP031084	P23771	907	PEAKS034688	GATA-3; Antibody vendor: Santa Cruz; Antibody catalog number:sc-22206; Antibody lot number: F1306	Homo sapiens		EXP031081	Th2-cells	GATA3	GSM776559;GSE31320;23232398
EXP031101	Q9H3D4	468	PEAKS034689	p63 (4A4)	Homo sapiens		EXP031100	neonatal keratinocytes	TP63	GSE32061;22573176;GSM794864;GSM794862
EXP031106	P10275	71	PEAKS034690	anti-AR (Santa Cruz, sc-816)	Homo sapiens	Treatment: 4 hours of 10nM DHT; Growth: Cells were incubated in DMEM supplemented with 5% charcoal/dextran-treated FBS for 3 days; Time point: 4 hours	NULL	VCaP (prostate carcinoma)	AR	GSM801011;GSE32345;22014572;23426182
EXP031107	P10275	859	PEAKS034691	anti-AR (Santa Cruz, sc-816)	Homo sapiens	Treatment: 4 hours of 10nM DHT; Growth: Cells were incubated in DMEM supplemented with 5% charcoal/dextran-treated FBS for 3 days; Time point: 4 hours	NULL	VCS2 (prostate carcinoma)	AR	GSM801012;GSE32345;22014572;23426182
EXP031110	P41229	514	PEAKS034692	Bethyl,A301.034A	Homo sapiens		EXP031108	K562 (myelogenous leukemia)	KDM5C	GSM831000;GSE32509;22196736
EXP031111	O75376	514	PEAKS034693	Bethyl,A301-145A	Homo sapiens		EXP031108	K562 (myelogenous leukemia)	NCOR1	GSM831004;GSE32509;22196736
EXP031112	O96028	514	PEAKS034694	Abcam,ab73539	Homo sapiens		EXP031108	K562 (myelogenous leukemia)	NSD2	GSM831005;GSE32509;22196736
EXP031113	Q13127	514	PEAKS034695	Millipore,17-641	Homo sapiens		EXP031108	K562 (myelogenous leukemia)	REST	GSM831015;GSE32509;22196736
EXP031114	P29375	376	PEAKS034696	Abcam,ab26049	Homo sapiens		EXP031109	WA01 (H1, human embryonic stem cells)	KDM5A	GSM831031;GSE32509;22196736
EXP031115	P29375	376	PEAKS034697	Abcam,ab26049	Homo sapiens		EXP031109	WA01 (H1, human embryonic stem cells)	KDM5A	GSM831032;GSE32509;22196736
EXP031116	Q9UGL1	376	PEAKS034698	Bethyl,A301.813A	Homo sapiens		EXP031109	WA01 (H1, human embryonic stem cells)	KDM5B	GSM831033;GSE32509;22196736
EXP031117	P41229	376	PEAKS034699	Bethyl,A301.034A	Homo sapiens		EXP031109	WA01 (H1, human embryonic stem cells)	KDM5C	GSM831034;GSE32509;22196736
EXP031118	Q9UGL1	514	PEAKS034700	A custom antibody	Homo sapiens		EXP031108	K562 (myelogenous leukemia)	KDM5B	GSE32509;GSM831010;GSM831011;22196736
EXP031120	P10275	71	PEAKS034701	AR	Homo sapiens	Treatment: 30 mins of 1nM R1881; Time point: 30 min; Conditions: 37C, 5%CO2	EXP031119	VCaP (prostate carcinoma)	AR	GSM817347;GSE32892;22849360
EXP031121	P10275	71	PEAKS034702	AR	Homo sapiens	Treatment: 30 mins of 0.1% DMSO (Vehicle ); Time point: 30 min; Conditions: 37C, 5%CO2	EXP031119	VCaP (prostate carcinoma)	AR	GSM817348;GSE32892;22849360
EXP031122	P10275	71	PEAKS034703	AR	Homo sapiens	Treatment: 30 mins of 1nM R1881 and 0.1uM Compound 30; Time point: 30 min; Conditions: 37C, 5%CO2	EXP031119	VCaP (prostate carcinoma)	AR	GSM817349;GSE32892;22849360
EXP031123	P10275	71	PEAKS034704	AR	Homo sapiens	Treatment: 30 mins of 1nM R1881 and 1uM Compound 30; Time point: 30 min; Conditions: 37C, 5%CO2	EXP031119	VCaP (prostate carcinoma)	AR	GSM817350;GSE32892;22849360
EXP031124	P10275	71	PEAKS034705	AR	Homo sapiens	Treatment: 30 mins of 1nM R1881 and 10uM Compound 30; Time point: 30 min; Conditions: 37C, 5%CO2	EXP031119	VCaP (prostate carcinoma)	AR	GSM817351;GSE32892;22849360
EXP031125	P10275	71	PEAKS034706	AR	Homo sapiens	Treatment: 30 mins of 1nM R1881 and 0.1uM Compound 26; Time point: 30 min; Conditions: 37C, 5%CO2	EXP031119	VCaP (prostate carcinoma)	AR	GSM817352;GSE32892;22849360
EXP031126	P10275	71	PEAKS034707	AR	Homo sapiens	Treatment: 30 mins of 1nM R1881 and 1uM Compound 26; Time point: 30 min; Conditions: 37C, 5%CO2	EXP031119	VCaP (prostate carcinoma)	AR	GSM817353;GSE32892;22849360
EXP031127	P10275	71	PEAKS034708	AR	Homo sapiens	Treatment: 30 mins of 1nM R1881 and 10uM Compound 26; Time point: 30 min; Conditions: 37C, 5%CO2	EXP031119	VCaP (prostate carcinoma)	AR	GSM817354;GSE32892;22849360
EXP031149	P15923	153	PEAKS034709	Santa Cruz SC-349	Homo sapiens		EXP031146	CCRF-CEM (T acute lymphoblastic leukemia)	TCF3	GSM837985;GSE33850;22897851
EXP031150	P23771	153	PEAKS034710	Santa Cruz SC-22206	Homo sapiens		EXP031146	CCRF-CEM (T acute lymphoblastic leukemia)	GATA3	GSM837986;GSE33850;22897851
EXP031151	Q99081	153	PEAKS034711	Santa Cruz SC-357	Homo sapiens		EXP031146	CCRF-CEM (T acute lymphoblastic leukemia)	TCF12	GSM837988;GSE33850;GSM837987;22897851
EXP031152	Q01196	153	PEAKS034712	Santa Cruz SC-8563	Homo sapiens		EXP031146	CCRF-CEM (T acute lymphoblastic leukemia)	RUNX1	GSE33850;GSM837994;GSM837995;22897851
EXP031153	P17542	153	PEAKS034713	Santa Cruz SC-12984	Homo sapiens		EXP031146	CCRF-CEM (T acute lymphoblastic leukemia)	TAL1	GSE33850;GSM837996;GSM837997;22897851
EXP031154	P17542	825	PEAKS034714	Santa Cruz SC-12984	Homo sapiens		EXP031147	T-cells acute lymphoblastic leukemia	TAL1	GSE33850;22897851;GSM837998;GSM837999
EXP031155	P17542	825	PEAKS034715	Santa Cruz SC-12984	Homo sapiens		EXP031148	T-cells acute lymphoblastic leukemia	TAL1	GSE33850;22897851;GSM838000;GSM838001
EXP031157	P18847	332	PEAKS034716	sc-188	Homo sapiens	Treatment: Dox + Arvanil + BMP7	EXP031156	glioblastoma cells	ATF3	GSM838675;GSE33912;23680149
EXP031171	Q04206	472	PEAKS034717	ab7970	Homo sapiens		NULL	HUVEC-C (HUVEC, umbilical vein endothelial cells)	RELA	GSM850306;GSE34500
EXP031172	Q04206	472	PEAKS034718	ab7970	Homo sapiens	Treatment: TNF 10ng/ml for 30 min	NULL	HUVEC-C (HUVEC, umbilical vein endothelial cells)	RELA	GSM850307;GSE34500
EXP031175	Q01196	516	PEAKS034719	ETO(C20)sc ( lot number F1809)	Homo sapiens		NULL	Kasumi-1 (acute myeloblastic leukemia)	RUNX1	GSM850823;GSE34540;22343733
EXP031176	Q01196	516	PEAKS034720	ETO(C20)sc ( lot number F1809)	Homo sapiens		NULL	Kasumi-1 (acute myeloblastic leukemia)	RUNX1	GSM850824;GSE34540;22343733
EXP031177	Q01196	45	PEAKS034721	ETO (E/S19)	Homo sapiens		EXP031173	acute myeloblastic leukemia	RUNX1	GSM850825;GSE34540;22343733
EXP031178	Q01196	45	PEAKS034722	ETO (E/S19)	Homo sapiens		EXP031174	acute myeloblastic leukemia	RUNX1	GSM850826;GSE34540;22343733
EXP031185	Q14119	423	PEAKS034723	Anti-FLAG M2	Homo sapiens		EXP031184	HeLa S3 (cervical adenocarcinoma)	VEZF1	GSM866197;22308494;GSE34785;GSM866196
EXP031187	Q99814	30	PEAKS034724	HIF-2alpha (PM9)	Homo sapiens		EXP031186	RCC 7860 (Renal cells carcinoma)	EPAS1	GSM856790;GSE34871;22406644
EXP031188	P27540	30	PEAKS034725	HIF-1beta (Novus Biologicals, NB100-110)	Homo sapiens		EXP031186	RCC 7860 (Renal cells carcinoma)	ARNT	GSM856791;GSE34871;22406644
EXP031211	O75376	10	PEAKS034726	anti-N-CoR	Homo sapiens	Treatment: siCTL	NULL	HEK293T (embryonic kidney)	NCOR1	GSM865744;GSE35197;22424771
EXP031212	O75376	10	PEAKS034727	anti-N-CoR	Homo sapiens	Treatment: siGPS2	NULL	HEK293T (embryonic kidney)	NCOR1	GSM865745;GSE35197;22424771
EXP031372	Q01860	245	PEAKS034729	ab19857	Homo sapiens		NULL	NCCIT (testicular embryonic carcinoma)	POU5F1	GSM881710;GSE36134
EXP031373	Q01860	245	PEAKS034730	ab19857	Homo sapiens	Treatment: SNF5 overexpression	EXP031371	NCCIT (testicular embryonic carcinoma)	POU5F1	GSM881712;GSE36134
EXP031376	Q92754	113	PEAKS034731	sc-12762	Homo sapiens		NULL	MCF7 (Invasive ductal breast carcinoma)	TFAP2C	GSM889425;GSE36351;22964634
[truncated: 12,184 more rows]
