# Supplementary material for: HOCOMOCO in 2024: a rebuild of the curated collection of binding models for human and mouse transcription factors
Source: Nucleic Acids Res. 2023 Nov 16;52(D1):D154–63. doi: 10.1093/nar/gkad1077 (PMC10767914; doi:10.1093/nar/gkad1077)
Supplement: gkad1077_Supplemental_Files [file gkad1077_supplemental_files.zip › Supplementary Table ST3 - HT-SELEX experiments.xlsx]

## Sheet: HTSELEX data used in HOCOMOCO12
TF (UniProt AC)	SELEX Construct Type	SELEX Type	Paper	Library Design	SELEX Cycles
ALX1_HUMAN	FL	HTS	Yin2017	TACCAA40NTTA	4
ALX1_HUMAN	FL	mHTS	Yin2017	TCCTTG40NGGT	4
ALX1_MOUSE	DBD	HTS	Yang2017	TAAAGC20NCG	4
ALX1_MOUSE	FL	HTS	Jolma2013	TAAAGC20NCG	4
ALX3_HUMAN	DBD	HTS	Yang2017	TGTAAA20NAAG	4
ALX3_HUMAN	FL	HTS	Jolma2013	TGCAAG20NGA	4
ALX3_HUMAN	FL	HTS	Jolma2013	TGTAAA20NAAG	4
ALX3_HUMAN	FL	HTS	Yang2017	TGCAAG20NGA	4
ALX3_HUMAN	FL	HTS	Yin2017	TAGCTG40NCTA	4
ALX3_HUMAN	FL	mHTS	Yin2017	TTGCGA40NGTA	4
ALX3_HUMAN	eDBD	HTS	Yin2017	TGCTCC40NCCG	4
ALX3_HUMAN	eDBD	mHTS	Yin2017	TGCATG40NATG	4
ALX4_HUMAN	DBD	HTS	Yang2017	TGTGTC20NGA	4
ALX4_HUMAN	FL	HTS	Jolma2013	TGTGTC20NGA	4
ALX4_HUMAN	eDBD	HTS	Yin2017	TCTATT40NCAT	4
ALX4_HUMAN	eDBD	mHTS	Yin2017	TGCGTA40NTCA	4
ALX4_MOUSE	DBD	HTS	Yang2017	TGGTAG20NCG	4
ALX4_MOUSE	FL	HTS	Jolma2013	TGGTAG20NCG	5
ANDR_HUMAN	DBD	HTS	Yang2017	TGCTCG20NGA	4
ANDR_HUMAN	FL	HTS	Jolma2013	TCTTCT20NCTG	4
ANDR_HUMAN	FL	HTS	Jolma2013	TGCTCG20NGA	4
ANDR_HUMAN	FL	HTS	Yang2017	TCTTCT20NCTG	4
ANDR_MOUSE	DBD	HTS	Yang2017	TCTAAT20NCG	4
ANDR_MOUSE	FL	HTS	Jolma2013	TCTAAT20NCG	5
AP2A_HUMAN	DBD	HTS	Yang2017	TTGCAC20NTA	4
AP2A_HUMAN	FL	HTS	Jolma2013	TCTCCC20NCCG	4
AP2A_HUMAN	FL	HTS	Jolma2013	TTGCAC20NTA	4
AP2A_HUMAN	FL	HTS	Yin2017	TCGTCA40NCTA	4
AP2A_HUMAN	FL	mHTS	Yin2017	TTCTCG40NTTC	4
AP2A_MOUSE	DBD	HTS	Yang2017	TGATCC20NCG	4
AP2A_MOUSE	FL	HTS	Jolma2013	TGATCC20NCG	5
AP2B_HUMAN	DBD	HTS	Yang2017	TCGTTA20NTTT	4
AP2B_HUMAN	FL	HTS	Jolma2013	TCGTTA20NTTT	4
AP2B_HUMAN	eDBD	HTS	Yin2017	TGAGTT40NCGG	4
AP2B_HUMAN	eDBD	mHTS	Yin2017	TCGTCC40NGCC	4
AP2C_HUMAN	DBD	HTS	Yang2017	TCTACA20NCAG	4
AP2C_HUMAN	FL	HTS	Jolma2013	TCTACA20NCAG	4
AP2C_HUMAN	FL	HTS	Jolma2013	TGTCGT20NGCG	4
AP2C_HUMAN	FL	HTS	Yang2017	TGTCGT20NGCG	4
AP2C_HUMAN	eDBD	HTS	Yin2017	TGAGCT40NGCA	4
AP2C_HUMAN	eDBD	mHTS	Yin2017	TGACCA40NTCC	4
AP2E_HUMAN	FL	HTS	Yin2017	TCAAAC40NAAC	4
AP2E_HUMAN	FL	mHTS	Yin2017	TGTGGG40NAAC	4
ARGFX_HUMAN	eDBD	HTS	Yin2017	TGGTTA40NTAC	4
ARGFX_HUMAN	eDBD	mHTS	Yin2017	TGGTCC40NTTC	4
ARNT2_HUMAN	eDBD	HTS	Yin2017	TCTGTC40NCAA	4
ARNT2_HUMAN	eDBD	mHTS	Yin2017	TGTTAG40NACC	4
ARX_HUMAN	DBD	HTS	Yang2017	TGCGTT20NTGC	4
ARX_HUMAN	FL	HTS	Jolma2013	TGCGTT20NTGC	4
ARX_HUMAN	eDBD	HTS	Yin2017	TAGCGC40NCGC	4
ARX_HUMAN	eDBD	mHTS	Yin2017	TTTACA40NGCT	4
ARX_MOUSE	DBD	HTS	Yang2017	TCGCAT20NACT	4
ARX_MOUSE	FL	HTS	Jolma2013	TCGCAT20NACT	4
ASCL1_HUMAN	eDBD	HTS	Yin2017	TGTCTG40NAGG	4
ASCL1_HUMAN	eDBD	HTS	Yin2017	TGCGCA40NCAA	4
ASCL1_HUMAN	eDBD	mHTS	Yin2017	TAAGTT40NGAT	4
ASCL1_HUMAN	eDBD	mHTS	Yin2017	TTACGT40NGGA	4
ASCL2_HUMAN	FL	HTS	Yin2017	TTCTCC40NAGA	4
ASCL2_HUMAN	FL	mHTS	Yin2017	TGCCCG40NCTG	4
ASCL2_HUMAN	eDBD	HTS	Yin2017	TAACTC40NGTC	4
ASCL2_HUMAN	eDBD	mHTS	Yin2017	TTGCTG40NCTA	4
ASCL2_MOUSE	DBD	HTS	Yang2017	TAGGGC20NCG	4
ASCL2_MOUSE	FL	HTS	Jolma2013	TAGGGC20NCG	4
ATF2_HUMAN	FL	HTS	Yin2017	TGAGGA40NTTG	4
ATF2_HUMAN	FL	mHTS	Yin2017	TCCCGT40NATG	4
ATF2_HUMAN	eDBD	HTS	Yin2017	TGAACC40NCCA	4
ATF2_HUMAN	eDBD	mHTS	Yin2017	TCACTT40NTTG	4
ATF3_HUMAN	FL	HTS	Yin2017	TTCATA40NTCA	4
ATF3_HUMAN	FL	mHTS	Yin2017	TAGGCC40NTAT	4
ATF3_HUMAN	eDBD	HTS	Yin2017	TGCAGT40NAAG	4
ATF3_HUMAN	eDBD	mHTS	Yin2017	TTGGAC40NGTG	4
ATF4_HUMAN	DBD	HTS	Yang2017	TGGAAT20NGA	4
ATF4_HUMAN	FL	HTS	Jolma2013	TGGAAT20NGA	4
ATF4_HUMAN	FL	HTS	Yin2017	TCTAGG40NCTG	4
ATF4_HUMAN	FL	mHTS	Yin2017	TACCGC40NTAC	4
ATF4_HUMAN	eDBD	HTS	Yin2017	TGGGTG40NGGA	4
ATF4_HUMAN	eDBD	mHTS	Yin2017	TCCCTT40NCAT	4
ATF4_MOUSE	DBD	HTS	Yang2017	TGCCGC20NGA	4
ATF4_MOUSE	FL	HTS	Jolma2013	TGCCGC20NGA	4
ATF6A_HUMAN	eDBD	HTS	Yin2017	TTGGCC40NTCG	4
ATF6A_HUMAN	eDBD	mHTS	Yin2017	TGCAAA40NGAA	4
ATF6B_HUMAN	eDBD	HTS	Yin2017	TTCTGT40NAAC	4
ATF6B_HUMAN	eDBD	mHTS	Yin2017	TGCCAC40NGCC	4
ATF7_HUMAN	DBD	HTS	Yang2017	TGGGCG30NCGT	4
ATF7_HUMAN	FL	HTS	Jolma2013	TGGGCG30NCGT	6
ATF7_HUMAN	eDBD	HTS	Yin2017	TCCAAG40NAAC	4
ATF7_HUMAN	eDBD	mHTS	Yin2017	TGCGTC40NTTA	4
ATOH1_HUMAN	eDBD	HTS	Yin2017	TCAGCA40NCTC	4
ATOH1_HUMAN	eDBD	mHTS	Yin2017	TCTTCG40NGAT	4
ATOH1_MOUSE	DBD	HTS	Yang2017	TAGTCC20NCTT	4
ATOH1_MOUSE	FL	HTS	Jolma2013	TAGTCC20NCTT	4
ATOH7_HUMAN	eDBD	HTS	Yin2017	TCAAAC40NAAC	4
ATOH7_HUMAN	eDBD	mHTS	Yin2017	TGTGGG40NAAC	4
BACH2_HUMAN	eDBD	HTS	Yin2017	TTCGAG40NGCG	4
BACH2_HUMAN	eDBD	mHTS	Yin2017	TAGCAT40NAGG	4
BARH1_HUMAN	eDBD	HTS	Yin2017	TTAGCG40NAGA	4
BARH1_HUMAN	eDBD	mHTS	Yin2017	TAAACG40NGCC	4
BARH1_MOUSE	DBD	HTS	Yang2017	TCAGTC20NCG	4
BARH1_MOUSE	FL	HTS	Jolma2013	TCAGTC20NCG	4
BARH2_HUMAN	DBD	HTS	Yang2017	TATTGT20NGTG	4
BARH2_HUMAN	FL	HTS	Jolma2013	TATTGT20NGTG	4
BARH2_HUMAN	FL	HTS	Jolma2013	TCCAGT40NGAC	6
BARH2_HUMAN	FL	HTS	Yang2017	TCCAGT40NGAC	4
BARH2_HUMAN	FL	HTS	Yin2017	TGGGAG40NAGG	4
BARH2_HUMAN	FL	mHTS	Yin2017	TAGGGA40NCTG	4
BARH2_HUMAN	eDBD	HTS	Yin2017	TCTCCA40NGGA	4
BARH2_HUMAN	eDBD	mHTS	Yin2017	TAAAGA40NTCC	4
BARX1_HUMAN	DBD	HTS	Yang2017	TATTCG20NCTG	4
BARX1_HUMAN	FL	HTS	Jolma2013	TATTCG20NCTG	4
BARX2_HUMAN	FL	HTS	Yin2017	TAGTTA40NGTG	4
BARX2_HUMAN	FL	mHTS	Yin2017	TACTCT40NAAC	4
BATF3_HUMAN	DBD	HTS	Yang2017	TAAGAC20NAGA	4
BATF3_HUMAN	FL	HTS	Jolma2013	TAAGAC20NAGA	4
BATF3_HUMAN	FL	HTS	Yin2017	TTAAAT40NAAT	4
BATF3_HUMAN	FL	mHTS	Yin2017	TTATAT40NACC	4
BATF3_HUMAN	eDBD	HTS	Yin2017	TGCAAA40NGAA	4
BATF3_HUMAN	eDBD	mHTS	Yin2017	TTAGGC40NATA	4
BATF_HUMAN	FL	HTS	Yin2017	TTACAG40NGTG	4
BATF_HUMAN	FL	mHTS	Yin2017	TCACTT40NTTG	4
BBX_HUMAN	eDBD	HTS	Yin2017	TCGGGT40NAAG	4
BBX_HUMAN	eDBD	HTS	Yin2017	TGGACT40NAAT	4
BBX_HUMAN	eDBD	mHTS	Yin2017	TGTCTC40NTCA	4
BBX_HUMAN	eDBD	mHTS	Yin2017	TCTAGA40NCGA	4
BC11B_HUMAN	eDBD	HTS	Yin2017	TTCACC40NGCT	4
BC11B_HUMAN	eDBD	mHTS	Yin2017	TCATTC40NATT	4
BCL6B_HUMAN	DBD	HTS	Yang2017	TGCGGG20NGA	4
BCL6B_HUMAN	FL	HTS	Jolma2013	TGCGGG20NGA	4
BCL6B_HUMAN	eDBD	HTS	Yin2017	TGAAGC40NCTA	4
BCL6B_HUMAN	eDBD	mHTS	Yin2017	TCAGCG40NATG	4
BCL6_HUMAN	eDBD	HTS	Yin2017	TTTAGG40NTCT	4
BCL6_HUMAN	eDBD	mHTS	Yin2017	TAAGAT40NATG	4
BHA15_HUMAN	DBD	HTS	Yang2017	TCCGTG20NCG	4
BHA15_HUMAN	FL	HTS	Jolma2013	TCCGTG20NCG	4
BHA15_HUMAN	eDBD	HTS	Yin2017	TCCCGC40NACA	4
BHA15_HUMAN	eDBD	mHTS	Yin2017	TGATCG40NATC	4
BHE22_HUMAN	DBD	HTS	Yang2017	TCTTGA20NGTG	4
BHE22_HUMAN	FL	HTS	Jolma2013	TCTTGA20NGTG	4
BHE22_HUMAN	eDBD	HTS	Yin2017	TCGGAC40NCCA	4
BHE22_HUMAN	eDBD	mHTS	Yin2017	TTGTCT40NGCT	4
BHE23_HUMAN	DBD	HTS	Yang2017	TATATC20NCG	4
BHE23_HUMAN	FL	HTS	Jolma2013	TATATC20NCG	4
BHE23_HUMAN	FL	HTS	Yin2017	TTGCTC40NGAA	4
BHE23_HUMAN	FL	mHTS	Yin2017	TCCCTA40NGAA	4
BHE23_HUMAN	eDBD	HTS	Yin2017	TTCACC40NGCT	4
BHE23_HUMAN	eDBD	mHTS	Yin2017	TCATTC40NATT	4
BHE40_HUMAN	DBD	HTS	Yang2017	TGGGAC20NGA	3
BHE40_HUMAN	FL	HTS	Jolma2013	TGGGAC20NGA	4
BHE40_HUMAN	eDBD	HTS	Yin2017	TTAGCT40NCCT	4
BHE40_HUMAN	eDBD	HTS	Yin2017	TGCTGG40NGCC	4
BHE40_HUMAN	eDBD	mHTS	Yin2017	TGAAAT40NCAA	4
BHE40_HUMAN	eDBD	mHTS	Yin2017	TTAGTG40NACC	4
BHE40_MOUSE	DBD	HTS	Yang2017	TAATTC20NCG	4
BHE40_MOUSE	DBD	HTS	Yang2017	TCAAGG20NGAA	4
BHE40_MOUSE	FL	HTS	Jolma2013	TAATTC20NCG	4
BHE40_MOUSE	FL	HTS	Jolma2013	TCAAGG20NGAA	4
BHE41_HUMAN	FL	HTS	Jolma2013	TCAAAA20NCG	4
BHE41_HUMAN	FL	HTS	Jolma2013	TGTGCT20NCGG	4
BHE41_HUMAN	FL	HTS	Yang2017	TCAAAA20NCG	4
BHE41_HUMAN	FL	HTS	Yang2017	TGTGCT20NCGG	4
BHE41_HUMAN	eDBD	HTS	Yin2017	TGGCGT40NCCT	4
BHE41_HUMAN	eDBD	mHTS	Yin2017	TTTAAA40NTAT	4
BMAL1_HUMAN	DBD	HTS	Yang2017	TCAAAA20NCG	4
BMAL1_HUMAN	FL	HTS	Jolma2013	TCAAAA20NCG	4
BMAL1_HUMAN	eDBD	HTS	Yin2017	TCTCCG40NCGC	4
BMAL1_HUMAN	eDBD	mHTS	Yin2017	TATACA40NGTC	4
BSH_HUMAN	DBD	HTS	Yang2017	TATGAA20NCG	4
BSH_HUMAN	FL	HTS	Jolma2013	TATGAA20NCG	4
BSH_HUMAN	eDBD	HTS	Yin2017	TGTATA40NGGT	4
BSH_HUMAN	eDBD	mHTS	Yin2017	TTGTCG40NACC	4
CDX1_HUMAN	DBD	HTS	Yang2017	TCAACC20NCAA	4
CDX1_HUMAN	FL	HTS	Jolma2013	TCAACC20NCAA	4
CDX1_HUMAN	eDBD	HTS	Yin2017	TAGCGT40NTCA	4
CDX1_HUMAN	eDBD	HTS	Yin2017	TCTAAG40NTTA	4
CDX1_HUMAN	eDBD	mHTS	Yin2017	TCCCAT40NTGT	4
CDX1_HUMAN	eDBD	mHTS	Yin2017	TTAAGC40NAGT	4
CDX2_HUMAN	DBD	HTS	Yang2017	TACTTG20NCG	4
CDX2_HUMAN	FL	HTS	Jolma2013	TACTTG20NCG	4
CDX2_HUMAN	eDBD	HTS	Yin2017	TGGCCT40NTAT	4
CDX2_HUMAN	eDBD	mHTS	Yin2017	TGGCAG40NCCT	4
CDX4_HUMAN	FL	HTS	Yin2017	TACAGC40NCTT	4
CDX4_HUMAN	FL	mHTS	Yin2017	TTTACA40NGCT	4
CEBPB_HUMAN	DBD	HTS	Yang2017	TGGACA20NGA	4
CEBPB_HUMAN	FL	HTS	Jolma2013	TCAACC20NCAA	4
CEBPB_HUMAN	FL	HTS	Jolma2013	TGGACA20NGA	4
CEBPB_HUMAN	FL	HTS	Yang2017	TCAACC20NCAA	4
CEBPB_HUMAN	eDBD	HTS	Yin2017	TTTACA40NGCT	4
CEBPB_HUMAN	eDBD	HTS	Yin2017	TCATTC40NATT	4
CEBPB_HUMAN	eDBD	mHTS	Yin2017	TATAAA40NACG	4
CEBPB_HUMAN	eDBD	mHTS	Yin2017	TATAGC40NGAC	4
CEBPB_MOUSE	DBD	HTS	Yang2017	TCCTAA20NATC	4
CEBPB_MOUSE	FL	HTS	Jolma2013	TCCTAA20NATC	4
CEBPD_HUMAN	DBD	HTS	Yang2017	TAATGA20NCG	4
CEBPD_HUMAN	FL	HTS	Jolma2013	TAATGA20NCG	4
CEBPD_HUMAN	eDBD	HTS	Yin2017	TGACCA40NTCC	4
CEBPD_HUMAN	eDBD	mHTS	Yin2017	TCGTGC40NACC	4
CEBPE_HUMAN	DBD	HTS	Yang2017	TGAGGC20NGA	4
CEBPE_HUMAN	FL	HTS	Jolma2013	TGAGGC20NGA	4
CEBPE_HUMAN	eDBD	HTS	Yin2017	TCAGGT40NAGG	4
CEBPE_HUMAN	eDBD	HTS	Yin2017	TGTAGA40NTGT	4
CEBPE_HUMAN	eDBD	mHTS	Yin2017	TAGCCC40NGTA	4
CEBPE_HUMAN	eDBD	mHTS	Yin2017	TTAGGC40NATA	4
CEBPG_HUMAN	DBD	HTS	Yang2017	TAGACG20NTA	4
CEBPG_HUMAN	FL	HTS	Jolma2013	TAAAAT20NCG	4
CEBPG_HUMAN	FL	HTS	Jolma2013	TAGACG20NTA	5
CEBPG_HUMAN	FL	HTS	Yang2017	TAAAAT20NCG	4
CEBPG_HUMAN	FL	HTS	Yin2017	TCCACC40NTTA	4
CEBPG_HUMAN	FL	mHTS	Yin2017	TCCACA40NGCC	4
CEBPG_HUMAN	eDBD	HTS	Yin2017	TACTTT40NTCT	4
CEBPG_HUMAN	eDBD	mHTS	Yin2017	TCGGTA40NTGA	4
CENPB_HUMAN	FL	HTS	Jolma2013	TGCTGT20NGTC	4
CENPB_HUMAN	FL	HTS	Yang2017	TGCTGT20NGTC	4
CLOCK_HUMAN	DBD	HTS	Yang2017	TGAGAT20NAGA	4
CLOCK_HUMAN	FL	HTS	Jolma2013	TGAGAT20NAGA	4
CLOCK_HUMAN	eDBD	HTS	Yin2017	TTGAAT40NTAC	4
CLOCK_HUMAN	eDBD	mHTS	Yin2017	TAAATA40NTAT	4
COE1_HUMAN	FL	HTS	Jolma2013	TATAAG20NCG	4
COE1_HUMAN	FL	HTS	Yang2017	TATAAG20NCG	4
COT1_HUMAN	DBD	HTS	Yang2017	TCTGAC30NAGG	4
COT1_HUMAN	FL	HTS	Jolma2013	TCTGAC20NGA	4
COT1_HUMAN	FL	HTS	Jolma2013	TCTGAC30NAGG	6
COT1_HUMAN	FL	HTS	Yang2017	TCTGAC20NGA	4
COT1_HUMAN	FL	HTS	Yin2017	TAGAGC40NTAG	4
COT1_HUMAN	FL	mHTS	Yin2017	TCCCTT40NCAT	4
COT1_HUMAN	eDBD	HTS	Yin2017	TCTAAG40NTTA	4
COT1_HUMAN	eDBD	mHTS	Yin2017	TTAAGC40NAGT	4
CPEB1_HUMAN	FL	HTS	Jolma2013	TAACCC20NCG	4
CPEB1_HUMAN	FL	HTS	Yang2017	TAACCC20NCG	4
CR3L1_HUMAN	DBD	HTS	Yang2017	TAAACA20NCAA	4
CR3L1_HUMAN	FL	HTS	Jolma2013	TAAACA20NCAA	4
CR3L1_HUMAN	FL	HTS	Jolma2013	TAGAGT20NCG	4
CR3L1_HUMAN	FL	HTS	Jolma2013	TGGGTA30NTGT	6
CR3L1_HUMAN	FL	HTS	Yang2017	TAGAGT20NCG	4
CR3L1_HUMAN	FL	HTS	Yin2017	TCTTTA40NGGA	4
CR3L1_HUMAN	FL	mHTS	Yin2017	TTGCGG40NACA	4
CR3L1_HUMAN	eDBD	HTS	Yin2017	TTGTCC40NTAG	4
CR3L1_HUMAN	eDBD	mHTS	Yin2017	TGCATA40NTCA	4
CR3L2_MOUSE	DBD	HTS	Yang2017	TAACGG20NGCA	4
CR3L2_MOUSE	FL	HTS	Jolma2013	TAACGG20NGCA	4
CR3L4_HUMAN	eDBD	HTS	Yin2017	TATTTC40NGCA	4
CR3L4_HUMAN	eDBD	mHTS	Yin2017	TAGGCT40NACC	4
CREB1_HUMAN	FL	HTS	Yin2017	TCCCGC40NACA	4
CREB1_HUMAN	FL	mHTS	Yin2017	TGATCG40NATC	4
CREB1_HUMAN	eDBD	HTS	Yin2017	TTTGAC40NGGT	4
CREB1_HUMAN	eDBD	mHTS	Yin2017	TGCACC40NAGA	4
CREB3_HUMAN	FL	HTS	Jolma2013	TAGAAC20NCG	4
CREB3_HUMAN	FL	HTS	Yang2017	TAGAAC20NCG	4
CREB3_HUMAN	FL	HTS	Yin2017	TCACAT40NATG	4
CREB3_HUMAN	FL	mHTS	Yin2017	TGTCCC40NGGT	4
CREB5_HUMAN	FL	HTS	Yin2017	TTACAA40NTAC	4
CREB5_HUMAN	FL	mHTS	Yin2017	TTATGG40NCCA	4
CREB5_HUMAN	eDBD	HTS	Yin2017	TCCGAG40NTGG	4
CREB5_HUMAN	eDBD	mHTS	Yin2017	TGGGTG40NGGA	4
CREB5_MOUSE	DBD	HTS	Yang2017	TATCGC20NCG	4
CREB5_MOUSE	FL	HTS	Jolma2013	TATCGC20NCG	4
CREM_HUMAN	eDBD	HTS	Yin2017	TAAGTC40NCGT	4
CREM_HUMAN	eDBD	mHTS	Yin2017	TGAAGA40NATG	4
CRX_HUMAN	FL	HTS	Yin2017	TATATA40NGCT	4
CRX_HUMAN	FL	mHTS	Yin2017	TGAACA40NAAT	4
CTCF_HUMAN	FL	HTS	Jolma2013	TAGCGA20NGCT	4
CUX1_HUMAN	DBD	HTS	Yang2017	TAGCAG40NACT	4
CUX1_HUMAN	FL	HTS	Jolma2013	TAGCAG40NACT	6
CUX1_HUMAN	eDBD	HTS	Yin2017	TTAGCG40NAGA	4
CUX1_HUMAN	eDBD	mHTS	Yin2017	TAAACG40NGCC	4
CUX2_HUMAN	DBD	HTS	Yang2017	TAGCCT40NCCT	4
CUX2_HUMAN	FL	HTS	Jolma2013	TAGCCT40NCCT	6
CUX2_HUMAN	eDBD	HTS	Yin2017	TCCACC40NTTA	4
CUX2_HUMAN	eDBD	mHTS	Yin2017	TCCACA40NGCC	4
DBP_HUMAN	DBD	HTS	Yang2017	TAACTT20NCG	4
DBP_HUMAN	FL	HTS	Jolma2013	TAACTT20NCG	4
DBP_HUMAN	FL	HTS	Jolma2013	TGCGGG20NGGC	4
DBP_HUMAN	FL	HTS	Yang2017	TGCGGG20NGGC	4
DBP_HUMAN	FL	HTS	Yin2017	TGGCGT40NCCT	4
DBP_HUMAN	FL	mHTS	Yin2017	TTTAAA40NTAT	4
DBP_HUMAN	eDBD	HTS	Yin2017	TGGACC40NAAC	4
DBP_HUMAN	eDBD	mHTS	Yin2017	TCCAGC40NGGC	4
DBP_MOUSE	DBD	HTS	Yang2017	TAAATG20NCG	4
DBP_MOUSE	FL	HTS	Jolma2013	TAAATG20NCG	4
DLX1_HUMAN	DBD	HTS	Yang2017	TCTTGA20NGA	4
DLX1_HUMAN	FL	HTS	Jolma2013	TCTTGA20NGA	4
DLX1_HUMAN	FL	HTS	Yin2017	TCCATG40NCAC	4
DLX1_HUMAN	FL	mHTS	Yin2017	TTAGAT40NGTG	4
DLX1_HUMAN	eDBD	HTS	Yin2017	TCTAGA40NCGA	4
DLX1_HUMAN	eDBD	HTS	Yin2017	TGGTCA40NGTG	4
DLX1_HUMAN	eDBD	mHTS	Yin2017	TGGGTC40NAAG	4
DLX1_HUMAN	eDBD	mHTS	Yin2017	TAGGCC40NTAT	4
DLX1_MOUSE	DBD	HTS	Yang2017	TGAGAT20NCG	4
DLX1_MOUSE	FL	HTS	Jolma2013	TGAGAT20NCG	5
DLX2_HUMAN	DBD	HTS	Yang2017	TTCATG20NTA	4
DLX2_HUMAN	FL	HTS	Jolma2013	TTCATG20NTA	4
DLX2_HUMAN	FL	HTS	Yin2017	TGGGAG40NAGG	4
DLX2_HUMAN	FL	mHTS	Yin2017	TCACCA40NATG	4
DLX2_HUMAN	eDBD	HTS	Yin2017	TGTCTG40NAGG	4
DLX2_HUMAN	eDBD	mHTS	Yin2017	TAAGTT40NGAT	4
DLX2_MOUSE	DBD	HTS	Yang2017	TCGCCA20NCCT	4
DLX2_MOUSE	FL	HTS	Jolma2013	TCGCCA20NCCT	3
DLX3_HUMAN	DBD	HTS	Yang2017	TATGTT20NCG	4
DLX3_HUMAN	FL	HTS	Jolma2013	TATGTT20NCG	4
DLX3_HUMAN	FL	HTS	Yin2017	TGGAGA40NCCA	4
DLX3_HUMAN	FL	mHTS	Yin2017	TAGTCT40NGCA	4
DLX3_HUMAN	eDBD	HTS	Yin2017	TCCACA40NGCC	4
DLX3_HUMAN	eDBD	mHTS	Yin2017	TCCAGC40NGGC	4
DLX4_HUMAN	DBD	HTS	Yang2017	TCTTCT20NGA	4
DLX4_HUMAN	FL	HTS	Jolma2013	TCTTCT20NGA	4
DLX4_HUMAN	FL	HTS	Yin2017	TCGTGG40NTCT	4
DLX4_HUMAN	FL	mHTS	Yin2017	TACTGT40NCGC	4
DLX4_HUMAN	eDBD	HTS	Yin2017	TCAGCC40NTTC	4
DLX4_HUMAN	eDBD	HTS	Yin2017	TCGAGT40NACT	4
DLX4_HUMAN	eDBD	mHTS	Yin2017	TCGGCA40NAGC	4
DLX4_HUMAN	eDBD	mHTS	Yin2017	TTAGGT40NTAA	4
DLX5_HUMAN	FL	HTS	Jolma2013	AGGGC14N	4
DLX5_HUMAN	FL	HTS	Yang2017	AGGGC14N	4
DLX5_HUMAN	FL	HTS	Yin2017	TACGGT40NTAC	4
DLX5_HUMAN	FL	mHTS	Yin2017	TCTATA40NTAT	4
DLX5_HUMAN	eDBD	HTS	Yin2017	TGTGCG40NTAG	4
DLX5_HUMAN	eDBD	HTS	Yin2017	TACGAA40NAGA	4
DLX5_HUMAN	eDBD	mHTS	Yin2017	TAGATT40NACA	4
DLX5_HUMAN	eDBD	mHTS	Yin2017	TCATGT40NCTG	4
DLX6_HUMAN	DBD	HTS	Yang2017	TGCGGG20NGA	4
DLX6_HUMAN	FL	HTS	Jolma2013	TGCGGG20NGA	4
DLX6_HUMAN	eDBD	HTS	Yin2017	TGGTGG40NTAA	4
DLX6_HUMAN	eDBD	mHTS	Yin2017	TCCGGA40NGTC	4
DMBX1_HUMAN	DBD	HTS	Yang2017	TAACCC20NCCA	4
DMBX1_HUMAN	FL	HTS	Jolma2013	TAACCC20NCCA	4
DMBX1_HUMAN	eDBD	HTS	Yin2017	TGTAGC40NCCT	4
DMBX1_HUMAN	eDBD	HTS	Yin2017	TCCTCA40NAAC	4
DMBX1_HUMAN	eDBD	mHTS	Yin2017	TGGCAC40NAAG	4
DMBX1_HUMAN	eDBD	mHTS	Yin2017	TGACGC40NCAC	4
DMRT1_HUMAN	FL	HTS	Yin2017	TCTCCT40NCCT	4
DMRT1_HUMAN	FL	mHTS	Yin2017	TCTCAT40NTGT	4
DMRT3_HUMAN	eDBD	HTS	Yin2017	TCTAGG40NCTG	4
DMRT3_HUMAN	eDBD	mHTS	Yin2017	TACCGC40NTAC	4
DMRTA_HUMAN	FL	HTS	Yin2017	TCAGGG40NGCA	4
DMRTA_HUMAN	FL	mHTS	Yin2017	TCAGGC40NACG	4
DMRTD_HUMAN	FL	HTS	Yin2017	TCGTTC40NATA	4
DMRTD_HUMAN	FL	mHTS	Yin2017	TCAGGC40NACG	4
DMRTD_HUMAN	eDBD	HTS	Yin2017	TCACAT40NATG	4
DMRTD_HUMAN	eDBD	mHTS	Yin2017	TGTCCC40NGGT	4
DMTA2_HUMAN	eDBD	HTS	Yin2017	TGGTGG40NTAA	4
DMTA2_HUMAN	eDBD	mHTS	Yin2017	TCCGGA40NGTC	4
DPF1_HUMAN	eDBD	HTS	Yin2017	TTGCTT40NCCA	4
DPF1_HUMAN	eDBD	mHTS	Yin2017	TCCTTC40NATT	4
DPRX_HUMAN	DBD	HTS	Yang2017	TCGAAG30NAAT	4
DPRX_HUMAN	FL	HTS	Jolma2013	TCGAAG30NAAT	6
DPRX_HUMAN	eDBD	HTS	Yin2017	TTTCAT40NGCA	4
DPRX_HUMAN	eDBD	mHTS	Yin2017	TCATAC40NTTA	4
DRGX_HUMAN	DBD	HTS	Yang2017	TCCCTC20NCG	3
DRGX_HUMAN	FL	HTS	Jolma2013	TCCCTC20NCG	4
DRGX_HUMAN	eDBD	HTS	Yin2017	TACTAC40NGCC	4
DRGX_HUMAN	eDBD	mHTS	Yin2017	TTGAAG40NCTC	4
DUXA_HUMAN	DBD	HTS	Yang2017	TTCACA20NTA	4
DUXA_HUMAN	FL	HTS	Jolma2013	TTCACA20NTA	4
DUXA_HUMAN	eDBD	HTS	Yin2017	TGTGAT40NGCA	4
DUXA_HUMAN	eDBD	mHTS	Yin2017	TAACGC40NGTG	4
E2F1_HUMAN	DBD	HTS	Yang2017	CAATT14N	2
E2F1_HUMAN	FL	HTS	Jolma2013	CAATT14N	4
E2F1_HUMAN	FL	HTS	Yin2017	TTCGCC40NGAC	4
E2F1_HUMAN	FL	mHTS	Yin2017	TGCTTC40NTTA	4
E2F2_HUMAN	DBD	HTS	Yang2017	TACTCA20NCG	4
E2F2_HUMAN	FL	HTS	Jolma2013	TACTCA20NCG	4
E2F2_HUMAN	eDBD	HTS	Yin2017	TTCAAG40NGCC	4
E2F2_HUMAN	eDBD	mHTS	Yin2017	TTTGCG40NGCT	4
E2F3_HUMAN	DBD	HTS	Yang2017	TTACAT20NACA	4
E2F3_HUMAN	FL	HTS	Jolma2013	TTACAT20NACA	4
E2F3_HUMAN	eDBD	HTS	Yin2017	TTGTCT40NGCT	4
E2F3_HUMAN	eDBD	mHTS	Yin2017	TTGACT40NAGT	4
E2F4_HUMAN	DBD	HTS	Yang2017	AGCAG14N	4
E2F4_HUMAN	FL	HTS	Jolma2013	AGCAG14N	4
E2F4_HUMAN	eDBD	HTS	Yin2017	TCAGGG40NGCA	4
E2F4_HUMAN	eDBD	mHTS	Yin2017	TGGCCG40NGCT	4
E2F7_HUMAN	DBD	HTS	Yang2017	TCACAC20NACA	4
E2F7_HUMAN	FL	HTS	Jolma2013	TCACAC20NACA	4
E2F7_HUMAN	eDBD	HTS	Yin2017	TACGAA40NAGA	4
E2F7_HUMAN	eDBD	mHTS	Yin2017	TCATGT40NCTG	4
E2F8_HUMAN	DBD	HTS	Yang2017	GGCTT14N	4
E2F8_HUMAN	FL	HTS	Jolma2013	GGCTT14N	4
E2F8_HUMAN	eDBD	HTS	Yin2017	TCAGGG40NGCA	4
E2F8_HUMAN	eDBD	HTS	Yin2017	TCCATC40NTGA	4
E2F8_HUMAN	eDBD	mHTS	Yin2017	TGGCCG40NGCT	4
E2F8_HUMAN	eDBD	mHTS	Yin2017	TGCTTG40NTGC	4
EGR1_HUMAN	DBD	HTS	Yang2017	TCTCTT20NGA	4
EGR1_HUMAN	FL	HTS	Jolma2013	TACTAT20NATC	3
EGR1_HUMAN	FL	HTS	Jolma2013	TCTCTT20NGA	4
EGR1_HUMAN	FL	HTS	Yang2017	TACTAT20NATC	4
EGR1_HUMAN	eDBD	HTS	Yin2017	TAGACA40NGTC	4
EGR1_HUMAN	eDBD	HTS	Yin2017	TTGTAC40NGTA	4
EGR1_HUMAN	eDBD	mHTS	Yin2017	TCCGCT40NGCG	4
EGR1_HUMAN	eDBD	mHTS	Yin2017	TCAGCC40NTTC	4
EGR1_MOUSE	DBD	HTS	Yang2017	TGCGCC20NCG	4
EGR1_MOUSE	FL	HTS	Jolma2013	TGCGCC20NCG	5
EGR2_HUMAN	DBD	HTS	Yang2017	TCGGCC20NGA	4
EGR2_HUMAN	FL	HTS	Jolma2013	TCATCA20NCTA	4
EGR2_HUMAN	FL	HTS	Jolma2013	TCGGCC20NGA	4
EGR2_HUMAN	FL	HTS	Yang2017	TCATCA20NCTA	4
EGR2_HUMAN	FL	HTS	Yin2017	TACCCT40NTTA	4
EGR2_HUMAN	FL	mHTS	Yin2017	TTATGA40NCAG	4
EGR3_HUMAN	DBD	HTS	Yang2017	TTAAGA20NGAA	4
EGR3_HUMAN	FL	HTS	Jolma2013	TTAAGA20NGAA	4
EGR3_HUMAN	FL	HTS	Yin2017	TCCATC40NTGA	4
EGR3_HUMAN	FL	mHTS	Yin2017	TGCTTG40NTGC	4
EGR3_MOUSE	DBD	HTS	Yang2017	TCATGC20NGTA	4
EGR3_MOUSE	FL	HTS	Jolma2013	TCATGC20NGTA	4
EGR4_HUMAN	DBD	HTS	Yang2017	TAGCGA40NGCT	4
EGR4_HUMAN	DBD	HTS	Yang2017	TGCGCC20NCGC	2
EGR4_HUMAN	FL	HTS	Jolma2013	TAGCGA40NGCT	6
EGR4_HUMAN	FL	HTS	Jolma2013	TGCGCC20NCGC	4
EGR4_HUMAN	eDBD	HTS	Yin2017	TTTCTA40NCAT	4
EGR4_HUMAN	eDBD	mHTS	Yin2017	TAGTTC40NATC	4
ELF1_HUMAN	FL	HTS	Jolma2013	TATGGG20NCG	4
ELF1_HUMAN	FL	HTS	Jolma2013	TGGGTA20NGA	6
ELF1_HUMAN	FL	HTS	Yang2017	TATGGG20NCG	4
ELF1_HUMAN	FL	HTS	Yin2017	TAAGCA40NGTC	4
ELF1_HUMAN	FL	mHTS	Yin2017	TATGAC40NTCA	4
ELF1_HUMAN	eDBD	HTS	Yin2017	TGAACC40NCCA	4
ELF1_HUMAN	eDBD	mHTS	Yin2017	TCACTT40NTTG	4
ELF2_HUMAN	FL	HTS	Yin2017	TTCGCC40NGAC	4
ELF2_HUMAN	FL	mHTS	Yin2017	TGCTTC40NTTA	4
ELF2_HUMAN	eDBD	HTS	Yin2017	TGTCCC40NGGT	4
ELF2_HUMAN	eDBD	HTS	Yin2017	TTAGCT40NCCT	4
ELF2_HUMAN	eDBD	mHTS	Yin2017	TAGGAG40NAGT	4
ELF2_HUMAN	eDBD	mHTS	Yin2017	TGAAAT40NCAA	4
ELF3_HUMAN	DBD	HTS	Yang2017	TCCGTG20NTGC	4
ELF3_HUMAN	FL	HTS	Jolma2013	TCCGTG20NTGC	4
ELF3_HUMAN	FL	HTS	Yin2017	TATGTA40NTGT	4
ELF3_HUMAN	FL	mHTS	Yin2017	TCTAAC40NACC	4
ELF3_HUMAN	eDBD	HTS	Yin2017	TACATC40NATA	4
ELF3_HUMAN	eDBD	mHTS	Yin2017	TCCTCT40NGTC	4
ELF4_HUMAN	eDBD	HTS	Yin2017	TGCGGT40NTCA	4
ELF4_HUMAN	eDBD	HTS	Yin2017	TCAGCA40NCTC	4
ELF4_HUMAN	eDBD	mHTS	Yin2017	TGTTAA40NACT	4
ELF4_HUMAN	eDBD	mHTS	Yin2017	TCTTCG40NGAT	4
ELF5_HUMAN	DBD	HTS	Yang2017	TGCCGC20NCG	4
ELF5_HUMAN	FL	HTS	Jolma2013	TCTCGG20NGA	4
ELF5_HUMAN	FL	HTS	Jolma2013	TGCCGC20NCG	4
ELF5_HUMAN	FL	HTS	Yang2017	TCTCGG20NGA	4
ELF5_HUMAN	FL	HTS	Yin2017	TCTGCA40NATA	4
ELF5_HUMAN	FL	mHTS	Yin2017	TCTAAA40NCGC	4
ELF5_HUMAN	eDBD	HTS	Yin2017	TCATTC40NATT	4
ELF5_HUMAN	eDBD	HTS	Yin2017	TCGTCA40NCTA	4
ELF5_HUMAN	eDBD	mHTS	Yin2017	TACCGG40NAGT	4
ELF5_HUMAN	eDBD	mHTS	Yin2017	TTCTCG40NTTC	4
ELF5_MOUSE	DBD	HTS	Yang2017	TATTGT20NCG	4
ELF5_MOUSE	FL	HTS	Jolma2013	TATTGT20NCG	4
ELK1_HUMAN	DBD	HTS	Yang2017	TCGGAA20NAGT	4
ELK1_HUMAN	FL	HTS	Jolma2013	TAGCAG30NACT	6
ELK1_HUMAN	FL	HTS	Jolma2013	TCGGAA20NAGT	4
ELK1_HUMAN	FL	HTS	Jolma2013	TGAGTG20NTGA	4
ELK1_HUMAN	FL	HTS	Yang2017	TGAGTG20NTGA	4
ELK1_HUMAN	FL	HTS	Yin2017	TCAGTT40NTTG	4
ELK1_HUMAN	FL	mHTS	Yin2017	TGTTAG40NACC	4
ELK1_HUMAN	eDBD	HTS	Yin2017	TGAGCG40NTTG	4
ELK1_HUMAN	eDBD	HTS	Yin2017	TGCCGA40NGTA	4
ELK1_HUMAN	eDBD	mHTS	Yin2017	TCGCAA40NTGT	4
ELK1_HUMAN	eDBD	mHTS	Yin2017	TGGTAC40NTCT	4
ELK3_HUMAN	DBD	HTS	Yang2017	TCGGGG20NGGT	4
ELK3_HUMAN	FL	HTS	Jolma2013	TCGGGG20NGGT	4
ELK3_HUMAN	FL	HTS	Yin2017	TGTCAG40NGAC	4
ELK3_HUMAN	FL	mHTS	Yin2017	TTCGAA40NGAC	4
ELK3_HUMAN	eDBD	HTS	Yin2017	TTGAAC40NGCT	4
ELK3_HUMAN	eDBD	HTS	Yin2017	TCCCTG40NGTA	4
ELK3_HUMAN	eDBD	mHTS	Yin2017	TCATAA40NAGC	4
ELK3_HUMAN	eDBD	mHTS	Yin2017	TTGAAT40NTAC	4
ELK3_MOUSE	DBD	HTS	Yang2017	TGAGTG20NTGA	4
ELK3_MOUSE	FL	HTS	Jolma2013	TGAGTG20NTGA	4
ELK4_HUMAN	FL	HTS	Jolma2013	TAGGGC40NGGT	4
ELK4_HUMAN	FL	HTS	Yin2017	TCCGCC40NTCA	4
ELK4_HUMAN	FL	mHTS	Yin2017	TTGCGG40NACA	4
EMX1_HUMAN	DBD	HTS	Yang2017	TCGCAT30NACT	4
EMX1_HUMAN	FL	HTS	Jolma2013	TCGCAT30NACT	6
EMX1_HUMAN	FL	HTS	Yin2017	TTTAGG40NTCT	4
EMX1_HUMAN	FL	mHTS	Yin2017	TAAGAT40NATG	4
EMX1_HUMAN	eDBD	HTS	Yin2017	TTAGCA40NGGT	4
EMX1_HUMAN	eDBD	mHTS	Yin2017	TGGACG40NAAG	4
EMX2_HUMAN	DBD	HTS	Yang2017	TGGTTC30NTTT	4
EMX2_HUMAN	FL	HTS	Jolma2013	TGGTTC30NTTT	6
EMX2_HUMAN	eDBD	HTS	Yin2017	TCAGGG40NGCA	4
EMX2_HUMAN	eDBD	mHTS	Yin2017	TGGCCG40NGCT	4
EOMES_HUMAN	DBD	HTS	Yang2017	TGTAAA30NAAG	4
EOMES_HUMAN	FL	HTS	Jolma2013	TGTAAA30NAAG	6
EOMES_HUMAN	eDBD	HTS	Yin2017	TTAGCT40NCCT	4
EOMES_HUMAN	eDBD	mHTS	Yin2017	TGAAAT40NCAA	4
ERF_HUMAN	DBD	HTS	Yang2017	TCAGAG20NCG	4
ERF_HUMAN	FL	HTS	Jolma2013	TCAGAG20NCG	4
ERG_HUMAN	DBD	HTS	Yang2017	TCTACA20NCAG	4
ERG_HUMAN	FL	HTS	Jolma2013	TCTACA20NCAG	4
ERG_HUMAN	FL	HTS	Jolma2013	TGCAAG20NAAC	4
ERG_HUMAN	FL	HTS	Yang2017	TGCAAG20NAAC	4
ERG_HUMAN	FL	HTS	Yin2017	TCCCGG40NTAC	4
ERG_HUMAN	FL	mHTS	Yin2017	TGCGGC40NAGT	4
ERG_HUMAN	eDBD	HTS	Yin2017	TCCACA40NGCC	4
ERG_HUMAN	eDBD	HTS	Yin2017	TAGAGC40NTAG	4
ERG_HUMAN	eDBD	mHTS	Yin2017	TTAACG40NTAA	4
ERG_HUMAN	eDBD	mHTS	Yin2017	TCCCTT40NCAT	4
ERR1_HUMAN	DBD	HTS	Yang2017	TGACGA30NGCA	4
ERR1_HUMAN	FL	HTS	Jolma2013	TCGCAT20NACT	4
ERR1_HUMAN	FL	HTS	Jolma2013	TGACGA30NGCA	6
ERR1_HUMAN	FL	HTS	Yin2017	TCCGCG40NTCT	4
ERR1_HUMAN	FL	mHTS	Yin2017	TGAAGA40NATG	4
ERR1_HUMAN	eDBD	HTS	Yin2017	TAGACC40NAGT	4
ERR1_HUMAN	eDBD	mHTS	Yin2017	TCGGGA40NGCA	4
ERR1_MOUSE	DBD	HTS	Yang2017	TAGCTC20NCG	4
ERR1_MOUSE	FL	HTS	Jolma2013	TAGCTC20NCG	4
ERR2_HUMAN	DBD	HTS	Yang2017	ATTAC14N	4
ERR2_HUMAN	FL	HTS	Jolma2013	ATTAC14N	4
ERR2_HUMAN	eDBD	HTS	Yin2017	TGGGAG40NAGG	4
ERR2_HUMAN	eDBD	mHTS	Yin2017	TCACCA40NATG	4
ERR3_HUMAN	FL	HTS	Jolma2013	TGACGA20NGCA	4
ERR3_HUMAN	FL	HTS	Yang2017	TGACGA20NGCA	4
ERR3_HUMAN	FL	HTS	Yin2017	TGAGCT40NGCA	4
ERR3_HUMAN	FL	mHTS	Yin2017	TGACCA40NTCC	4
ERR3_HUMAN	eDBD	HTS	Yin2017	TACCTT40NCGA	4
ERR3_HUMAN	eDBD	mHTS	Yin2017	TTGTTT40NGGC	4
ESR1_HUMAN	DBD	HTS	Yang2017	TAGAGT20NCG	4
ESR1_HUMAN	FL	HTS	Jolma2013	TAGAGT20NCG	4
ESR1_HUMAN	FL	HTS	Yin2017	TGCATT40NCCT	4
ESR1_HUMAN	FL	mHTS	Yin2017	TGCCAC40NGCC	4
ESR1_HUMAN	eDBD	HTS	Yin2017	TCAAAC40NAAC	4
ESR1_HUMAN	eDBD	mHTS	Yin2017	TGTGGG40NAAC	4
ESX1_HUMAN	DBD	HTS	Yang2017	TCTCGG20NGA	4
ESX1_HUMAN	FL	HTS	Jolma2013	TCTCGG20NGA	4
ESX1_HUMAN	FL	HTS	Jolma2013	TCTTCT20NGA	4
ESX1_HUMAN	FL	HTS	Yang2017	TCTTCT20NGA	4
ESX1_HUMAN	FL	HTS	Yin2017	TACCAG40NCTA	4
ESX1_HUMAN	FL	mHTS	Yin2017	TGACTT40NGGT	4
ESX1_HUMAN	eDBD	HTS	Yin2017	TTGTTC40NAAG	4
ESX1_HUMAN	eDBD	HTS	Yin2017	TGGTAT40NTGA	4
ESX1_HUMAN	eDBD	mHTS	Yin2017	TGTTTA40NACG	4
ESX1_HUMAN	eDBD	mHTS	Yin2017	TAGTGA40NAGG	4
ETS1_HUMAN	DBD	HTS	Yang2017	TGTACC30NCAG	4
ETS1_HUMAN	FL	HTS	Jolma2013	TGTAAA20NGA	4
ETS1_HUMAN	FL	HTS	Jolma2013	TGTACC30NCAG	6
ETS1_HUMAN	FL	HTS	Yang2017	TGTAAA20NGA	4
ETS2_HUMAN	FL	HTS	Yin2017	TGTGAT40NGCA	4
ETS2_HUMAN	FL	mHTS	Yin2017	TAACGC40NGTG	4
ETV1_HUMAN	DBD	HTS	Yang2017	TCGTTA20NTTT	4
ETV1_HUMAN	FL	HTS	Jolma2013	TCGTTA20NTTT	4
ETV1_HUMAN	FL	HTS	Yin2017	TCGACA40NCGT	4
ETV1_HUMAN	FL	mHTS	Yin2017	TAACTG40NGTA	4
ETV1_HUMAN	eDBD	HTS	Yin2017	TGACCC40NGAA	4
ETV1_HUMAN	eDBD	HTS	Yin2017	TTGTGG40NCGG	4
ETV1_HUMAN	eDBD	mHTS	Yin2017	TCACGA40NTTA	4
ETV1_HUMAN	eDBD	mHTS	Yin2017	TACTTT40NTCT	4
ETV2_HUMAN	FL	HTS	Jolma2013	TGGAGC20NGAT	4
ETV2_HUMAN	eDBD	HTS	Yin2017	TTCGGG40NGAG	4
ETV2_HUMAN	eDBD	mHTS	Yin2017	TCGCAC40NCCT	4
ETV3_HUMAN	DBD	HTS	Yang2017	TCAGGA20NCG	4
ETV3_HUMAN	FL	HTS	Jolma2013	TCAGGA20NCG	4
ETV3_HUMAN	eDBD	HTS	Yin2017	TTATTC40NGAA	4
ETV3_HUMAN	eDBD	mHTS	Yin2017	TATTCT40NCTC	4
ETV4_HUMAN	DBD	HTS	Yang2017	TCTATG20NTAG	4
ETV4_HUMAN	FL	HTS	Jolma2013	TCTATG20NTAG	4
ETV4_HUMAN	FL	HTS	Yin2017	TCTCGA40NCAT	4
ETV4_HUMAN	FL	mHTS	Yin2017	TGGACG40NAAG	4
ETV4_HUMAN	eDBD	HTS	Yin2017	TATGAC40NTCA	4
ETV4_HUMAN	eDBD	HTS	Yin2017	TTCTCA40NCCT	4
ETV4_HUMAN	eDBD	mHTS	Yin2017	TATACC40NGCC	4
ETV4_HUMAN	eDBD	mHTS	Yin2017	TTTGCC40NTGA	4
ETV5_HUMAN	DBD	HTS	Yang2017	TGCACT20NGA	4
ETV5_HUMAN	FL	HTS	Jolma2013	TGCACT20NGA	4
ETV5_HUMAN	eDBD	HTS	Yin2017	TACATA40NAGA	4
ETV5_HUMAN	eDBD	mHTS	Yin2017	TGAGGG40NCTT	4
ETV6_HUMAN	FL	HTS	Jolma2013	TGAGTG20NGA	4
ETV6_HUMAN	FL	HTS	Yang2017	TGAGTG20NGA	4
ETV7_HUMAN	FL	HTS	Yin2017	TCTCTG40NGAA	4
ETV7_HUMAN	FL	mHTS	Yin2017	TTAAGC40NAGT	4
EVX1_HUMAN	DBD	HTS	Yang2017	TGGGAC20NAGT	4
EVX1_HUMAN	FL	HTS	Jolma2013	TGGGAC20NAGT	4
EVX1_HUMAN	eDBD	HTS	Yin2017	TGCTGG40NGCC	4
EVX1_HUMAN	eDBD	mHTS	Yin2017	TTAGTG40NACC	4
EVX2_HUMAN	DBD	HTS	Yang2017	TCAAGG20NGAA	4
EVX2_HUMAN	FL	HTS	Jolma2013	TCAAGG20NGAA	4
EVX2_HUMAN	eDBD	HTS	Yin2017	TTGCAA40NGTG	4
EVX2_HUMAN	eDBD	mHTS	Yin2017	TATGGC40NAGC	4
FER3L_HUMAN	FL	HTS	Yin2017	TAAATT40NCTG	4
FER3L_HUMAN	FL	mHTS	Yin2017	TAGCTT40NGAC	4
FEV_HUMAN	DBD	HTS	Yang2017	TGATCC20NCTA	4
FEV_HUMAN	FL	HTS	Jolma2013	TGATCC20NCTA	4
FEV_HUMAN	eDBD	HTS	Yin2017	TGCGCA40NCAA	4
FEV_HUMAN	eDBD	mHTS	Yin2017	TTACGT40NGGA	4
FIGLA_HUMAN	DBD	HTS	Yang2017	AGATA14N	3
FIGLA_HUMAN	FL	HTS	Jolma2013	AGATA14N	4
FIGLA_HUMAN	eDBD	HTS	Yin2017	TCGGGA40NGCA	4
FIGLA_HUMAN	eDBD	mHTS	Yin2017	TGGGCC40NGGA	4
FLI1_HUMAN	DBD	HTS	Yang2017	TCTAAT20NCG	4
FLI1_HUMAN	FL	HTS	Jolma2013	TAGGAT20NAGT	4
FLI1_HUMAN	FL	HTS	Jolma2013	TCTAAT20NCG	4
FLI1_HUMAN	FL	HTS	Yang2017	TAGGAT20NAGT	4
FLI1_HUMAN	FL	HTS	Yin2017	TCCTCA40NAAC	4
FLI1_HUMAN	FL	mHTS	Yin2017	TGACGC40NCAC	4
FLI1_HUMAN	eDBD	HTS	Yin2017	TAAACG40NGCC	4
FLI1_HUMAN	eDBD	HTS	Yin2017	TTTGGT40NCTT	4
FLI1_HUMAN	eDBD	mHTS	Yin2017	TGACGG40NCTC	4
FLI1_HUMAN	eDBD	mHTS	Yin2017	TCGTGC40NACC	4
FOSB_HUMAN	eDBD	HTS	Yin2017	TAGAGC40NTAG	4
FOSB_HUMAN	eDBD	mHTS	Yin2017	TCCCTT40NCAT	4
FOSL1_HUMAN	FL	HTS	Yin2017	TGACGG40NCTC	4
FOSL1_HUMAN	FL	mHTS	Yin2017	TATACG40NCGA	4
FOS_HUMAN	eDBD	HTS	Yin2017	TGAACT40NAAG	4
FOS_HUMAN	eDBD	mHTS	Yin2017	TTGCCT40NAAC	4
FOXA1_HUMAN	FL	HTS	Yin2017	TAGCGT40NTCA	4
FOXA1_HUMAN	FL	mHTS	Yin2017	TCCCAT40NTGT	4
FOXA1_HUMAN	eDBD	HTS	Yin2017	TTCTAA40NAAT	4
FOXA1_HUMAN	eDBD	mHTS	Yin2017	TCCCAA40NGAA	4
FOXA2_HUMAN	eDBD	HTS	Yin2017	TAGCTG40NCTA	4
FOXA2_HUMAN	eDBD	mHTS	Yin2017	TTGCGA40NGTA	4
FOXA3_HUMAN	FL	HTS	Yin2017	TGTGGT40NGGC	4
FOXA3_HUMAN	FL	mHTS	Yin2017	TGTAAG40NACT	4
FOXB1_HUMAN	DBD	HTS	Yang2017	TGAGCA30NCGA	4
FOXB1_HUMAN	FL	HTS	Jolma2013	TCTGGT20NGGG	4
FOXB1_HUMAN	FL	HTS	Jolma2013	TGAGCA30NCGA	6
FOXB1_HUMAN	FL	HTS	Yang2017	TCTGGT20NGGG	4
FOXB1_HUMAN	eDBD	HTS	Yin2017	TGCCAA40NTAG	4
FOXB1_HUMAN	eDBD	mHTS	Yin2017	TAGGAC40NACA	4
FOXC1_HUMAN	DBD	HTS	Yang2017	TGAGGC30NGGA	4
FOXC1_HUMAN	FL	HTS	Jolma2013	TGAGGC30NGGA	6
FOXC1_MOUSE	DBD	HTS	Yang2017	CCCCT14N	4
FOXC1_MOUSE	FL	HTS	Jolma2013	CCCCT14N	3
FOXC2_HUMAN	DBD	HTS	Yang2017	TGAGTG30NTGA	4
FOXC2_HUMAN	FL	HTS	Jolma2013	TGAGTG30NTGA	6
FOXC2_HUMAN	eDBD	HTS	Yin2017	TCAGAA40NAGG	4
FOXC2_HUMAN	eDBD	mHTS	Yin2017	TGTATG40NCGG	4
FOXD2_HUMAN	DBD	HTS	Yang2017	TGCTCG20NCTC	4
FOXD2_HUMAN	FL	HTS	Jolma2013	TGCTCG20NCTC	4
FOXD2_HUMAN	eDBD	HTS	Yin2017	TCGCCG40NTGC	4
FOXD2_HUMAN	eDBD	mHTS	Yin2017	TCATCT40NATT	4
FOXD3_HUMAN	DBD	HTS	Yang2017	TGGGGT20NGGT	4
FOXD3_HUMAN	FL	HTS	Jolma2013	TGGGGT20NGGT	4
FOXD3_HUMAN	eDBD	HTS	Yin2017	TTGCTT40NCCA	4
FOXD3_HUMAN	eDBD	mHTS	Yin2017	TCCTTC40NATT	4
FOXE1_HUMAN	eDBD	HTS	Yin2017	TATATA40NGCT	4
FOXE1_HUMAN	eDBD	mHTS	Yin2017	TGAACA40NAAT	4
FOXG1_HUMAN	DBD	HTS	Yang2017	TGGTTC20NGA	4
FOXG1_HUMAN	FL	HTS	Jolma2013	TGGTTC20NGA	3
FOXG1_HUMAN	eDBD	HTS	Yin2017	TGGTCA40NGTG	4
FOXG1_HUMAN	eDBD	mHTS	Yin2017	TAGGCC40NTAT	4
FOXG1_MOUSE	DBD	HTS	Yang2017	TATCTG20NTCG	4
FOXG1_MOUSE	FL	HTS	Jolma2013	TATCTG20NTCG	4
FOXI1_HUMAN	FL	HTS	Jolma2013	TCGGAA20NGA	4
FOXI1_HUMAN	FL	HTS	Yang2017	TCGGAA20NGA	4
FOXI1_HUMAN	FL	HTS	Yin2017	TGCGAG40NTTC	4
FOXI1_HUMAN	FL	mHTS	Yin2017	TTATGG40NCCA	4
FOXI1_HUMAN	eDBD	HTS	Yin2017	TAGCAA40NCGA	4
FOXI1_HUMAN	eDBD	mHTS	Yin2017	TCGACG40NTAA	4
FOXJ2_HUMAN	DBD	HTS	Yang2017	TGACGA20NGA	4
FOXJ2_HUMAN	FL	HTS	Jolma2013	TGACGA20NGA	4
FOXJ2_HUMAN	eDBD	HTS	Yin2017	TCTAAA40NCGC	4
FOXJ2_HUMAN	eDBD	HTS	Yin2017	TATGCT40NACT	4
FOXJ2_HUMAN	eDBD	mHTS	Yin2017	TAAAGG40NGAC	4
FOXJ2_HUMAN	eDBD	mHTS	Yin2017	TGGAGG40NCCT	4
FOXJ3_HUMAN	DBD	HTS	Yang2017	TAGTGG20NGTT	4
FOXJ3_HUMAN	FL	HTS	Jolma2013	TAGTGG20NGTT	4
FOXJ3_HUMAN	eDBD	HTS	Yin2017	TACATC40NATA	4
FOXJ3_HUMAN	eDBD	mHTS	Yin2017	TCCTCT40NGTC	4
FOXJ3_MOUSE	DBD	HTS	Yang2017	TAAACA20NCAA	4
FOXJ3_MOUSE	FL	HTS	Jolma2013	TAAACA20NCAA	4
FOXK1_HUMAN	DBD	HTS	Yang2017	GACAG14N	4
FOXK1_HUMAN	FL	HTS	Jolma2013	GACAG14N	4
FOXK1_HUMAN	eDBD	HTS	Yin2017	TACCGA40NATA	4
FOXK1_HUMAN	eDBD	mHTS	Yin2017	TCAGGC40NACG	4
FOXK1_MOUSE	DBD	HTS	Yang2017	TGGGTA20NCG	5
FOXK1_MOUSE	FL	HTS	Jolma2013	TGGGTA20NCG	5
FOXL1_HUMAN	FL	HTS	Jolma2013	TGCTCG20NCTC	4
FOXL1_HUMAN	FL	HTS	Yang2017	TGCTCG20NCTC	4
FOXL2_HUMAN	FL	HTS	Yin2017	TTCAGG40NTGC	4
FOXL2_HUMAN	FL	mHTS	Yin2017	TAGTAG40NGTT	4
FOXN2_HUMAN	eDBD	HTS	Yin2017	TGTCAG40NGAC	4
FOXN2_HUMAN	eDBD	mHTS	Yin2017	TTCGAA40NGAC	4
FOXO1_HUMAN	DBD	HTS	Yang2017	TTCAGC20NTA	4
FOXO1_HUMAN	FL	HTS	Jolma2013	TTCAGC20NTA	4
FOXO3_HUMAN	FL	HTS	Jolma2013	TGTTGC20NGTG	4
FOXO3_HUMAN	FL	HTS	Yang2017	TGTTGC20NGTG	4
FOXO3_HUMAN	eDBD	HTS	Yin2017	TCCGGG40NCTC	4
FOXO3_HUMAN	eDBD	mHTS	Yin2017	TCCCAA40NGAA	4
FOXO4_HUMAN	DBD	HTS	Yang2017	TGACTC20NGA	4
FOXO4_HUMAN	FL	HTS	Jolma2013	TGACTC20NGA	4
FOXO4_HUMAN	eDBD	HTS	Yin2017	TTCGAG40NGCG	4
FOXO4_HUMAN	eDBD	mHTS	Yin2017	TAGCAT40NAGG	4
FOXO6_HUMAN	DBD	HTS	Yang2017	TCGTGT30NGTT	4
FOXO6_HUMAN	FL	HTS	Jolma2013	TCGTGT30NGTT	4
FOXP1_HUMAN	eDBD	HTS	Yin2017	TACCCT40NTTA	4
FOXP1_HUMAN	eDBD	mHTS	Yin2017	TTATGA40NCAG	4
FOXP3_HUMAN	DBD	HTS	Yang2017	TCAATT20NTAA	4
FOXP3_HUMAN	FL	HTS	Jolma2013	TCAATT20NTAA	4
FOXP3_HUMAN	FL	HTS	Yin2017	TTACGA40NTCC	4
FOXP3_HUMAN	FL	mHTS	Yin2017	TCCACA40NGCC	4
FOXQ1_HUMAN	eDBD	HTS	Yin2017	TGCACG40NTTG	4
FOXQ1_HUMAN	eDBD	mHTS	Yin2017	TACAAG40NTCC	4
FOXR2_HUMAN	FL	HTS	Yin2017	TTAGAG40NCGG	4
FOXR2_HUMAN	FL	mHTS	Yin2017	TTACTT40NTAT	4
GABPA_HUMAN	FL	HTS	Jolma2013	TGGCCC20NCCT	4
GABPA_HUMAN	FL	HTS	Yang2017	TGGCCC20NCCT	4
GABPA_HUMAN	eDBD	HTS	Yin2017	TCTGCT40NTGT	4
GABPA_HUMAN	eDBD	mHTS	Yin2017	TGGGCC40NGGA	4
GATA1_HUMAN	eDBD	HTS	Yin2017	TTATAT40NACC	4
GATA1_HUMAN	eDBD	mHTS	Yin2017	TTTAGA40NGGC	4
GATA2_HUMAN	eDBD	HTS	Yin2017	TGAGGT40NTCC	4
GATA2_HUMAN	eDBD	mHTS	Yin2017	TATGCA40NGAG	4
GATA3_HUMAN	DBD	HTS	Yang2017	TGTCGT20NGA	4
GATA3_HUMAN	FL	HTS	Jolma2013	TCATGC20NCG	4
GATA3_HUMAN	FL	HTS	Jolma2013	TGTCGT20NGA	4
GATA3_HUMAN	FL	HTS	Yang2017	TCATGC20NCG	4
GATA3_HUMAN	FL	HTS	Yin2017	TTCGTT40NGCC	4
GATA3_HUMAN	FL	mHTS	Yin2017	TAACCA40NGGT	4
GATA4_HUMAN	DBD	HTS	Yang2017	TAAAAT20NAAA	4
GATA4_HUMAN	FL	HTS	Jolma2013	TAAAAT20NAAA	4
GATA4_HUMAN	eDBD	HTS	Yin2017	TTAGAG40NCGG	4
GATA4_HUMAN	eDBD	mHTS	Yin2017	TTACTT40NTAT	4
GATA5_HUMAN	DBD	HTS	Yang2017	TAAATG20NTAA	4
GATA5_HUMAN	FL	HTS	Jolma2013	TAAATG20NTAA	4
GATA5_HUMAN	FL	HTS	Yin2017	TTAGAG40NCGG	4
GATA5_HUMAN	FL	mHTS	Yin2017	TTACTT40NTAT	4
GATA5_HUMAN	eDBD	HTS	Yin2017	TCCTCG40NCAG	4
GATA5_HUMAN	eDBD	mHTS	Yin2017	TTGCAG40NGAC	4
GATA6_HUMAN	eDBD	HTS	Yin2017	TCCATC40NTGA	4
GATA6_HUMAN	eDBD	mHTS	Yin2017	TGCTTG40NTGC	4
GBX1_HUMAN	DBD	HTS	Yang2017	TAGTCC20NCG	4
GBX1_HUMAN	FL	HTS	Jolma2013	TAGTCC20NCG	4
GBX1_MOUSE	DBD	HTS	Yang2017	TCGGTT20NCG	5
GBX1_MOUSE	FL	HTS	Jolma2013	TCGGTT20NCG	5
GBX2_HUMAN	DBD	HTS	Yang2017	TCCCGA20NGCC	4
GBX2_HUMAN	FL	HTS	Jolma2013	TCCCGA20NGCC	4
GBX2_HUMAN	FL	HTS	Jolma2013	TGATTT20NGA	4
GBX2_HUMAN	FL	HTS	Yang2017	TGATTT20NGA	4
GBX2_HUMAN	FL	HTS	Yin2017	TGGTGG40NTAA	4
GBX2_HUMAN	FL	mHTS	Yin2017	TCCGGA40NGTC	4
GBX2_HUMAN	eDBD	HTS	Yin2017	TCAGCA40NCTC	4
GBX2_HUMAN	eDBD	mHTS	Yin2017	TCTTCG40NGAT	4
GBX2_MOUSE	DBD	HTS	Yang2017	TACACC20NCAC	4
GBX2_MOUSE	FL	HTS	Jolma2013	TACACC20NCAC	4
GCM1_HUMAN	DBD	HTS	Yang2017	TGAGCA20NCGA	4
GCM1_HUMAN	FL	HTS	Jolma2013	TCCAGT20NGAC	4
GCM1_HUMAN	FL	HTS	Jolma2013	TGAGCA20NCGA	4
GCM1_HUMAN	FL	HTS	Yang2017	TCCAGT20NGAC	4
GCM1_HUMAN	eDBD	HTS	Yin2017	TTCGTC40NCGT	4
GCM1_HUMAN	eDBD	mHTS	Yin2017	TTATAT40NACC	4
GCM2_HUMAN	DBD	HTS	Yang2017	TGACTC20NTCA	4
GCM2_HUMAN	FL	HTS	Jolma2013	TGACTC20NTCA	4
GCM2_HUMAN	FL	HTS	Yin2017	TGTTTC40NTTA	4
GCM2_HUMAN	FL	mHTS	Yin2017	TTGAAG40NCTC	4
GCR_HUMAN	DBD	HTS	Yang2017	TGACGA20NGCA	4
GCR_HUMAN	FL	HTS	Jolma2013	TGACGA20NGCA	4
GCR_HUMAN	eDBD	HTS	Yin2017	TCTGTC40NCAA	4
GCR_HUMAN	eDBD	mHTS	Yin2017	TGTTAG40NACC	4
GFI1B_HUMAN	eDBD	HTS	Yin2017	TTCTCA40NCCT	4
GFI1B_HUMAN	eDBD	mHTS	Yin2017	TTTGCC40NTGA	4
GFI1_HUMAN	eDBD	HTS	Yin2017	TCTGCT40NTGT	4
GFI1_HUMAN	eDBD	mHTS	Yin2017	TGGGCC40NGGA	4
GLI2_HUMAN	DBD	HTS	Yang2017	TAAGTA40NTGA	4
GLI2_HUMAN	FL	HTS	Jolma2013	TAAGTA40NTGA	6
GLI2_HUMAN	eDBD	HTS	Yin2017	TGGAGT40NTGG	4
GLI2_HUMAN	eDBD	mHTS	Yin2017	TGACCG40NGCT	4
GLI3_HUMAN	eDBD	HTS	Yin2017	TCAAAC40NAAC	4
GLI3_HUMAN	eDBD	mHTS	Yin2017	TGTGGG40NAAC	4
GLIS1_HUMAN	FL	HTS	Jolma2013	TTCGGT20NGA	5
GLIS1_HUMAN	eDBD	HTS	Yin2017	TTTGTA40NTCC	4
GLIS1_HUMAN	eDBD	mHTS	Yin2017	TTAAAC40NTAT	4
GLIS2_HUMAN	DBD	HTS	Yang2017	TACTAT20NATC	4
GLIS2_HUMAN	FL	HTS	Jolma2013	TACTAT20NATC	4
GLIS2_HUMAN	eDBD	HTS	Yin2017	TCGCCC40NCAT	4
GLIS2_HUMAN	eDBD	mHTS	Yin2017	TCTTGC40NTTC	4
GLIS3_HUMAN	FL	HTS	Jolma2013	TCGCAT20NGA	6
GMEB1_HUMAN	FL	HTS	Yin2017	TCTGCT40NTGT	4
GMEB1_HUMAN	FL	mHTS	Yin2017	TGGGCC40NGGA	4
GMEB2_HUMAN	DBD	HTS	Yang2017	TCGCGC20NGA	4
GMEB2_HUMAN	FL	HTS	Jolma2013	TCGCGC20NGA	4
GMEB2_HUMAN	FL	HTS	Jolma2013	TGGATG20NGA	6
GMEB2_HUMAN	eDBD	HTS	Yin2017	TAAATA40NTAT	2
GMEB2_HUMAN	eDBD	mHTS	Yin2017	TTGAAT40NTAC	2
GRHL1_HUMAN	DBD	HTS	Yang2017	TCCAAC20NTA	4
GRHL1_HUMAN	FL	HTS	Jolma2013	TCCAAC20NTA	5
GRHL1_HUMAN	FL	HTS	Jolma2013	TGGACA20NCAT	4
GRHL1_HUMAN	FL	HTS	Yang2017	TGGACA20NCAT	4
GRHL1_HUMAN	eDBD	HTS	Yin2017	TGTACA40NGTA	4
GRHL1_HUMAN	eDBD	HTS	Yin2017	TGCTCC40NCCG	4
GRHL1_HUMAN	eDBD	mHTS	Yin2017	TAAATC40NGTT	4
GRHL1_HUMAN	eDBD	mHTS	Yin2017	TGCATG40NATG	4
GSC2_HUMAN	DBD	HTS	Yang2017	TTAGAA20NTA	4
GSC2_HUMAN	FL	HTS	Jolma2013	TTAGAA20NTA	4
GSC2_HUMAN	eDBD	HTS	Yin2017	TTGTGG40NCGG	4
GSC2_HUMAN	eDBD	mHTS	Yin2017	TACTTT40NTCT	4
GSC_HUMAN	FL	HTS	Jolma2013	TGGGAC20NGA	4
GSC_HUMAN	FL	HTS	Yang2017	TGGGAC20NGA	4
GSC_HUMAN	FL	HTS	Yin2017	TGACAA40NACT	4
GSC_HUMAN	FL	mHTS	Yin2017	TCAGGT40NAGG	4
GSC_HUMAN	eDBD	HTS	Yin2017	TAGAGC40NTAG	4
GSC_HUMAN	eDBD	HTS	Yin2017	TCCGAG40NTGG	4
GSC_HUMAN	eDBD	mHTS	Yin2017	TCCCTT40NCAT	4
GSC_HUMAN	eDBD	mHTS	Yin2017	TGGGTG40NGGA	4
GSX1_HUMAN	DBD	HTS	Yang2017	TCACAC20NCG	4
GSX1_HUMAN	FL	HTS	Jolma2013	TCACAC20NCG	4
GSX1_HUMAN	eDBD	HTS	Yin2017	TACGAA40NAGA	4
GSX1_HUMAN	eDBD	mHTS	Yin2017	TCATGT40NCTG	4
GSX2_HUMAN	DBD	HTS	Yang2017	TCCAAC20NCG	4
GSX2_HUMAN	FL	HTS	Jolma2013	TCCAAC20NCG	4
GSX2_HUMAN	eDBD	HTS	Yin2017	TGTCAG40NGAC	4
GSX2_HUMAN	eDBD	mHTS	Yin2017	TTCGAA40NGAC	4
HAND2_HUMAN	eDBD	HTS	Yin2017	TGCTCT40NTTA	4
HAND2_HUMAN	eDBD	mHTS	Yin2017	TTCACG40NAGT	4
HEN1_HUMAN	DBD	HTS	Yang2017	TGGGCG20NGA	4
HEN1_HUMAN	FL	HTS	Jolma2013	TGATGG20NGTA	4
HEN1_HUMAN	FL	HTS	Jolma2013	TGGGCG20NGA	4
HEN1_HUMAN	FL	HTS	Yang2017	TGATGG20NGTA	4
HEN1_HUMAN	FL	HTS	Yin2017	TCTCCA40NGGA	4
HEN1_HUMAN	FL	mHTS	Yin2017	TAAAGA40NTCC	4
HEN1_HUMAN	eDBD	HTS	Yin2017	TGCAGT40NAAG	4
HEN1_HUMAN	eDBD	mHTS	Yin2017	TTGGAC40NGTG	4
HEN2_HUMAN	FL	HTS	Yin2017	TTAGTA40NCTC	4
HEN2_HUMAN	FL	mHTS	Yin2017	TTAGAT40NGTG	4
HES1_HUMAN	eDBD	HTS	Yin2017	TGCTCT40NTTA	4
HES1_HUMAN	eDBD	mHTS	Yin2017	TTCACG40NAGT	4
HES2_HUMAN	eDBD	HTS	Yin2017	TCTTGG40NTTA	4
HES2_HUMAN	eDBD	mHTS	Yin2017	TATACG40NCGA	4
HES5_HUMAN	DBD	HTS	Yang2017	TCCACG20NCG	3
HES5_HUMAN	FL	HTS	Jolma2013	TCCACG20NCG	4
HES5_HUMAN	FL	HTS	Jolma2013	TCGGGG30NGGT	6
HES5_HUMAN	eDBD	HTS	Yin2017	TGGCTA40NTCC	4
HES5_HUMAN	eDBD	mHTS	Yin2017	TGGGCT40NGTT	4
HES6_HUMAN	FL	HTS	Yin2017	TAAGGA40NCCG	4
HES6_HUMAN	FL	mHTS	Yin2017	TAACCG40NCAA	4
HES7_HUMAN	DBD	HTS	Yang2017	AATTC14N	4
HES7_HUMAN	FL	HTS	Jolma2013	AATTC14N	4
HES7_HUMAN	eDBD	HTS	Yin2017	TGAAGC40NCTA	4
HES7_HUMAN	eDBD	mHTS	Yin2017	TCAGCG40NATG	4
HESX1_HUMAN	DBD	HTS	Yang2017	TCTTCT20NCTG	4
HESX1_HUMAN	FL	HTS	Jolma2013	TCTTCT20NCTG	4
HESX1_HUMAN	FL	HTS	Yin2017	TCGCTA40NTCG	4
HESX1_HUMAN	FL	mHTS	Yin2017	TCCGAA40NGGC	4
HEY1_HUMAN	DBD	HTS	Yang2017	TGAAAC20NGA	4
HEY1_HUMAN	FL	HTS	Jolma2013	TGAAAC20NGA	4
HEY1_HUMAN	FL	HTS	Yin2017	TTGCTT40NCCA	4
HEY1_HUMAN	FL	mHTS	Yin2017	TCCTTC40NATT	4
HEY1_HUMAN	eDBD	HTS	Yin2017	TTGACT40NAGT	2
HEY1_HUMAN	eDBD	mHTS	Yin2017	TTGTCT40NGCT	2
HEY2_HUMAN	DBD	HTS	Yang2017	TCGATC20NGA	4
HEY2_HUMAN	FL	HTS	Jolma2013	TCGATC20NGA	4
HEY2_HUMAN	FL	HTS	Jolma2013	TCTCAA20NGA	4
HEY2_HUMAN	FL	HTS	Yang2017	TCTCAA20NGA	4
HEY2_HUMAN	FL	HTS	Yin2017	TGCCAA40NTAG	4
HEY2_HUMAN	FL	mHTS	Yin2017	TAGGAC40NACA	4
HEY2_HUMAN	eDBD	HTS	Yin2017	TCCTCG40NCAG	4
HEY2_HUMAN	eDBD	HTS	Yin2017	TCGAGG40NGTT	4
HEY2_HUMAN	eDBD	mHTS	Yin2017	TTGCAG40NGAC	4
HEY2_HUMAN	eDBD	mHTS	Yin2017	TAAGCT40NTGC	4
HIC1_HUMAN	eDBD	HTS	Yin2017	TAGAGA40NCGC	4
HIC1_HUMAN	eDBD	mHTS	Yin2017	TCACGG40NTGT	4
HIC1_MOUSE	DBD	HTS	Yang2017	TCATCA20NCTA	4
HIC1_MOUSE	FL	HTS	Jolma2013	TCATCA20NCTA	4
HIC2_HUMAN	DBD	HTS	Yang2017	TGAGCA20NGA	4
HIC2_HUMAN	FL	HTS	Jolma2013	TGAGCA20NGA	4
HINFP_HUMAN	FL	HTS	Jolma2013	TCAAGG20NGAA	4
HINFP_HUMAN	FL	HTS	Yang2017	TCAAGG20NGAA	4
HLF_HUMAN	FL	HTS	Jolma2013	TAGCCT20NCG	4
HLF_HUMAN	FL	HTS	Yang2017	TAGCCT20NCG	4
HLF_HUMAN	FL	HTS	Yin2017	TGGAGT40NTGG	4
HLF_HUMAN	FL	mHTS	Yin2017	TGACCG40NGCT	4
HLF_MOUSE	DBD	HTS	Yang2017	TCAATT20NTA	5
HLF_MOUSE	FL	HTS	Jolma2013	TCAATT20NTA	5
HMBX1_HUMAN	DBD	HTS	Yang2017	TCCTGG20NCG	4
HMBX1_HUMAN	FL	HTS	Jolma2013	TCCTGG20NCG	4
HMBX1_HUMAN	eDBD	HTS	Yin2017	TACTTT40NTCT	4
HMBX1_HUMAN	eDBD	HTS	Yin2017	TTAGCT40NCCT	4
HMBX1_HUMAN	eDBD	mHTS	Yin2017	TGGCTC40NCGC	4
HMBX1_HUMAN	eDBD	mHTS	Yin2017	TGAAAT40NCAA	4
HME1_HUMAN	DBD	HTS	Yang2017	TGTAGG20NGA	4
HME1_HUMAN	FL	HTS	Jolma2013	TGACCT20NCCA	4
HME1_HUMAN	FL	HTS	Jolma2013	TGTAGG20NGA	4
HME1_HUMAN	FL	HTS	Yang2017	TGACCT20NCCA	4
HME1_HUMAN	eDBD	HTS	Yin2017	TATATA40NGCT	4
HME1_HUMAN	eDBD	mHTS	Yin2017	TGAACA40NAAT	4
HME2_HUMAN	FL	HTS	Jolma2013	TGCCAT20NGA	4
HME2_HUMAN	FL	HTS	Jolma2013	TTGAGG20NGA	5
HME2_HUMAN	FL	HTS	Yang2017	TGCCAT20NGA	4
HME2_HUMAN	eDBD	HTS	Yin2017	TGACTT40NGGT	4
HME2_HUMAN	eDBD	HTS	Yin2017	TGGCCT40NTAT	4
HME2_HUMAN	eDBD	mHTS	Yin2017	TAGACT40NGTG	4
HME2_HUMAN	eDBD	mHTS	Yin2017	TGGCAG40NCCT	4
HME2_MOUSE	DBD	HTS	Yang2017	TCAGCT20NCG	4
HME2_MOUSE	FL	HTS	Jolma2013	TCAGCT20NCG	4
HMX1_HUMAN	DBD	HTS	Yang2017	TCGCCA20NCCT	4
HMX1_HUMAN	FL	HTS	Jolma2013	TCGCCA20NCCT	4
HMX1_HUMAN	eDBD	HTS	Yin2017	TCCTCA40NAAC	4
HMX1_HUMAN	eDBD	mHTS	Yin2017	TGACGC40NCAC	4
HMX2_HUMAN	DBD	HTS	Yang2017	TAGTGG20NCG	4
HMX2_HUMAN	FL	HTS	Jolma2013	TAGTGG20NCG	4
HMX2_HUMAN	FL	HTS	Yin2017	TCGGGT40NAAG	4
HMX2_HUMAN	FL	mHTS	Yin2017	TCCCTA40NGAA	4
HMX2_HUMAN	eDBD	HTS	Yin2017	TTAGCT40NCCT	4
HMX2_HUMAN	eDBD	mHTS	Yin2017	TGAAAT40NCAA	4
HMX3_HUMAN	DBD	HTS	Yang2017	TGCACT30NCAC	4
HMX3_HUMAN	FL	HTS	Jolma2013	TGCACT30NCAC	6
HNF1A_HUMAN	FL	HTS	Jolma2013	TGAGCA20NCGA	4
HNF1A_HUMAN	FL	HTS	Yang2017	TGAGCA20NCGA	4
HNF1B_HUMAN	FL	HTS	Jolma2013	TCGACT20NCAT	4
HNF1B_HUMAN	FL	HTS	Yang2017	TCGACT20NCAT	4
HNF4A_HUMAN	DBD	HTS	Yang2017	TGACAG20NGA	4
HNF4A_HUMAN	FL	HTS	Jolma2013	TCCGTG40NTGC	6
HNF4A_HUMAN	FL	HTS	Jolma2013	TGACAG20NGA	4
HNF4A_HUMAN	FL	HTS	Yang2017	TCCGTG40NTGC	4
HNF4A_HUMAN	eDBD	HTS	Yin2017	TACCTT40NCGA	4
HNF4A_HUMAN	eDBD	mHTS	Yin2017	TTGTTT40NGGC	4
HNF4A_MOUSE	DBD	HTS	Yang2017	TCCACG20NCG	4
HNF4A_MOUSE	FL	HTS	Jolma2013	TCCACG20NCG	4
HNF6_HUMAN	DBD	HTS	Yang2017	TAGCTC20NTCT	4
HNF6_HUMAN	FL	HTS	Jolma2013	TAGCTC20NTCT	4
HNF6_HUMAN	FL	HTS	Jolma2013	TCGCAT20NGA	4
HNF6_HUMAN	FL	HTS	Yang2017	TCGCAT20NGA	4
HNF6_HUMAN	FL	HTS	Yin2017	TCAGGG40NGCA	4
HNF6_HUMAN	FL	mHTS	Yin2017	TGGCCG40NGCT	4
HNF6_HUMAN	eDBD	HTS	Yin2017	TGCAAA40NGAA	4
HNF6_HUMAN	eDBD	HTS	Yin2017	TTAGTA40NCTC	4
HNF6_HUMAN	eDBD	mHTS	Yin2017	TTGAGT40NCGC	4
HNF6_HUMAN	eDBD	mHTS	Yin2017	TTAGAT40NGTG	4
HOMEZ_HUMAN	DBD	HTS	Yang2017	TCGATC20NTAT	4
HOMEZ_HUMAN	FL	HTS	Jolma2013	TCGATC20NTAT	4
HSF1_HUMAN	DBD	HTS	Yang2017	TATAGA20NGAG	4
HSF1_HUMAN	FL	HTS	Jolma2013	TACCAC20NACC	3
HSF1_HUMAN	FL	HTS	Jolma2013	TATAGA20NGAG	4
HSF1_HUMAN	FL	HTS	Yang2017	TACCAC20NACC	4
HSF1_HUMAN	FL	HTS	Yin2017	TTTATT40NATC	4
HSF1_HUMAN	FL	mHTS	Yin2017	TAAATA40NTAT	4
HSF1_HUMAN	eDBD	HTS	Yin2017	TCTAAA40NCGC	4
HSF1_HUMAN	eDBD	mHTS	Yin2017	TGCACA40NATA	4
HSF2_HUMAN	DBD	HTS	Yang2017	TGGGGT20NCG	4
HSF2_HUMAN	FL	HTS	Jolma2013	TGGGGT20NCG	4
HSF2_HUMAN	FL	HTS	Yin2017	TCAAAC40NAAC	4
HSF2_HUMAN	FL	mHTS	Yin2017	TATGTC40NGGA	4
HSF2_HUMAN	eDBD	HTS	Yin2017	TGGTCC40NTTC	4
HSF2_HUMAN	eDBD	HTS	Yin2017	TAGTTA40NGTG	4
HSF2_HUMAN	eDBD	mHTS	Yin2017	TGAGCC40NAGG	4
HSF2_HUMAN	eDBD	mHTS	Yin2017	TCTAGT40NAAC	4
HSF4_HUMAN	DBD	HTS	Yang2017	TATCAT20NACG	4
HSF4_HUMAN	FL	HTS	Jolma2013	TATCAT20NACG	4
HSF4_HUMAN	eDBD	HTS	Yin2017	TCAAGA40NCGC	4
HSF4_HUMAN	eDBD	mHTS	Yin2017	TCCTGT40NGGC	4
HSF5_HUMAN	eDBD	HTS	Yin2017	TATGCT40NACT	4
HSF5_HUMAN	eDBD	mHTS	Yin2017	TGGAGG40NCCT	4
HSFY1_HUMAN	DBD	HTS	Yang2017	TCAGAG20NAGA	4
HSFY1_HUMAN	FL	HTS	Jolma2013	TCAGAG20NAGA	4
HSFY1_HUMAN	eDBD	HTS	Yin2017	TACGGT40NTAC	4
HSFY1_HUMAN	eDBD	HTS	Yin2017	TTGGGC40NGGC	4
HSFY1_HUMAN	eDBD	mHTS	Yin2017	TCTATA40NTAT	4
HSFY1_HUMAN	eDBD	mHTS	Yin2017	TGTACG40NCGG	4
HTF4_HUMAN	eDBD	HTS	Yin2017	TCTACC40NTAG	4
HTF4_HUMAN	eDBD	HTS	Yin2017	TTTGAG40NATT	4
HTF4_HUMAN	eDBD	mHTS	Yin2017	TGTTTC40NTTA	4
HTF4_HUMAN	eDBD	mHTS	Yin2017	TAACTG40NGTA	4
HXA10_HUMAN	DBD	HTS	Yang2017	TAGGAT30NAGT	4
HXA10_HUMAN	FL	HTS	Jolma2013	TAGGAT30NAGT	6
HXA10_HUMAN	FL	HTS	Yin2017	TGGCCT40NTAT	4
HXA10_HUMAN	FL	mHTS	Yin2017	TTCATT40NTAT	4
HXA10_HUMAN	eDBD	HTS	Yin2017	TAACTC40NGTC	4
HXA10_HUMAN	eDBD	HTS	Yin2017	TGTCGA40NGCA	4
HXA10_HUMAN	eDBD	mHTS	Yin2017	TTGCTG40NCTA	4
HXA10_HUMAN	eDBD	mHTS	Yin2017	TGCGGT40NTCA	4
HXA11_HUMAN	eDBD	HTS	Yin2017	TGAACT40NAAG	4
HXA11_HUMAN	eDBD	mHTS	Yin2017	TTGCCT40NAAC	4
HXA11_MOUSE	DBD	HTS	Yang2017	TCCCCT20NCG	4
HXA11_MOUSE	FL	HTS	Jolma2013	TCCCCT20NCG	4
HXA13_HUMAN	DBD	HTS	Yang2017	TTCTCT20NTA	4
HXA13_HUMAN	FL	HTS	Jolma2013	TGTGGA20NGGG	4
HXA13_HUMAN	FL	HTS	Jolma2013	TTCTCT20NTA	4
HXA13_HUMAN	FL	HTS	Yang2017	TGTGGA20NGGG	4
HXA13_HUMAN	FL	HTS	Yin2017	TTGGGC40NGGC	4
HXA13_HUMAN	FL	mHTS	Yin2017	TGTACG40NCGG	4
HXA13_HUMAN	eDBD	HTS	Yin2017	TACTGA40NACC	4
HXA13_HUMAN	eDBD	mHTS	Yin2017	TGAGAA40NGCG	4
HXA1_HUMAN	DBD	HTS	Yang2017	TGGAAT20NAAT	4
HXA1_HUMAN	FL	HTS	Jolma2013	TGGAAT20NAAT	4
HXA1_HUMAN	FL	HTS	Yin2017	TGACAA40NACT	4
HXA1_HUMAN	FL	mHTS	Yin2017	TCAGGT40NAGG	4
HXA2_HUMAN	DBD	HTS	Yang2017	TTATTA20NTA	4
HXA2_HUMAN	FL	HTS	Jolma2013	TTATTA20NTA	4
HXA2_HUMAN	FL	HTS	Yin2017	TCGGCT40NTAA	4
HXA2_HUMAN	FL	mHTS	Yin2017	TGCTGA40NATA	4
HXA2_HUMAN	eDBD	HTS	Yin2017	TAGTCT40NGCA	4
HXA2_HUMAN	eDBD	mHTS	Yin2017	TGCATA40NTCA	4
HXA2_MOUSE	DBD	HTS	Yang2017	TACCGT20NCG	4
HXA2_MOUSE	FL	HTS	Jolma2013	TACCGT20NCG	4
HXA4_HUMAN	eDBD	HTS	Yin2017	TCTAGG40NCTG	4
HXA4_HUMAN	eDBD	mHTS	Yin2017	TACCGC40NTAC	4
HXA5_HUMAN	FL	HTS	Yin2017	TCAGTA40NACC	4
HXA5_HUMAN	FL	mHTS	Yin2017	TTATGA40NCAG	4
HXA5_HUMAN	eDBD	HTS	Yin2017	TTAGTA40NCTC	4
HXA5_HUMAN	eDBD	mHTS	Yin2017	TTAGAT40NGTG	4
HXA6_HUMAN	eDBD	HTS	Yin2017	TCGTCA40NCTA	4
HXA6_HUMAN	eDBD	mHTS	Yin2017	TTCTCG40NTTC	4
HXA7_HUMAN	eDBD	HTS	Yin2017	TGGCTA40NTCC	4
HXA7_HUMAN	eDBD	mHTS	Yin2017	TGGGCT40NGTT	4
HXA9_HUMAN	FL	HTS	Yin2017	TTCTAC40NCGA	4
HXA9_HUMAN	FL	mHTS	Yin2017	TACTCG40NCAA	4
HXB13_HUMAN	DBD	HTS	Yang2017	TGCCTG20NGA	4
HXB13_HUMAN	FL	HTS	Jolma2013	TGCCTG20NGA	4
HXB13_HUMAN	eDBD	HTS	Yin2017	TCACTT40NTTG	4
HXB13_HUMAN	eDBD	mHTS	Yin2017	TTACTT40NTAT	4
HXB1_HUMAN	eDBD	HTS	Yin2017	TAAAGT40NAGC	4
HXB1_HUMAN	eDBD	mHTS	Yin2017	TGCACA40NATA	4
HXB2_HUMAN	DBD	HTS	Yang2017	TAACAA20NACA	4
HXB2_HUMAN	FL	HTS	Jolma2013	TAACAA20NACA	4
HXB2_HUMAN	eDBD	HTS	Yin2017	TCTGCT40NTGT	4
HXB2_HUMAN	eDBD	mHTS	Yin2017	TGGGCC40NGGA	4
HXB3_HUMAN	DBD	HTS	Yang2017	TACATT20NTAC	4
HXB3_HUMAN	FL	HTS	Jolma2013	TACATT20NTAC	4
HXB4_HUMAN	FL	HTS	Yin2017	TCTGCA40NATA	4
HXB4_HUMAN	FL	mHTS	Yin2017	TCTAAA40NCGC	4
HXB5_HUMAN	DBD	HTS	Yang2017	TCTTGA20NGTG	4
HXB5_HUMAN	FL	HTS	Jolma2013	TCTTGA20NGTG	4
HXB5_HUMAN	FL	HTS	Yin2017	TCTGAG40NCAG	4
HXB5_HUMAN	FL	mHTS	Yin2017	TAAAGA40NTCC	4
HXB5_HUMAN	eDBD	HTS	Yin2017	TCGGAC40NCCA	4
HXB5_HUMAN	eDBD	mHTS	Yin2017	TTGTCT40NGCT	4
HXB6_HUMAN	eDBD	HTS	Yin2017	40NTTAATATATAT	2
HXB6_HUMAN	eDBD	mHTS	Yin2017	40NAAATATTATAT	2
HXB7_HUMAN	FL	HTS	Yin2017	TTATTT40NCGT	4
HXB7_HUMAN	FL	mHTS	Yin2017	TCGTGA40NGTC	4
HXB7_HUMAN	eDBD	HTS	Yin2017	TAAGGC40NTGA	4
HXB7_HUMAN	eDBD	mHTS	Yin2017	TACTCG40NCAA	4
HXB8_HUMAN	eDBD	HTS	Yin2017	TAAAGT40NAGC	4
HXB8_HUMAN	eDBD	mHTS	Yin2017	TGCACA40NATA	4
HXB9_HUMAN	eDBD	HTS	Yin2017	TTCGTT40NGCC	4
HXB9_HUMAN	eDBD	mHTS	Yin2017	TAACCA40NGGT	4
HXC10_HUMAN	DBD	HTS	Yang2017	TGGACA20NGA	4
HXC10_HUMAN	FL	HTS	Jolma2013	TGGACA20NGA	4
HXC10_HUMAN	FL	HTS	Yin2017	TTGGCC40NTCG	4
HXC10_HUMAN	FL	mHTS	Yin2017	TGCAAA40NGAA	4
HXC10_HUMAN	eDBD	HTS	Yin2017	TACTAA40NATT	4
HXC10_HUMAN	eDBD	mHTS	Yin2017	TGCGAT40NGAT	4
HXC10_MOUSE	DBD	HTS	Yang2017	TATAGA20NGAG	4
HXC10_MOUSE	FL	HTS	Jolma2013	TATAGA20NGAG	4
HXC11_HUMAN	DBD	HTS	Yang2017	TCACTA20NTCA	4
HXC11_HUMAN	FL	HTS	Jolma2013	TCACTA20NTCA	4
HXC11_HUMAN	FL	HTS	Jolma2013	TGCGAA20NGA	4
HXC11_HUMAN	FL	HTS	Yang2017	TGCGAA20NGA	4
HXC11_HUMAN	FL	HTS	Yin2017	TCAGAA40NAGG	4
HXC11_HUMAN	FL	mHTS	Yin2017	TGTATG40NCGG	4
HXC11_HUMAN	eDBD	HTS	Yin2017	TCGCCC40NCAT	4
HXC11_HUMAN	eDBD	HTS	Yin2017	TCTGCA40NATA	4
HXC11_HUMAN	eDBD	mHTS	Yin2017	TCTTGC40NTTC	4
HXC11_HUMAN	eDBD	mHTS	Yin2017	TCTAAA40NCGC	4
HXC12_HUMAN	DBD	HTS	Yang2017	TCATGC20NGTA	4
HXC12_HUMAN	FL	HTS	Jolma2013	TCATGC20NGTA	4
HXC12_HUMAN	eDBD	HTS	Yin2017	TAGTGC40NATG	4
HXC12_HUMAN	eDBD	mHTS	Yin2017	TATGAG40NCGT	4
HXC13_HUMAN	DBD	HTS	Yang2017	TCCCTC20NTCC	4
HXC13_HUMAN	FL	HTS	Jolma2013	TCCCTC20NTCC	4
HXC13_HUMAN	eDBD	HTS	Yin2017	TACTAC40NGCC	4
HXC13_HUMAN	eDBD	mHTS	Yin2017	TTGAAG40NCTC	4
HXC4_HUMAN	FL	HTS	Yin2017	TTCGGG40NGAG	4
HXC4_HUMAN	FL	mHTS	Yin2017	TCGCAC40NCCT	4
HXC8_HUMAN	FL	HTS	Yin2017	TGCGCA40NCAA	4
HXC8_HUMAN	FL	mHTS	Yin2017	TTACGT40NGGA	4
HXC9_HUMAN	FL	HTS	Yin2017	TATGTA40NTGT	4
HXC9_HUMAN	FL	mHTS	Yin2017	TCTAAC40NACC	4
HXD10_HUMAN	FL	HTS	Yin2017	TCGATG40NTAC	4
HXD10_HUMAN	FL	mHTS	Yin2017	TCATGT40NCTG	4
HXD10_HUMAN	eDBD	HTS	Yin2017	TAAGTC40NCGT	4
HXD10_HUMAN	eDBD	mHTS	Yin2017	TGAAGA40NATG	4
HXD11_HUMAN	DBD	HTS	Yang2017	TCCGGC20NGGC	4
HXD11_HUMAN	FL	HTS	Jolma2013	TCCGGC20NGGC	4
HXD11_HUMAN	eDBD	HTS	Yin2017	TTCGAG40NGCG	4
HXD11_HUMAN	eDBD	mHTS	Yin2017	TAGCAT40NAGG	4
HXD12_HUMAN	DBD	HTS	Yang2017	TCAGTC20NCG	4
HXD12_HUMAN	FL	HTS	Jolma2013	TCAGTC20NCG	4
HXD12_HUMAN	FL	HTS	Jolma2013	TCAGTC30NTGA	4
HXD12_HUMAN	eDBD	HTS	Yin2017	TAGTTA40NGTG	4
HXD12_HUMAN	eDBD	mHTS	Yin2017	TCTAGT40NAAC	4
HXD13_HUMAN	DBD	HTS	Yang2017	GTGCT14N	4
HXD13_HUMAN	FL	HTS	Jolma2013	GTGCT14N	4
HXD13_HUMAN	eDBD	HTS	Yin2017	TCGAAT40NAGG	4
HXD13_HUMAN	eDBD	mHTS	Yin2017	TGTGAC40NGTC	4
HXD13_MOUSE	DBD	HTS	Yang2017	TGATAA20NATA	4
HXD13_MOUSE	FL	HTS	Jolma2013	TGATAA20NATA	4
HXD1_HUMAN	eDBD	HTS	Yin2017	TTCAGG40NTGC	4
HXD1_HUMAN	eDBD	mHTS	Yin2017	TAGTAG40NGTT	4
HXD3_HUMAN	FL	HTS	Yin2017	TACATA40NAGA	4
HXD3_HUMAN	FL	mHTS	Yin2017	TGAGGG40NCTT	4
HXD3_MOUSE	DBD	HTS	Yang2017	TGCCAT20NCG	4
HXD3_MOUSE	FL	HTS	Jolma2013	TGCCAT20NCG	5
HXD4_HUMAN	FL	HTS	Yin2017	TTTACT40NACA	4
HXD4_HUMAN	FL	mHTS	Yin2017	TGTTAC40NCGC	4
HXD4_HUMAN	eDBD	HTS	Yin2017	TGAGAC40NCAA	4
HXD4_HUMAN	eDBD	mHTS	Yin2017	TACGTA40NATC	4
HXD8_HUMAN	DBD	HTS	Yang2017	TCATAT20NATA	4
HXD8_HUMAN	FL	HTS	Jolma2013	TCATAT20NATA	4
HXD8_HUMAN	eDBD	HTS	Yin2017	TCGGGT40NAAG	4
HXD8_HUMAN	eDBD	mHTS	Yin2017	TGTCTC40NTCA	4
HXD9_HUMAN	FL	HTS	Yin2017	TCTCCT40NCCT	4
HXD9_HUMAN	FL	mHTS	Yin2017	TCTCAT40NTGT	4
HXD9_HUMAN	eDBD	HTS	Yin2017	TGCGTC40NTTA	2
HXD9_HUMAN	eDBD	mHTS	Yin2017	TAGGCT40NACC	2
HXD9_MOUSE	DBD	HTS	Yang2017	TCCTAA20NCG	4
HXD9_MOUSE	FL	HTS	Jolma2013	TCCTAA20NCG	4
ID4_HUMAN	DBD	HTS	Yang2017	CTACA14N	4
ID4_HUMAN	FL	HTS	Jolma2013	CTACA14N	4
IRF2_HUMAN	FL	HTS	Yin2017	TACTAG40NGGA	4
IRF2_HUMAN	FL	mHTS	Yin2017	TTCATT40NTAT	4
IRF3_HUMAN	FL	HTS	Jolma2013	TCCTAA40NATC	6
IRF3_HUMAN	FL	HTS	Yang2017	TCCTAA40NATC	4
IRF3_HUMAN	FL	HTS	Yin2017	TAAGTC40NCGT	4
IRF3_HUMAN	FL	mHTS	Yin2017	TGAAGA40NATG	4
IRF3_HUMAN	eDBD	HTS	Yin2017	TACTGA40NACC	4
IRF3_HUMAN	eDBD	mHTS	Yin2017	TGAGAA40NGCG	4
IRF4_HUMAN	FL	HTS	Jolma2013	TCAAGG20NCG	4
IRF4_HUMAN	FL	HTS	Yang2017	TCAAGG20NCG	4
IRF4_HUMAN	FL	HTS	Yin2017	TGTAGA40NTGT	4
IRF4_HUMAN	FL	mHTS	Yin2017	TTAGGC40NATA	4
IRF5_HUMAN	FL	HTS	Jolma2013	TAACAA20NCG	4
IRF5_HUMAN	FL	HTS	Yang2017	TAACAA20NCG	4
IRF5_HUMAN	FL	HTS	Yin2017	TAGACA40NGTC	4
IRF5_HUMAN	FL	mHTS	Yin2017	TCCGCT40NGCG	4
IRF5_HUMAN	eDBD	HTS	Yin2017	TCTATT40NCAT	4
IRF5_HUMAN	eDBD	mHTS	Yin2017	TGCGTA40NTCA	4
IRF6_HUMAN	FL	HTS	Yin2017	TCGCCC40NCAT	4
IRF6_HUMAN	FL	mHTS	Yin2017	TCTTGC40NTTC	4
IRF6_HUMAN	eDBD	HTS	Yin2017	TAGTTA40NGTG	4
IRF6_HUMAN	eDBD	mHTS	Yin2017	TCTAGT40NAAC	4
IRF7_HUMAN	DBD	HTS	Yang2017	TATCGC20NGCG	4
IRF7_HUMAN	FL	HTS	Jolma2013	TATCGC20NGCG	4
IRF7_HUMAN	eDBD	HTS	Yin2017	TACTGG40NGGA	4
IRF7_HUMAN	eDBD	mHTS	Yin2017	TAGTCG40NAGA	4
IRF8_HUMAN	DBD	HTS	Yang2017	TGGCGG20NGCT	4
IRF8_HUMAN	FL	HTS	Jolma2013	TCCCCT20NCCC	4
IRF8_HUMAN	FL	HTS	Jolma2013	TGGCGG20NGCT	4
IRF8_HUMAN	FL	HTS	Yang2017	TCCCCT20NCCC	4
IRF8_HUMAN	FL	HTS	Yin2017	TAAAGT40NAGC	4
IRF8_HUMAN	FL	mHTS	Yin2017	TGCACA40NATA	4
IRF8_HUMAN	eDBD	HTS	Yin2017	TTCAGG40NTGC	4
IRF8_HUMAN	eDBD	mHTS	Yin2017	TAGTAG40NGTT	4
IRF9_HUMAN	FL	HTS	Jolma2013	TATGTT20NTGG	4
IRF9_HUMAN	FL	HTS	Yang2017	TATGTT20NTGG	4
IRF9_HUMAN	FL	HTS	Yin2017	TTCAGG40NTGC	4
IRF9_HUMAN	FL	mHTS	Yin2017	TAGTAG40NGTT	4
IRX1_HUMAN	eDBD	HTS	Yin2017	TGACAA40NACT	4
IRX1_HUMAN	eDBD	mHTS	Yin2017	TCAGGT40NAGG	4
IRX2_HUMAN	DBD	HTS	Yang2017	TGCATC30NTAC	4
IRX2_HUMAN	FL	HTS	Jolma2013	TGCATC30NTAC	6
IRX3_HUMAN	eDBD	HTS	Yin2017	TGGCCT40NTAT	4
IRX3_HUMAN	eDBD	mHTS	Yin2017	TGGCAG40NCCT	4
IRX3_MOUSE	DBD	HTS	Yang2017	TACTGC20NCG	4
IRX3_MOUSE	FL	HTS	Jolma2013	TACTGC20NCG	4
IRX5_HUMAN	DBD	HTS	Yang2017	TAAGGT20NTA	4
IRX5_HUMAN	FL	HTS	Jolma2013	TAAGGT20NTA	5
IRX5_HUMAN	eDBD	HTS	Yin2017	TACCCA40NTGT	4
IRX5_HUMAN	eDBD	HTS	Yin2017	TACGGG40NCTT	4
IRX5_HUMAN	eDBD	mHTS	Yin2017	TCTCTA40NCAC	4
IRX5_HUMAN	eDBD	mHTS	Yin2017	TACTCT40NAAC	4
ISL1_HUMAN	FL	HTS	Yin2017	TTCTGT40NAAC	4
ISL1_HUMAN	FL	mHTS	Yin2017	TGCCAC40NGCC	4
ISL1_HUMAN	eDBD	HTS	Yin2017	TGCACG40NTTG	4
ISL1_HUMAN	eDBD	mHTS	Yin2017	TACAAG40NTCC	4
ISL2_HUMAN	DBD	HTS	Yang2017	TCTAAT30NAAG	4
ISL2_HUMAN	FL	HTS	Jolma2013	TCTAAT30NAAG	6
ISL2_HUMAN	eDBD	HTS	Yin2017	TCCGGG40NCTC	4
ISL2_HUMAN	eDBD	mHTS	Yin2017	TCCCAA40NGAA	4
ISX_HUMAN	DBD	HTS	Yang2017	TATTTA20NCG	4
ISX_HUMAN	FL	HTS	Jolma2013	TATTTA20NCG	4
ISX_HUMAN	FL	HTS	Jolma2013	TGAGTG20NTGA	4
ISX_HUMAN	FL	HTS	Yang2017	TGAGTG20NTGA	4
ISX_HUMAN	FL	HTS	Yin2017	TTCAAG40NGCC	4
ISX_HUMAN	FL	mHTS	Yin2017	TTTGCG40NGCT	4
ISX_HUMAN	eDBD	HTS	Yin2017	TCGGCT40NTAA	4
ISX_HUMAN	eDBD	mHTS	Yin2017	TCGACC40NCCT	4
ITF2_HUMAN	DBD	HTS	Yang2017	TGCGAA20NGA	4
ITF2_HUMAN	FL	HTS	Jolma2013	TGCGAA20NGA	4
ITF2_HUMAN	FL	HTS	Jolma2013	TTGCCG20NCCT	4
ITF2_HUMAN	FL	HTS	Yang2017	TTGCCG20NCCT	4
ITF2_HUMAN	eDBD	HTS	Yin2017	TGTATA40NGGT	4
ITF2_HUMAN	eDBD	mHTS	Yin2017	TTGTCG40NACC	4
JDP2_HUMAN	DBD	HTS	Yang2017	TCCTTT20NTTC	4
JDP2_HUMAN	FL	HTS	Jolma2013	TCCTTT20NTTC	4
JDP2_HUMAN	FL	HTS	Jolma2013	TGTTCA20NGA	4
JDP2_HUMAN	FL	HTS	Yang2017	TGTTCA20NGA	4
JDP2_HUMAN	FL	HTS	Yin2017	TAGATG40NTAT	4
JDP2_HUMAN	FL	mHTS	Yin2017	TCAAAT40NCTG	4
JDP2_HUMAN	eDBD	HTS	Yin2017	TATTTC40NGCA	4
JDP2_HUMAN	eDBD	mHTS	Yin2017	TAGGCT40NACC	4
JDP2_MOUSE	DBD	HTS	Yang2017	TATCTG20NCG	4
JDP2_MOUSE	FL	HTS	Jolma2013	TATCTG20NCG	4
JUNB_HUMAN	eDBD	HTS	Yin2017	TTTGTT40NTAT	4
JUNB_HUMAN	eDBD	mHTS	Yin2017	TAGCCA40NTAT	4
JUND_HUMAN	eDBD	HTS	Yin2017	TACCCA40NTGT	4
JUND_HUMAN	eDBD	mHTS	Yin2017	TCTCTA40NCAC	4
JUN_HUMAN	FL	HTS	Yin2017	TCAGTG40NGAT	4
JUN_HUMAN	FL	mHTS	Yin2017	TTTGCC40NTGA	4
KAISO_HUMAN	eDBD	HTS	Yin2017	TAGCTG40NCTA	4
KAISO_HUMAN	eDBD	mHTS	Yin2017	TTGCGA40NGTA	4
KLF10_HUMAN	eDBD	HTS	Yin2017	TATGTA40NTGT	4
KLF10_HUMAN	eDBD	mHTS	Yin2017	TCTAAC40NACC	4
KLF11_HUMAN	eDBD	HTS	Yin2017	TCTCTC40NTTG	4
KLF11_HUMAN	eDBD	mHTS	Yin2017	TCGGCG40NACG	4
KLF12_HUMAN	FL	HTS	Yin2017	TTTGAG40NATT	4
KLF12_HUMAN	FL	mHTS	Yin2017	TAACTG40NGTA	4
KLF12_MOUSE	DBD	HTS	Yang2017	TGATGG20NGA	4
KLF12_MOUSE	FL	HTS	Jolma2013	TGATGG20NGA	4
KLF13_HUMAN	FL	HTS	Jolma2013	TGGACA20NGA	4
KLF13_HUMAN	FL	HTS	Yang2017	TGGACA20NGA	4
KLF13_HUMAN	FL	HTS	Yin2017	TATATA40NGCT	4
KLF13_HUMAN	FL	mHTS	Yin2017	TGAACA40NAAT	4
KLF13_HUMAN	eDBD	HTS	Yin2017	TACTTA40NCTA	4
KLF13_HUMAN	eDBD	mHTS	Yin2017	TGAATC40NGTA	4
KLF14_HUMAN	DBD	HTS	Yang2017	TTGGGA20NTA	4
KLF14_HUMAN	FL	HTS	Jolma2013	TTGGGA20NTA	4
KLF14_HUMAN	eDBD	HTS	Yin2017	TAAGGC40NTGA	4
KLF14_HUMAN	eDBD	mHTS	Yin2017	TACTCG40NCAA	4
KLF15_HUMAN	FL	HTS	Yin2017	TGGTCG40NTAA	4
KLF15_HUMAN	FL	mHTS	Yin2017	TGTCTT40NTTC	4
KLF15_HUMAN	eDBD	HTS	Yin2017	TCATGA40NAGT	4
KLF15_HUMAN	eDBD	mHTS	Yin2017	TTAACC40NCTA	4
KLF16_HUMAN	DBD	HTS	Yang2017	TTGATT20NTA	4
KLF16_HUMAN	FL	HTS	Jolma2013	TTGATT20NTA	4
KLF16_HUMAN	eDBD	HTS	Yin2017	TGCTTT40NAGA	4
KLF16_HUMAN	eDBD	mHTS	Yin2017	TGTGCG40NTAG	4
KLF17_HUMAN	eDBD	HTS	Yin2017	40NTAATTAATTTA	2
KLF17_HUMAN	eDBD	mHTS	Yin2017	40NAATTATATTAT	2
KLF2_HUMAN	eDBD	HTS	Yin2017	TCGGTG40NCAA	4
KLF2_HUMAN	eDBD	mHTS	Yin2017	TTGTTC40NAAG	4
KLF3_HUMAN	FL	HTS	Yin2017	TTACAA40NTAC	4
KLF3_HUMAN	FL	mHTS	Yin2017	TTATGG40NCCA	4
KLF4_HUMAN	eDBD	HTS	Yin2017	TAGAGA40NCGC	4
KLF4_HUMAN	eDBD	mHTS	Yin2017	TCACGG40NTGT	4
KLF5_HUMAN	eDBD	HTS	Yin2017	TGTGAT40NGCA	4
KLF5_HUMAN	eDBD	mHTS	Yin2017	TAACGC40NGTG	4
KLF6_HUMAN	eDBD	HTS	Yin2017	TGCTCC40NCCG	4
KLF6_HUMAN	eDBD	mHTS	Yin2017	TGCATG40NATG	4
LBX2_HUMAN	DBD	HTS	Yang2017	TAATTC20NTTA	4
LBX2_HUMAN	FL	HTS	Jolma2013	TAATTC20NTTA	4
LBX2_HUMAN	eDBD	HTS	Yin2017	TGAAGC40NCTA	4
LBX2_HUMAN	eDBD	mHTS	Yin2017	TCAGCG40NATG	4
LEF1_HUMAN	DBD	HTS	Yang2017	TCCCGA20NGCC	4
LEF1_HUMAN	FL	HTS	Jolma2013	TCCCGA20NGCC	4
LEF1_HUMAN	FL	HTS	Yin2017	TTGTTA40NGGT	4
LEF1_HUMAN	FL	mHTS	Yin2017	TAGTCG40NAGA	4
LEF1_HUMAN	eDBD	HTS	Yin2017	TGCACG40NTTG	4
LEF1_HUMAN	eDBD	mHTS	Yin2017	TACAAG40NTCC	4
LHX1_HUMAN	eDBD	HTS	Yin2017	TTTGAG40NATT	4
LHX1_HUMAN	eDBD	mHTS	Yin2017	TAACTG40NGTA	4
LHX2_HUMAN	DBD	HTS	Yang2017	TCCAGT30NGAC	4
LHX2_HUMAN	FL	HTS	Jolma2013	TCCAGT30NGAC	6
LHX4_HUMAN	FL	HTS	Yin2017	TGTAGC40NCCT	4
LHX4_HUMAN	FL	mHTS	Yin2017	TGGCAC40NAAG	4
LHX4_HUMAN	eDBD	HTS	Yin2017	TACGGG40NCTT	4
LHX4_HUMAN	eDBD	mHTS	Yin2017	TACTCT40NAAC	4
LHX4_MOUSE	DBD	HTS	Yang2017	TAAATG20NTAA	4
LHX4_MOUSE	FL	HTS	Jolma2013	TAAATG20NTAA	4
LHX5_HUMAN	FL	HTS	Yin2017	TTCTTG40NTGC	4
LHX5_HUMAN	FL	mHTS	Yin2017	TATAGC40NGAC	4
LHX6_HUMAN	FL	HTS	Jolma2013	TCGGGG20NGGT	4
LHX6_HUMAN	FL	HTS	Yang2017	TCGGGG20NGGT	4
LHX6_HUMAN	FL	HTS	Yin2017	TGTCAA40NCGA	4
LHX6_HUMAN	FL	mHTS	Yin2017	TACCGC40NTAC	4
LHX8_HUMAN	FL	HTS	Yin2017	TAGCTG40NCTA	4
LHX8_HUMAN	FL	mHTS	Yin2017	TTGCGA40NGTA	4
LHX8_MOUSE	DBD	HTS	Yang2017	TGCTCG40NCTC	4
LHX8_MOUSE	FL	HTS	Jolma2013	TGCTCG40NCTC	6
LHX9_HUMAN	DBD	HTS	Yang2017	TATTGT20NGTG	4
LHX9_HUMAN	FL	HTS	Jolma2013	TATTGT20NGTG	4
LHX9_HUMAN	FL	HTS	Yin2017	TTTGGT40NCTT	4
LHX9_HUMAN	FL	mHTS	Yin2017	TCGTGC40NACC	4
LHX9_HUMAN	eDBD	HTS	Yin2017	TTAGAG40NCGG	4
LHX9_HUMAN	eDBD	HTS	Yin2017	TTAGCA40NGGT	4
LHX9_HUMAN	eDBD	mHTS	Yin2017	TTACTT40NTAT	4
LHX9_HUMAN	eDBD	mHTS	Yin2017	TGGACG40NAAG	4
LMX1A_HUMAN	DBD	HTS	Yang2017	TCTGGT20NGGG	4
LMX1A_HUMAN	FL	HTS	Jolma2013	TCTGGT20NGGG	4
LMX1A_HUMAN	eDBD	HTS	Yin2017	TACTTA40NCTA	4
LMX1A_HUMAN	eDBD	mHTS	Yin2017	TGAATC40NGTA	4
LMX1B_HUMAN	DBD	HTS	Yang2017	TGAGGC20NGGA	4
LMX1B_HUMAN	FL	HTS	Jolma2013	TCGGAA20NAGT	4
LMX1B_HUMAN	FL	HTS	Jolma2013	TGAGGC20NGGA	4
LMX1B_HUMAN	FL	HTS	Yang2017	TCGGAA20NAGT	4
LMX1B_HUMAN	FL	HTS	Yin2017	TGCAGT40NAAG	4
LMX1B_HUMAN	FL	mHTS	Yin2017	TTGGAC40NGTG	4
LMX1B_HUMAN	eDBD	HTS	Yin2017	TTGGCC40NTCG	4
LMX1B_HUMAN	eDBD	mHTS	Yin2017	TGCAAA40NGAA	4
MAFA_HUMAN	eDBD	HTS	Yin2017	TACGGG40NCTT	4
MAFA_HUMAN	eDBD	mHTS	Yin2017	TACTCT40NAAC	4
MAFB_MOUSE	DBD	HTS	Yang2017	TCGTTA20NTTT	4
MAFB_MOUSE	FL	HTS	Jolma2013	TCGTTA20NTTT	3
MAFF_HUMAN	DBD	HTS	Yang2017	TGGAAT20NAAT	4
MAFF_HUMAN	FL	HTS	Jolma2013	TGGAAT20NAAT	4
MAFF_HUMAN	FL	HTS	Yin2017	TCGCCG40NTGC	4
MAFF_HUMAN	FL	mHTS	Yin2017	TCATCT40NATT	4
MAFF_HUMAN	eDBD	HTS	Yin2017	TTATTT40NCGT	4
MAFF_HUMAN	eDBD	mHTS	Yin2017	TCGTGA40NGTC	4
MAFG_HUMAN	FL	HTS	Jolma2013	TGTAAA40NAAG	6
MAFG_HUMAN	FL	HTS	Yang2017	TGTAAA40NAAG	4
MAFG_HUMAN	FL	HTS	Yin2017	TGTTAA40NACT	4
MAFG_HUMAN	FL	mHTS	Yin2017	TGTGAC40NGTC	4
MAFG_HUMAN	eDBD	HTS	Yin2017	TTGTTC40NAAG	4
MAFG_HUMAN	eDBD	mHTS	Yin2017	TACGCA40NAAT	4
MAFK_HUMAN	DBD	HTS	Yang2017	TGCCTG30NTCC	4
MAFK_HUMAN	FL	HTS	Jolma2013	TGCCTG30NTCC	6
MAFK_HUMAN	FL	HTS	Jolma2013	TTAAAG20NTA	4
MAFK_HUMAN	FL	HTS	Yang2017	TTAAAG20NTA	4
MAF_HUMAN	FL	HTS	Yin2017	TGAATT40NTAA	4
MAF_HUMAN	FL	mHTS	Yin2017	TTTCTG40NTAG	4
MAF_HUMAN	eDBD	HTS	Yin2017	TTTACT40NACA	4
MAF_HUMAN	eDBD	mHTS	Yin2017	TGTTAC40NCGC	4
MAX_HUMAN	DBD	HTS	Yang2017	TGACCT20NGA	4
MAX_HUMAN	FL	HTS	Jolma2013	TGACCT20NGA	4
MAX_HUMAN	FL	HTS	Yin2017	TTCTGG40NTGC	4
MAX_HUMAN	FL	mHTS	Yin2017	TAGCAT40NAGG	4
MAX_HUMAN	eDBD	HTS	Yin2017	TGTGCA40NCCG	4
MAX_HUMAN	eDBD	HTS	Yin2017	TCTAGG40NCTG	4
MAX_HUMAN	eDBD	mHTS	Yin2017	TACGCA40NAAT	4
MAX_HUMAN	eDBD	mHTS	Yin2017	TACCGC40NTAC	4
MBNL2_HUMAN	FL	HTS	Yin2017	TCTAAG40NTTA	4
MBNL2_HUMAN	FL	mHTS	Yin2017	TGCGAT40NGAT	4
MCR_HUMAN	DBD	HTS	Yang2017	TCAGAG20NAGA	4
MCR_HUMAN	FL	HTS	Jolma2013	TCAGAG20NAGA	4
MCR_HUMAN	eDBD	HTS	Yin2017	TGCTGG40NGCC	4
MCR_HUMAN	eDBD	mHTS	Yin2017	TTAGTG40NACC	4
MEF2A_HUMAN	DBD	HTS	Yang2017	TAATAG20NTA	4
MEF2A_HUMAN	FL	HTS	Jolma2013	TAATAG20NTA	5
MEF2B_HUMAN	FL	HTS	Jolma2013	TCGTAC20NATT	4
MEF2B_HUMAN	FL	HTS	Yang2017	TCGTAC20NATT	4
MEF2B_HUMAN	FL	HTS	Yin2017	TTAGCA40NGGT	4
MEF2B_HUMAN	FL	mHTS	Yin2017	TGGACG40NAAG	4
MEF2B_HUMAN	eDBD	HTS	Yin2017	TGTGAT40NGCA	4
MEF2B_HUMAN	eDBD	mHTS	Yin2017	TAACGC40NGTG	4
MEF2C_HUMAN	FL	HTS	Yin2017	TTAACA40NTGT	4
MEF2C_HUMAN	FL	mHTS	Yin2017	TAACCT40NCGG	4
MEF2D_HUMAN	DBD	HTS	Yang2017	TGCGTT20NGA	3
MEF2D_HUMAN	FL	HTS	Jolma2013	TGCGTT20NGA	4
MEF2D_HUMAN	eDBD	HTS	Yin2017	TCCAAG40NAAC	4
MEF2D_HUMAN	eDBD	mHTS	Yin2017	TGCGTC40NTTA	4
MEIS1_HUMAN	FL	HTS	Jolma2013	TGACCT20NGA	6
MEIS2_HUMAN	DBD	HTS	Yang2017	TCGCTG20NGA	4
MEIS2_HUMAN	FL	HTS	Jolma2013	TCGCTG20NGA	3
MEIS2_HUMAN	FL	HTS	Yin2017	TCTACT40NACA	4
MEIS2_HUMAN	FL	mHTS	Yin2017	TTGTCG40NACC	4
MEIS2_HUMAN	eDBD	HTS	Yin2017	TTGGCC40NTCG	4
MEIS2_HUMAN	eDBD	mHTS	Yin2017	TGCAAA40NGAA	4
MEIS2_MOUSE	DBD	HTS	Yang2017	TCAAAA20NTA	4
MEIS2_MOUSE	FL	HTS	Jolma2013	TCAAAA20NTA	5
MEIS3_HUMAN	DBD	HTS	Yang2017	TGGGTA20NGA	4
MEIS3_HUMAN	FL	HTS	Jolma2013	TGGGTA20NGA	4
MEIS3_HUMAN	eDBD	HTS	Yin2017	TCTAGT40NAAC	2
MEIS3_HUMAN	eDBD	mHTS	Yin2017	TACTCT40NAAC	2
MEIS3_MOUSE	DBD	HTS	Yang2017	TGGACA20NGA	4
MEIS3_MOUSE	FL	HTS	Jolma2013	TGGACA20NGA	4
MEOX1_HUMAN	FL	HTS	Jolma2013	TACCTA20NCG	4
MEOX1_HUMAN	FL	HTS	Yang2017	TACCTA20NCG	4
MEOX1_HUMAN	FL	HTS	Yin2017	TAAGCA40NGTC	4
MEOX1_HUMAN	FL	mHTS	Yin2017	TATGAC40NTCA	4
MEOX2_HUMAN	DBD	HTS	Yang2017	TAGTTT30NTTT	4
MEOX2_HUMAN	FL	HTS	Jolma2013	TAGTTT30NTTT	6
MEOX2_HUMAN	FL	HTS	Yin2017	TACGGG40NCTT	4
MEOX2_HUMAN	FL	mHTS	Yin2017	TACTCT40NAAC	4
MEOX2_MOUSE	DBD	HTS	Yang2017	TACGTC20NTGC	4
MEOX2_MOUSE	FL	HTS	Jolma2013	TACGTC20NTGC	4
MESP1_HUMAN	DBD	HTS	Yang2017	TACCCG20NCG	4
MESP1_HUMAN	FL	HTS	Jolma2013	TACCCG20NCG	4
MESP2_HUMAN	eDBD	HTS	Yin2017	TGAGCT40NGCA	4
MESP2_HUMAN	eDBD	mHTS	Yin2017	TGACCA40NTCC	4
MGAP_HUMAN	DBD	HTS	Yang2017	TAGGGC20NGGT	4
MGAP_HUMAN	FL	HTS	Jolma2013	TAGGGC20NGGT	4
MIXL1_HUMAN	FL	HTS	Jolma2013	TGATTT20NTTA	4
MIXL1_HUMAN	FL	HTS	Yang2017	TGATTT20NTTA	4
MIXL1_HUMAN	FL	HTS	Yin2017	TTAAGT40NCCT	4
MIXL1_HUMAN	FL	mHTS	Yin2017	TATAGT40NAGG	4
MLXPL_HUMAN	FL	HTS	Jolma2013	TGTAAA20NAAG	4
MLXPL_HUMAN	FL	HTS	Yang2017	TGTAAA20NAAG	4
MLX_HUMAN	FL	HTS	Jolma2013	CATAT14N	4
MLX_HUMAN	FL	HTS	Yang2017	CATAT14N	4
MLX_HUMAN	FL	HTS	Yin2017	TGCCAA40NTAG	4
MLX_HUMAN	FL	mHTS	Yin2017	TAGGAC40NACA	4
MLX_HUMAN	eDBD	HTS	Yin2017	TAGGCT40NACC	4
MLX_HUMAN	eDBD	HTS	Yin2017	TCCAAG40NAAC	4
MLX_HUMAN	eDBD	mHTS	Yin2017	TGTAAC40NCAT	4
MLX_HUMAN	eDBD	mHTS	Yin2017	TGCGTC40NTTA	4
MLX_MOUSE	DBD	HTS	Yang2017	CCTGG14N	4
MLX_MOUSE	FL	HTS	Jolma2013	CCTGG14N	3
MNT_HUMAN	DBD	HTS	Yang2017	TCTTCT20NGA	4
MNT_HUMAN	FL	HTS	Jolma2013	TCTTCT20NGA	4
MNX1_HUMAN	DBD	HTS	Yang2017	TGGTGA20NGTT	4
MNX1_HUMAN	FL	HTS	Jolma2013	TGGTGA20NGTT	4
MNX1_HUMAN	eDBD	HTS	Yin2017	TAAGGG40NACC	4
MNX1_HUMAN	eDBD	mHTS	Yin2017	TTGGCA40NTCG	4
MSGN1_HUMAN	eDBD	HTS	Yin2017	TTCTTG40NTGC	4
MSGN1_HUMAN	eDBD	mHTS	Yin2017	TATAGC40NGAC	4
MSX1_HUMAN	DBD	HTS	Yang2017	TGCGAA30NAGC	4
MSX1_HUMAN	FL	HTS	Jolma2013	TGCGAA30NAGC	6
MSX1_HUMAN	FL	HTS	Jolma2013	TGCTTA20NGA	4
MSX1_HUMAN	FL	HTS	Yang2017	TGCTTA20NGA	4
MSX1_HUMAN	FL	HTS	Yin2017	TCTTAT40NACA	4
MSX1_HUMAN	FL	mHTS	Yin2017	TGCCCG40NCTG	4
MSX1_HUMAN	eDBD	HTS	Yin2017	TACTGG40NGGA	4
MSX1_HUMAN	eDBD	mHTS	Yin2017	TAGTCG40NAGA	4
MSX2_HUMAN	DBD	HTS	Yang2017	TGCGGG20NGA	4
MSX2_HUMAN	FL	HTS	Jolma2013	TGCGGG20NGA	4
MSX2_HUMAN	eDBD	HTS	Yin2017	TAACTC40NGTC	4
MSX2_HUMAN	eDBD	mHTS	Yin2017	TTGCTG40NCTA	4
MSX3_MOUSE	DBD	HTS	Yang2017	TCGACT20NCAT	4
MSX3_MOUSE	FL	HTS	Jolma2013	TCGACT20NCAT	3
MTF1_HUMAN	DBD	HTS	Yang2017	TGATCC20NCTA	4
MTF1_HUMAN	FL	HTS	Jolma2013	TGATCC20NCTA	4
MTF1_HUMAN	eDBD	HTS	Yin2017	TGCGCA40NCAA	4
MTF1_HUMAN	eDBD	mHTS	Yin2017	TTACGT40NGGA	4
MUSC_HUMAN	FL	HTS	Jolma2013	TAGTCC20NCTT	3
MUSC_HUMAN	FL	HTS	Yang2017	TAGTCC20NCTT	4
MUSC_HUMAN	FL	HTS	Yin2017	TACTTA40NCTA	4
MUSC_HUMAN	FL	mHTS	Yin2017	TGAATC40NGTA	4
MUSC_HUMAN	eDBD	HTS	Yin2017	TACTTA40NCTA	4
MUSC_HUMAN	eDBD	mHTS	Yin2017	TGAATC40NGTA	4
MYBA_HUMAN	DBD	HTS	Yang2017	TTGCGT20NTA	4
MYBA_HUMAN	FL	HTS	Jolma2013	TTGCGT20NTA	4
MYBB_HUMAN	DBD	HTS	Yang2017	TGAGTG20NGA	4
MYBB_HUMAN	FL	HTS	Jolma2013	TGAGTG20NGA	4
MYBB_HUMAN	eDBD	HTS	Yin2017	TTCATT40NTAT	4
MYBB_HUMAN	eDBD	HTS	Yin2017	TTAGAG40NCGG	4
MYBB_HUMAN	eDBD	mHTS	Yin2017	TCTTCA40NGTT	4
MYBB_HUMAN	eDBD	mHTS	Yin2017	TTACTT40NTAT	4
MYCN_HUMAN	eDBD	HTS	Yin2017	40NAATTAATAAAT	2
MYCN_HUMAN	eDBD	mHTS	Yin2017	40NTATAATTAATT	2
MYF6_HUMAN	FL	HTS	Jolma2013	TGACTC20NTCA	4
MYF6_HUMAN	FL	HTS	Yang2017	TGACTC20NTCA	4
MYF6_HUMAN	eDBD	HTS	Yin2017	TAAATT40NCTG	4
MYF6_HUMAN	eDBD	HTS	Yin2017	TCCCGC40NACA	4
MYF6_HUMAN	eDBD	mHTS	Yin2017	TAGCTT40NGAC	4
MYF6_HUMAN	eDBD	mHTS	Yin2017	TGATCG40NATC	4
MYOD1_HUMAN	FL	HTS	Yin2017	TACTAA40NATT	4
MYOD1_HUMAN	FL	mHTS	Yin2017	TGCGAT40NGAT	4
MYOD1_HUMAN	eDBD	HTS	Yin2017	TGTCTG40NAGG	4
MYOD1_HUMAN	eDBD	mHTS	Yin2017	TAAGTT40NGAT	4
MYOG_HUMAN	FL	HTS	Yin2017	TACTAA40NATT	4
MYOG_HUMAN	FL	mHTS	Yin2017	TGCGAT40NGAT	4
MYOG_HUMAN	eDBD	HTS	Yin2017	TTAGTA40NCTC	4
MYOG_HUMAN	eDBD	HTS	Yin2017	TCGCCG40NTGC	4
MYOG_HUMAN	eDBD	mHTS	Yin2017	TTAGAT40NGTG	4
MYOG_HUMAN	eDBD	mHTS	Yin2017	TCATCT40NATT	4
NANOG_HUMAN	eDBD	HTS	Yin2017	40NATTAATAATAA	2
NANOG_HUMAN	eDBD	mHTS	Yin2017	40NTAATAAATATT	2
NDF1_HUMAN	FL	HTS	Yin2017	TTGTAC40NGTA	4
NDF1_HUMAN	FL	mHTS	Yin2017	TCAGCC40NTTC	4
NDF2_HUMAN	FL	HTS	Jolma2013	TGACCT20NGA	4
NDF2_HUMAN	FL	HTS	Yang2017	TGACCT20NGA	4
NDF2_HUMAN	FL	HTS	Yin2017	TAGCGC40NCGC	4
NDF2_HUMAN	FL	mHTS	Yin2017	TTTACA40NGCT	4
NFAC1_HUMAN	FL	HTS	Jolma2013	TTCGTA20NTGC	4
NFAC1_HUMAN	FL	HTS	Yang2017	TTCGTA20NTGC	4
NFAC1_HUMAN	eDBD	HTS	Yin2017	TAGTAG40NGTT	4
NFAC1_HUMAN	eDBD	HTS	Yin2017	TTCAAG40NGCC	4
NFAC1_HUMAN	eDBD	mHTS	Yin2017	TCGTAG40NACT	4
NFAC1_HUMAN	eDBD	mHTS	Yin2017	TTTGCG40NGCT	4
NFAC2_HUMAN	eDBD	HTS	Yin2017	TCCTTC40NATT	4
NFAC2_HUMAN	eDBD	HTS	Yin2017	TGAATG40NTAG	4
NFAC2_HUMAN	eDBD	mHTS	Yin2017	TCTGAA40NCAT	4
NFAC2_HUMAN	eDBD	mHTS	Yin2017	TACCTG40NACG	4
NFAC3_HUMAN	eDBD	HTS	Yin2017	TAGATG40NTAT	4
NFAC3_HUMAN	eDBD	mHTS	Yin2017	TCAAAT40NCTG	4
NFAC4_HUMAN	eDBD	HTS	Yin2017	TACTCT40NAAC	4
NFAC4_HUMAN	eDBD	HTS	Yin2017	TCTTGT40NCAG	4
NFAC4_HUMAN	eDBD	mHTS	Yin2017	TAGGTA40NGAT	4
NFAC4_HUMAN	eDBD	mHTS	Yin2017	TTATAA40NGTG	4
NFAT5_HUMAN	DBD	HTS	Yang2017	TGATAA20NGA	4
NFAT5_HUMAN	FL	HTS	Jolma2013	TGATAA20NGA	3
NFAT5_HUMAN	eDBD	HTS	Yin2017	TGAGCG40NTTG	4
NFAT5_HUMAN	eDBD	mHTS	Yin2017	TCGCAA40NTGT	4
NFE2_HUMAN	DBD	HTS	Yang2017	TGTAGG20NGA	4
NFE2_HUMAN	FL	HTS	Jolma2013	TGTAGG20NGA	4
NFE2_HUMAN	eDBD	HTS	Yin2017	TTAAAT40NAAT	4
NFE2_HUMAN	eDBD	mHTS	Yin2017	TTTAGA40NGGC	4
NFIA_HUMAN	FL	HTS	Jolma2013	TACGTC20NTGC	3
NFIA_HUMAN	FL	HTS	Yang2017	TACGTC20NTGC	4
NFIB_HUMAN	FL	HTS	Jolma2013	TCATCA20NCG	4
NFIB_HUMAN	FL	HTS	Yang2017	TCATCA20NCG	4
NFIB_HUMAN	FL	HTS	Yin2017	TCTCCG40NCGC	4
NFIB_HUMAN	FL	mHTS	Yin2017	TATACA40NGTC	4
NFIC_HUMAN	FL	HTS	Yin2017	TATTTG40NCCA	4
NFIC_HUMAN	FL	mHTS	Yin2017	TATGGA40NAGA	4
NFIL3_HUMAN	DBD	HTS	Yang2017	TAGACG20NCG	4
NFIL3_HUMAN	FL	HTS	Jolma2013	TAGACG20NCG	4
NFIX_HUMAN	FL	HTS	Jolma2013	TCAACC20NCG	4
NFIX_HUMAN	FL	HTS	Jolma2013	TGAGAT20NAGA	4
NFIX_HUMAN	FL	HTS	Yang2017	TCAACC20NCG	4
NFIX_HUMAN	FL	HTS	Yang2017	TGAGAT20NAGA	3
NFIX_HUMAN	FL	HTS	Yin2017	TTGAGC40NGTC	4
NFIX_HUMAN	FL	mHTS	Yin2017	TCGGGA40NGCA	4
NFKB1_HUMAN	DBD	HTS	Yang2017	TCTCAA20NGA	4
NFKB1_HUMAN	FL	HTS	Jolma2013	TCTCAA20NGA	3
NFKB2_HUMAN	FL	HTS	Jolma2013	TTCAAT20NGA	5
NFKB2_HUMAN	eDBD	HTS	Yin2017	TCCGGG40NCTC	4
NFKB2_HUMAN	eDBD	mHTS	Yin2017	TCCCAA40NGAA	4
NGN1_HUMAN	FL	HTS	Yin2017	TTGCCA40NGTG	4
NGN1_HUMAN	FL	mHTS	Yin2017	TGGAGG40NCCT	4
NGN1_HUMAN	eDBD	HTS	Yin2017	TACATA40NAGA	4
NGN1_HUMAN	eDBD	mHTS	Yin2017	TGAGGG40NCTT	4
NGN2_HUMAN	DBD	HTS	Yang2017	TCGCTG20NTCT	4
NGN2_HUMAN	FL	HTS	Jolma2013	TCGCTG20NTCT	4
NGN2_HUMAN	FL	HTS	Jolma2013	TGGCGG20NGA	4
NGN2_HUMAN	FL	HTS	Yang2017	TGGCGG20NGA	4
NGN2_HUMAN	FL	HTS	Yin2017	TATATG40NCTA	4
NGN2_HUMAN	FL	mHTS	Yin2017	TTGATC40NGCT	4
NGN2_HUMAN	eDBD	HTS	Yin2017	TTTGTA40NTCC	4
NGN2_HUMAN	eDBD	mHTS	Yin2017	TTAAAC40NTAT	4
NKX23_HUMAN	DBD	HTS	Yang2017	TGCTAC20NGA	4
NKX23_HUMAN	FL	HTS	Jolma2013	TGCTAC20NGA	4
NKX23_HUMAN	FL	HTS	Jolma2013	TGGAAT20NGA	4
NKX23_HUMAN	FL	HTS	Yang2017	TGGAAT20NGA	4
NKX23_HUMAN	FL	HTS	Yin2017	TAGGTT40NAAG	4
NKX23_HUMAN	FL	mHTS	Yin2017	TGGTTT40NTTA	4
NKX23_HUMAN	eDBD	HTS	Yin2017	TATGCT40NACT	4
NKX23_HUMAN	eDBD	HTS	Yin2017	TCTGCC40NCAC	4
NKX23_HUMAN	eDBD	mHTS	Yin2017	TGGAGG40NCCT	4
NKX23_HUMAN	eDBD	mHTS	Yin2017	TAGGGA40NCTG	4
NKX25_HUMAN	FL	HTS	Yin2017	TCCGAG40NTGG	4
NKX25_HUMAN	FL	mHTS	Yin2017	TGGGTG40NGGA	4
NKX28_HUMAN	DBD	HTS	Yang2017	TAGGCA20NCG	4
NKX28_HUMAN	FL	HTS	Jolma2013	TAGGCA20NCG	4
NKX28_HUMAN	FL	HTS	Jolma2013	TGTTGC20NGTG	4
NKX28_HUMAN	FL	HTS	Yang2017	TGTTGC20NGTG	4
NKX28_HUMAN	FL	HTS	Yin2017	TTGTTA40NGGT	4
NKX28_HUMAN	FL	mHTS	Yin2017	TAACGT40NGAT	4
NKX31_HUMAN	FL	HTS	Jolma2013	TCCCTC20NCG	4
NKX31_HUMAN	FL	HTS	Yang2017	TCCCTC20NCG	4
NKX31_HUMAN	eDBD	HTS	Yin2017	TTTGAG40NATT	4
NKX31_HUMAN	eDBD	mHTS	Yin2017	TAACTG40NGTA	4
NKX31_MOUSE	DBD	HTS	Yang2017	TCTTAG20NATG	4
NKX31_MOUSE	FL	HTS	Jolma2013	TCTTAG20NATG	3
NKX32_HUMAN	DBD	HTS	Yang2017	TCCAGT20NGAC	4
NKX32_HUMAN	FL	HTS	Jolma2013	TCCAGT20NGAC	4
NKX32_HUMAN	eDBD	HTS	Yin2017	TTTGAG40NATT	4
NKX32_HUMAN	eDBD	mHTS	Yin2017	TAACTG40NGTA	4
NKX61_HUMAN	DBD	HTS	Yang2017	TGCGGG30NGGC	4
NKX61_HUMAN	FL	HTS	Jolma2013	TGAAAC20NAAA	4
NKX61_HUMAN	FL	HTS	Jolma2013	TGCGGG30NGGC	6
NKX61_HUMAN	FL	HTS	Yang2017	TGAAAC20NAAA	4
NKX61_MOUSE	DBD	HTS	Yang2017	TCGTGT20NGTT	4
NKX61_MOUSE	FL	HTS	Jolma2013	TCGTGT20NGTT	4
NKX62_HUMAN	DBD	HTS	Yang2017	TTACAT20NTA	4
NKX62_HUMAN	FL	HTS	Jolma2013	TGGCAA20NGA	4
NKX62_HUMAN	FL	HTS	Jolma2013	TTACAT20NTA	4
NKX62_HUMAN	FL	HTS	Yang2017	TGGCAA20NGA	4
NKX62_HUMAN	FL	HTS	Yin2017	TCATGA40NAGT	4
NKX62_HUMAN	FL	mHTS	Yin2017	TTAACC40NCTA	4
NKX62_HUMAN	eDBD	HTS	Yin2017	TCCAAG40NAAC	4
NKX62_HUMAN	eDBD	mHTS	Yin2017	TGCGTC40NTTA	4
NKX63_HUMAN	eDBD	HTS	Yin2017	TGTAGA40NTGT	4
NKX63_HUMAN	eDBD	mHTS	Yin2017	TTAGGC40NATA	4
NOTO_HUMAN	DBD	HTS	Yang2017	TGCGTT30NTGC	4
NOTO_HUMAN	FL	HTS	Jolma2013	TGCGTT30NTGC	6
NOTO_HUMAN	eDBD	HTS	Yin2017	TGAACC40NCCA	4
NOTO_HUMAN	eDBD	mHTS	Yin2017	TCACTT40NTTG	4
NPAS2_HUMAN	eDBD	HTS	Yin2017	TGCAGT40NAAG	4
NPAS2_HUMAN	eDBD	HTS	Yin2017	TGCTTT40NAGA	4
NPAS2_HUMAN	eDBD	mHTS	Yin2017	TTGGAC40NGTG	4
NPAS2_HUMAN	eDBD	mHTS	Yin2017	TGTGCG40NTAG	4
NR1D1_HUMAN	eDBD	HTS	Yin2017	TCTCCA40NGGA	4
NR1D1_HUMAN	eDBD	mHTS	Yin2017	TAAAGA40NTCC	4
NR1D2_HUMAN	eDBD	HTS	Yin2017	TGAATT40NTAA	4
NR1D2_HUMAN	eDBD	mHTS	Yin2017	TTTCTG40NTAG	4
NR1I2_HUMAN	eDBD	HTS	Yin2017	TACTGG40NGGA	4
NR1I2_HUMAN	eDBD	mHTS	Yin2017	TAGTCG40NAGA	4
NR1I3_HUMAN	FL	HTS	Yin2017	TGGCCA40NTTC	4
NR1I3_HUMAN	FL	mHTS	Yin2017	TGGGCT40NGTT	4
NR2C1_HUMAN	eDBD	HTS	Yin2017	TATTCA40NAGT	4
NR2C1_HUMAN	eDBD	mHTS	Yin2017	TACGGC40NAGT	4
NR2C2_HUMAN	DBD	HTS	Yang2017	TCGACT20NCAT	4
NR2C2_HUMAN	FL	HTS	Jolma2013	TCGACT20NCAT	4
NR2C2_HUMAN	eDBD	HTS	Yin2017	40NATTAATTATTA	2
NR2C2_HUMAN	eDBD	mHTS	Yin2017	40NATAAATTTAAT	2
NR2E1_HUMAN	FL	HTS	Jolma2013	TAACAA20NACA	4
NR2E1_HUMAN	FL	HTS	Yang2017	TAACAA20NACA	4
NR2E1_HUMAN	FL	HTS	Yin2017	TTCTGT40NAAC	4
NR2E1_HUMAN	FL	mHTS	Yin2017	TGCCAC40NGCC	4
NR2E1_MOUSE	DBD	HTS	Yang2017	TCGCGC20NGCT	4
NR2E1_MOUSE	FL	HTS	Jolma2013	TCGCGC20NGCT	3
NR2F6_HUMAN	DBD	HTS	Yang2017	TGTGGA20NGA	4
NR2F6_HUMAN	FL	HTS	Jolma2013	TCTTGA20NGA	4
NR2F6_HUMAN	FL	HTS	Jolma2013	TGTGGA20NGA	4
NR2F6_HUMAN	FL	HTS	Yang2017	TCTTGA20NGA	4
NR2F6_HUMAN	FL	HTS	Yin2017	TGCCTC40NCAA	4
NR2F6_HUMAN	FL	mHTS	Yin2017	TAACCG40NCAA	4
NR2F6_HUMAN	eDBD	HTS	Yin2017	TGGCGT40NCCT	4
NR2F6_HUMAN	eDBD	HTS	Yin2017	TAGCAT40NAGG	2
NR2F6_HUMAN	eDBD	mHTS	Yin2017	TTTAAA40NTAT	4
NR2F6_HUMAN	eDBD	mHTS	Yin2017	TGGTTT40NTTA	2
NR2F6_MOUSE	DBD	HTS	Yang2017	TAGTTT20NCG	4
NR2F6_MOUSE	FL	HTS	Jolma2013	TAGTTT20NCG	4
NR4A1_HUMAN	eDBD	HTS	Yin2017	TAGGCC40NTAT	2
NR4A1_HUMAN	eDBD	HTS	Yin2017	TATATG40NCTA	4
NR4A1_HUMAN	eDBD	mHTS	Yin2017	TTGATC40NGCT	2
NR4A1_HUMAN	eDBD	mHTS	Yin2017	TTGATC40NGCT	4
NR4A2_HUMAN	FL	HTS	Jolma2013	TCATTG20NTTA	4
NR4A2_HUMAN	FL	HTS	Yang2017	TCATTG20NTTA	4
NR4A2_HUMAN	eDBD	HTS	Yin2017	TGCTCC40NCCG	4
NR4A2_HUMAN	eDBD	mHTS	Yin2017	TGCATG40NATG	4
NR5A2_HUMAN	eDBD	HTS	Yin2017	TGCTCA40NCTG	4
NR5A2_HUMAN	eDBD	mHTS	Yin2017	TGTACT40NCAG	4
NR6A1_HUMAN	eDBD	HTS	Yin2017	TTGATG40NATC	4
NR6A1_HUMAN	eDBD	mHTS	Yin2017	TGGGTT40NCGT	4
NRF1_HUMAN	FL	HTS	Jolma2013	TAGCGA20NCG	4
NRF1_HUMAN	FL	HTS	Yang2017	TAGCGA20NCG	4
NRL_HUMAN	FL	HTS	Jolma2013	TGGAGC20NGA	6
NRL_HUMAN	FL	HTS	Yin2017	TAAGGG40NACC	4
NRL_HUMAN	FL	mHTS	Yin2017	TTGGCA40NTCG	4
NRL_HUMAN	eDBD	HTS	Yin2017	TGGAGA40NCCA	4
NRL_HUMAN	eDBD	mHTS	Yin2017	TAGTCT40NGCA	4
OLIG1_HUMAN	DBD	HTS	Yang2017	TGCCTG20NTCC	4
OLIG1_HUMAN	FL	HTS	Jolma2013	TGCCTG20NTCC	4
OLIG2_HUMAN	DBD	HTS	Yang2017	TCTTTC20NGA	4
OLIG2_HUMAN	FL	HTS	Jolma2013	TCTTTC20NGA	4
OLIG2_HUMAN	FL	HTS	Jolma2013	TGCGCC20NGA	4
OLIG2_HUMAN	FL	HTS	Yang2017	TGCGCC20NGA	4
OLIG2_HUMAN	eDBD	HTS	Yin2017	TTTCAA40NTGA	4
OLIG2_HUMAN	eDBD	HTS	Yin2017	TACTAG40NGGA	4
OLIG2_HUMAN	eDBD	mHTS	Yin2017	TCGGTA40NTGA	4
OLIG2_HUMAN	eDBD	mHTS	Yin2017	TTCATT40NTAT	4
OLIG3_HUMAN	DBD	HTS	Yang2017	TGTCCG20NGA	4
OLIG3_HUMAN	FL	HTS	Jolma2013	TGTCCG20NGA	4
OLIG3_HUMAN	FL	HTS	Yin2017	TTCGTC40NCGT	4
OLIG3_HUMAN	FL	mHTS	Yin2017	TTATAT40NACC	4
OLIG3_HUMAN	eDBD	HTS	Yin2017	TGTATA40NGGT	4
OLIG3_HUMAN	eDBD	HTS	Yin2017	TGGAGT40NTGG	4
OLIG3_HUMAN	eDBD	mHTS	Yin2017	TTGTCG40NACC	4
OLIG3_HUMAN	eDBD	mHTS	Yin2017	TGACCG40NGCT	4
ONEC2_HUMAN	DBD	HTS	Yang2017	TGGGCG30NCGT	4
ONEC2_HUMAN	FL	HTS	Jolma2013	TGGGCG30NCGT	4
ONEC2_HUMAN	FL	HTS	Yin2017	TAACTC40NGTC	4
ONEC2_HUMAN	FL	mHTS	Yin2017	TCCGGA40NGTC	4
ONEC2_HUMAN	eDBD	HTS	Yin2017	TTATAT40NACC	4
ONEC2_HUMAN	eDBD	HTS	Yin2017	TGCAGC40NATT	4
ONEC2_HUMAN	eDBD	mHTS	Yin2017	TTACCG40NATC	4
ONEC2_HUMAN	eDBD	mHTS	Yin2017	TACTCC40NGTA	4
ONEC3_HUMAN	DBD	HTS	Yang2017	TAGAAC20NAAT	4
ONEC3_HUMAN	FL	HTS	Jolma2013	TAGAAC20NAAT	4
ONEC3_HUMAN	eDBD	HTS	Yin2017	TCCGGG40NCTC	4
ONEC3_HUMAN	eDBD	mHTS	Yin2017	TCCCAA40NGAA	4
OSR1_HUMAN	eDBD	HTS	Yin2017	TGGAGA40NCCA	4
OSR1_HUMAN	eDBD	mHTS	Yin2017	TAGTCT40NGCA	4
OSR2_HUMAN	eDBD	HTS	Yin2017	TGCACG40NTTG	4
OSR2_HUMAN	eDBD	mHTS	Yin2017	TACAAG40NTCC	4
OTX1_HUMAN	DBD	HTS	Yang2017	TGATAA20NGA	4
OTX1_HUMAN	FL	HTS	Jolma2013	TGATAA20NGA	4
OTX1_HUMAN	FL	HTS	Yin2017	TGGACT40NAAT	4
OTX1_HUMAN	FL	mHTS	Yin2017	TCTAGA40NCGA	4
OTX1_HUMAN	eDBD	HTS	Yin2017	TTAACA40NTGT	4
OTX1_HUMAN	eDBD	HTS	Yin2017	TAGATG40NTAT	4
OTX1_HUMAN	eDBD	mHTS	Yin2017	TAACCT40NCGG	4
OTX1_HUMAN	eDBD	mHTS	Yin2017	TCAAAT40NCTG	4
OTX1_MOUSE	DBD	HTS	Yang2017	TCTTAG20NATG	4
OTX1_MOUSE	FL	HTS	Jolma2013	TCTTAG20NATG	4
OTX2_HUMAN	DBD	HTS	Yang2017	TATGGG20NGGG	4
OTX2_HUMAN	FL	HTS	Jolma2013	TATGGG20NGGG	4
OTX2_HUMAN	FL	HTS	Yin2017	TCTTAT40NACA	4
OTX2_HUMAN	FL	mHTS	Yin2017	TGCCCG40NCTG	4
OVOL1_HUMAN	FL	HTS	Yin2017	TGCTGG40NGCC	4
OVOL1_HUMAN	FL	mHTS	Yin2017	TTAGTG40NACC	4
OVOL2_HUMAN	FL	HTS	Yin2017	TCTCAG40NAGA	4
OVOL2_HUMAN	FL	mHTS	Yin2017	TGCTTC40NTTA	4
OVOL2_HUMAN	eDBD	HTS	Yin2017	TGTGAT40NGCA	4
OVOL2_HUMAN	eDBD	mHTS	Yin2017	TAACGC40NGTG	4
P53_MOUSE	FL	HTS	Jolma2013	TCGGGG20NGGT	4
P5F1B_HUMAN	DBD	HTS	Yang2017	TAGAGT20NGAT	4
P5F1B_HUMAN	FL	HTS	Jolma2013	TAGAGT20NGAT	4
P63_HUMAN	FL	HTS	Jolma2013	TTCCTT20NGA	5
P73_MOUSE	FL	HTS	Jolma2013	TACCGT40NGCC	4
PAX1_HUMAN	DBD	HTS	Yang2017	TAACTT20NTCA	4
PAX1_HUMAN	FL	HTS	Jolma2013	TAACTT20NTCA	4
PAX1_HUMAN	eDBD	HTS	Yin2017	TCCGTC40NGTT	4
PAX1_HUMAN	eDBD	mHTS	Yin2017	TCACGA40NTTA	4
PAX2_HUMAN	DBD	HTS	Yang2017	TCCACG20NCAC	4
PAX2_HUMAN	FL	HTS	Jolma2013	TCCACG20NCAC	4
PAX2_HUMAN	eDBD	HTS	Yin2017	TGGCTA40NTCC	4
PAX2_HUMAN	eDBD	mHTS	Yin2017	TGGGCT40NGTT	4
PAX3_HUMAN	DBD	HTS	Yang2017	TTCTCT20NCTC	4
PAX3_HUMAN	FL	HTS	Jolma2013	TTCTCT20NCTC	4
PAX3_HUMAN	eDBD	HTS	Yin2017	TCAAAT40NCTG	4
PAX3_HUMAN	eDBD	mHTS	Yin2017	TCGCAA40NTGT	4
PAX4_HUMAN	DBD	HTS	Yang2017	TATTTA20NTTG	4
PAX4_HUMAN	FL	HTS	Jolma2013	TATTTA20NTTG	4
PAX4_HUMAN	FL	HTS	Jolma2013	TCGCAT20NACT	4
PAX4_HUMAN	FL	HTS	Yang2017	TCGCAT20NACT	4
PAX4_HUMAN	eDBD	HTS	Yin2017	TCGGCT40NTAA	4
PAX4_HUMAN	eDBD	mHTS	Yin2017	TCGACC40NCCT	4
PAX5_HUMAN	DBD	HTS	Yang2017	TACAGG20NGAC	4
PAX5_HUMAN	FL	HTS	Jolma2013	TACAGG20NGAC	4
PAX6_HUMAN	DBD	HTS	Yang2017	TCCATA20NTAC	4
PAX6_HUMAN	FL	HTS	Jolma2013	TCCATA20NTAC	4
PAX6_HUMAN	FL	HTS	Yin2017	TGCTTT40NAGA	4
PAX6_HUMAN	FL	mHTS	Yin2017	TGTGCG40NTAG	4
PAX6_HUMAN	eDBD	HTS	Yin2017	TGCGAG40NTTC	4
PAX6_HUMAN	eDBD	mHTS	Yin2017	TTATGG40NCCA	4
PAX7_HUMAN	DBD	HTS	Yang2017	TCCAAC20NAAC	4
PAX7_HUMAN	FL	HTS	Jolma2013	TAGGGC20NGGT	4
PAX7_HUMAN	FL	HTS	Jolma2013	TCCAAC20NAAC	4
PAX7_HUMAN	FL	HTS	Yang2017	TAGGGC20NGGT	4
PAX7_HUMAN	FL	HTS	Yin2017	TCGTTT40NGTC	4
PAX7_HUMAN	FL	mHTS	Yin2017	TCTTCG40NGAT	4
PAX7_HUMAN	eDBD	HTS	Yin2017	TGTCAG40NGAC	4
PAX7_HUMAN	eDBD	mHTS	Yin2017	TTCGAA40NGAC	4
PAX8_HUMAN	FL	HTS	Yin2017	TCTTGT40NCAG	4
PAX8_HUMAN	FL	mHTS	Yin2017	TTATAA40NGTG	4
PAX9_HUMAN	DBD	HTS	Yang2017	TCTAAT20NAAG	4
PAX9_HUMAN	FL	HTS	Jolma2013	TCTAAT20NAAG	4
PAX9_HUMAN	eDBD	HTS	Yin2017	TGACCC40NGAA	4
PAX9_HUMAN	eDBD	mHTS	Yin2017	TCACGA40NTTA	4
PBX1_HUMAN	FL	HTS	Yin2017	TCGGTG40NCAA	4
PBX1_HUMAN	FL	mHTS	Yin2017	TTGTTC40NAAG	4
PBX1_HUMAN	eDBD	HTS	Yin2017	TAAGTC40NCGT	4
PBX1_HUMAN	eDBD	mHTS	Yin2017	TGAAGA40NATG	4
PDX1_HUMAN	DBD	HTS	Yang2017	TGGAAT30NAAT	4
PDX1_HUMAN	FL	HTS	Jolma2013	TGGAAT30NAAT	6
PDX1_HUMAN	eDBD	HTS	Yin2017	TGCCCT40NTCG	4
PDX1_HUMAN	eDBD	mHTS	Yin2017	TGACTT40NGGT	4
PHX2A_HUMAN	DBD	HTS	Yang2017	TGACTC20NGA	4
PHX2A_HUMAN	FL	HTS	Jolma2013	TGACTC20NGA	4
PHX2A_HUMAN	eDBD	HTS	Yin2017	TTCGGG40NGAG	4
PHX2A_HUMAN	eDBD	mHTS	Yin2017	TCGCAC40NCCT	4
PHX2B_HUMAN	DBD	HTS	Yang2017	TGGTCT20NGA	4
PHX2B_HUMAN	FL	HTS	Jolma2013	TGCTGT20NGA	4
PHX2B_HUMAN	FL	HTS	Jolma2013	TGGTCT20NGA	4
PHX2B_HUMAN	FL	HTS	Yang2017	TGCTGT20NGA	4
PHX2B_HUMAN	FL	HTS	Yin2017	TCACAT40NATG	4
PHX2B_HUMAN	FL	mHTS	Yin2017	TGTCCC40NGGT	4
PHX2B_HUMAN	eDBD	HTS	Yin2017	TTGATG40NATC	4
PHX2B_HUMAN	eDBD	mHTS	Yin2017	TGGGTT40NCGT	4
PIT1_HUMAN	DBD	HTS	Yang2017	TACACC40NCAC	4
PIT1_HUMAN	FL	HTS	Jolma2013	TACACC40NCAC	6
PIT1_HUMAN	eDBD	HTS	Yin2017	TTCAAG40NGCC	4
PIT1_HUMAN	eDBD	mHTS	Yin2017	TTTGCG40NGCT	4
PITX1_HUMAN	DBD	HTS	Yang2017	TCATGC20NCG	4
PITX1_HUMAN	FL	HTS	Jolma2013	TCATGC20NCG	4
PITX1_HUMAN	FL	HTS	Jolma2013	TCTCTT20NTCG	4
PITX1_HUMAN	FL	HTS	Jolma2013	TGAGCA20NCGA	4
PITX1_HUMAN	FL	HTS	Yang2017	TCTCTT20NTCG	4
PITX1_HUMAN	FL	HTS	Yang2017	TGAGCA20NCGA	4
PITX1_HUMAN	FL	HTS	Yin2017	TTATTT40NCGT	4
PITX1_HUMAN	FL	mHTS	Yin2017	TCGTGA40NGTC	4
PITX1_HUMAN	eDBD	HTS	Yin2017	TAGTGC40NATG	4
PITX1_HUMAN	eDBD	mHTS	Yin2017	TATGAG40NCGT	4
PITX2_HUMAN	FL	HTS	Yin2017	TAGCGC40NCGC	4
PITX2_HUMAN	FL	mHTS	Yin2017	TTTACA40NGCT	4
PITX2_HUMAN	eDBD	HTS	Yin2017	TACTGA40NACC	4
PITX2_HUMAN	eDBD	HTS	Yin2017	TAGACC40NAGT	4
PITX2_HUMAN	eDBD	mHTS	Yin2017	TGAGAA40NGCG	4
PITX2_HUMAN	eDBD	mHTS	Yin2017	TCGGGA40NGCA	4
PITX3_HUMAN	DBD	HTS	Yang2017	TGCATC20NGA	4
PITX3_HUMAN	FL	HTS	Jolma2013	TGCATC20NGA	4
PITX3_HUMAN	eDBD	HTS	Yin2017	TCGGGC40NAAT	4
PITX3_HUMAN	eDBD	HTS	Yin2017	TCACAT40NATG	4
PITX3_HUMAN	eDBD	mHTS	Yin2017	TTGACT40NAGT	4
PITX3_HUMAN	eDBD	mHTS	Yin2017	TGTCCC40NGGT	4
PKNX1_HUMAN	DBD	HTS	Yang2017	TCGCAT20NGA	4
PKNX1_HUMAN	FL	HTS	Jolma2013	TCGCAT20NGA	4
PKNX1_HUMAN	FL	HTS	Yin2017	TGAGTT40NCGG	4
PKNX1_HUMAN	FL	mHTS	Yin2017	TCGTCC40NGCC	4
PKNX1_HUMAN	eDBD	HTS	Yin2017	TCTGCT40NTGT	4
PKNX1_HUMAN	eDBD	HTS	Yin2017	TAGACC40NAGT	4
PKNX1_HUMAN	eDBD	mHTS	Yin2017	TGGGCC40NGGA	4
PKNX1_HUMAN	eDBD	mHTS	Yin2017	TCGGGA40NGCA	4
PKNX2_HUMAN	DBD	HTS	Yang2017	TGTATT20NGA	4
PKNX2_HUMAN	FL	HTS	Jolma2013	TGTATT20NGA	4
PKNX2_HUMAN	eDBD	HTS	Yin2017	TTGTTA40NGGT	4
PKNX2_HUMAN	eDBD	HTS	Yin2017	TCTTAT40NACA	4
PKNX2_HUMAN	eDBD	mHTS	Yin2017	TAACGT40NGAT	4
PKNX2_HUMAN	eDBD	mHTS	Yin2017	TGCCCG40NCTG	4
PKNX2_MOUSE	DBD	HTS	Yang2017	TGCTCG20NCG	5
PKNX2_MOUSE	FL	HTS	Jolma2013	TGCTCG20NCG	5
PO2F1_HUMAN	DBD	HTS	Yang2017	TCTTTC20NGA	4
PO2F1_HUMAN	FL	HTS	Jolma2013	TCTTTC20NGA	4
PO2F2_HUMAN	DBD	HTS	Yang2017	TGACAG20NGA	4
PO2F2_HUMAN	FL	HTS	Jolma2013	TGACAG20NGA	4
PO2F2_HUMAN	eDBD	HTS	Yin2017	TGAATC40NGTA	4
PO2F2_HUMAN	eDBD	HTS	Yin2017	TCAGCA40NCTC	4
PO2F2_HUMAN	eDBD	mHTS	Yin2017	TGCTGC40NCAA	4
PO2F2_HUMAN	eDBD	mHTS	Yin2017	TCTTCG40NGAT	4
PO2F2_MOUSE	DBD	HTS	Yang2017	TAGATA20NTAT	4
PO2F2_MOUSE	FL	HTS	Jolma2013	TAGATA20NTAT	4
PO2F3_HUMAN	DBD	HTS	Yang2017	TAGACG20NCAT	4
PO2F3_HUMAN	FL	HTS	Jolma2013	TAGACG20NCAT	4
PO2F3_HUMAN	eDBD	HTS	Yin2017	TGCATT40NCCT	4
PO2F3_HUMAN	eDBD	mHTS	Yin2017	TGCGGC40NAGT	4
PO3F1_HUMAN	DBD	HTS	Yang2017	TAGCGA20NGCT	4
PO3F1_HUMAN	FL	HTS	Jolma2013	TAGCGA20NGCT	4
PO3F1_HUMAN	eDBD	HTS	Yin2017	TATGCT40NACT	4
PO3F1_HUMAN	eDBD	mHTS	Yin2017	TGGAGG40NCCT	4
PO3F2_HUMAN	DBD	HTS	Yang2017	TGTTCA40NCTG	4
PO3F2_HUMAN	FL	HTS	Jolma2013	TGTTCA40NCTG	6
PO3F2_HUMAN	eDBD	HTS	Yin2017	TGGAGA40NCCA	4
PO3F2_HUMAN	eDBD	mHTS	Yin2017	TAGTCT40NGCA	4
PO3F3_HUMAN	DBD	HTS	Yang2017	TCGCAT20NACT	4
PO3F3_HUMAN	FL	HTS	Jolma2013	TCGCAT20NACT	4
PO3F4_HUMAN	DBD	HTS	Yang2017	TACTGC20NGTC	4
PO3F4_HUMAN	FL	HTS	Jolma2013	TACTGC20NGTC	4
PO3F4_HUMAN	eDBD	HTS	Yin2017	TCGGGC40NAAT	4
PO3F4_HUMAN	eDBD	mHTS	Yin2017	TTGACT40NAGT	4
PO4F1_HUMAN	DBD	HTS	Yang2017	TACAAA20NAAC	4
PO4F1_HUMAN	FL	HTS	Jolma2013	TACAAA20NAAC	4
PO4F1_HUMAN	eDBD	HTS	Yin2017	TTTCAA40NTGA	4
PO4F1_HUMAN	eDBD	mHTS	Yin2017	TCGGTA40NTGA	4
PO4F2_HUMAN	DBD	HTS	Yang2017	TACGAG20NAGC	4
PO4F2_HUMAN	FL	HTS	Jolma2013	TACGAG20NAGC	4
PO4F2_HUMAN	FL	HTS	Jolma2013	TGCGAA20NAGC	4
PO4F2_HUMAN	FL	HTS	Yang2017	TGCGAA20NAGC	4
PO4F3_HUMAN	DBD	HTS	Yang2017	TACCGT20NGCC	4
PO4F3_HUMAN	FL	HTS	Jolma2013	TACCGT20NGCC	4
PO4F3_HUMAN	FL	HTS	Yin2017	TACCCA40NTGT	4
PO4F3_HUMAN	FL	mHTS	Yin2017	TAGTAG40NGTT	4
PO4F3_HUMAN	eDBD	HTS	Yin2017	TTTCAT40NGCA	4
PO4F3_HUMAN	eDBD	mHTS	Yin2017	TCATAC40NTTA	4
PO5F1_HUMAN	FL	HTS	Yin2017	TGCAGG40NTCG	4
PO5F1_HUMAN	FL	mHTS	Yin2017	TCGCAC40NCCT	4
PO6F1_HUMAN	FL	HTS	Yin2017	TCGATT40NTTG	4
PO6F1_HUMAN	FL	mHTS	Yin2017	TGTACT40NCAG	4
PO6F2_HUMAN	DBD	HTS	Yang2017	TGCTGT20NCG	3
PO6F2_HUMAN	FL	HTS	Jolma2013	TATCAT20NCG	4
PO6F2_HUMAN	FL	HTS	Jolma2013	TGCTGT20NCG	4
PO6F2_HUMAN	FL	HTS	Yang2017	TATCAT20NCG	4
PPARD_HUMAN	eDBD	HTS	Yin2017	TGGTCG40NTAA	4
PPARD_HUMAN	eDBD	mHTS	Yin2017	TGTCTT40NTTC	4
PRDM1_HUMAN	FL	HTS	Jolma2013	TTGAGG20NGAT	4
PRDM1_HUMAN	FL	HTS	Yang2017	TTGAGG20NGAT	4
PRDM1_HUMAN	eDBD	HTS	Yin2017	TATATA40NGCT	4
PRDM1_HUMAN	eDBD	mHTS	Yin2017	TGAACA40NAAT	4
PRDM4_HUMAN	FL	HTS	Jolma2013	TAGCAG20NCG	4
PRDM4_HUMAN	FL	HTS	Yang2017	TAGCAG20NCG	4
PRDM4_HUMAN	eDBD	HTS	Yin2017	TGTACA40NGTA	4
PRDM4_HUMAN	eDBD	mHTS	Yin2017	TAAATC40NGTT	4
PROP1_HUMAN	DBD	HTS	Yang2017	TCCCGA30NGCC	4
PROP1_HUMAN	FL	HTS	Jolma2013	TCCCGA30NGCC	6
PROP1_HUMAN	FL	HTS	Jolma2013	TGTATT20NGA	4
PROP1_HUMAN	FL	HTS	Yang2017	TGTATT20NGA	4
PROP1_HUMAN	FL	HTS	Yin2017	TTGATG40NATC	4
PROP1_HUMAN	FL	mHTS	Yin2017	TGGGTT40NCGT	4
PROP1_HUMAN	eDBD	HTS	Yin2017	TCCAAG40NAAC	4
PROP1_HUMAN	eDBD	HTS	Yin2017	TTTGTA40NTCC	4
PROP1_HUMAN	eDBD	mHTS	Yin2017	TGCGTC40NTTA	4
PROP1_HUMAN	eDBD	mHTS	Yin2017	TTAAAC40NTAT	4
PROX1_HUMAN	DBD	HTS	Yang2017	TGCAGA20NGA	4
PROX1_HUMAN	FL	HTS	Jolma2013	TGCAGA20NGA	4
PROX1_HUMAN	eDBD	HTS	Yin2017	TGCTCT40NTTA	4
PROX1_HUMAN	eDBD	mHTS	Yin2017	TTCACG40NAGT	4
PRRX1_HUMAN	DBD	HTS	Yang2017	TAACGG20NGCA	4
PRRX1_HUMAN	FL	HTS	Jolma2013	TAACGG20NGCA	4
PRRX1_HUMAN	FL	HTS	Jolma2013	TTCCCC20NTA	4
PRRX1_HUMAN	FL	HTS	Yang2017	TTCCCC20NTA	4
PRRX2_HUMAN	FL	HTS	Jolma2013	TGGGGT20NGA	4
PRRX2_HUMAN	FL	HTS	Yang2017	TGGGGT20NGA	4
PRRX2_HUMAN	FL	HTS	Yin2017	TGCCAA40NTAG	4
PRRX2_HUMAN	FL	mHTS	Yin2017	TAGGAC40NACA	4
PRRX2_HUMAN	eDBD	HTS	Yin2017	TTGCTT40NCCA	4
PRRX2_HUMAN	eDBD	mHTS	Yin2017	TCCTTC40NATT	4
PRRX2_MOUSE	DBD	HTS	Yang2017	TATGAA20NAGG	4
PRRX2_MOUSE	FL	HTS	Jolma2013	TATGAA20NAGG	4
PTF1A_HUMAN	eDBD	HTS	Yin2017	TGCTTT40NAGA	4
PTF1A_HUMAN	eDBD	mHTS	Yin2017	TGTGCG40NTAG	4
RARA_HUMAN	DBD	HTS	Yang2017	TAAAAT20NTA	4
RARA_HUMAN	FL	HTS	Jolma2013	TAAAAT20NTA	5
RARA_HUMAN	FL	HTS	Jolma2013	TATAGA20NCG	4
RARA_HUMAN	FL	HTS	Yang2017	TATAGA20NCG	4
RARA_HUMAN	eDBD	HTS	Yin2017	TGAACC40NCCA	4
RARA_HUMAN	eDBD	mHTS	Yin2017	TCACTT40NTTG	4
RARA_MOUSE	DBD	HTS	Yang2017	TCGGTT20NCG	4
RARA_MOUSE	FL	HTS	Jolma2013	TCGGTT20NCG	5
RARB_HUMAN	FL	HTS	Jolma2013	TAGTTT20NTTT	4
RARB_HUMAN	FL	HTS	Yang2017	TAGTTT20NTTT	4
RARB_HUMAN	FL	HTS	Yin2017	TACATG40NTAG	4
RARB_HUMAN	FL	mHTS	Yin2017	TCGCAA40NTGT	4
RARB_MOUSE	DBD	HTS	Yang2017	TCGTGT20NCG	4
RARB_MOUSE	FL	HTS	Jolma2013	TCGTGT20NCG	5
RARG_HUMAN	DBD	HTS	Yang2017	TGTTAT20NGA	3
RARG_HUMAN	FL	HTS	Jolma2013	TCGGGG20NGA	4
RARG_HUMAN	FL	HTS	Jolma2013	TGTTAT20NGA	4
RARG_HUMAN	FL	HTS	Yang2017	TCGGGG20NGA	4
RARG_HUMAN	FL	HTS	Yin2017	TGTACA40NGTA	4
RARG_HUMAN	FL	mHTS	Yin2017	TAAATC40NGTT	4
RARG_HUMAN	eDBD	HTS	Yin2017	TGAGAA40NGCG	2
RARG_HUMAN	eDBD	mHTS	Yin2017	TCACGG40NTGT	2
RARG_MOUSE	DBD	HTS	Yang2017	TATCTG20NTCG	4
RARG_MOUSE	FL	HTS	Jolma2013	TATCTG20NTCG	4
RAX2_HUMAN	DBD	HTS	Yang2017	TACTCA20NTA	4
RAX2_HUMAN	FL	HTS	Jolma2013	TACTCA20NTA	5
RFX1_HUMAN	eDBD	HTS	Yin2017	TCTATA40NTAT	4
RFX1_HUMAN	eDBD	HTS	Yin2017	TTTAGG40NTCT	4
RFX1_HUMAN	eDBD	mHTS	Yin2017	TCGTAA40NCGG	4
RFX1_HUMAN	eDBD	mHTS	Yin2017	TAAGAT40NATG	4
RFX2_HUMAN	DBD	HTS	Yang2017	TAACCC20NCCA	4
RFX2_HUMAN	FL	HTS	Jolma2013	TAACCC20NCCA	4
RFX2_HUMAN	eDBD	HTS	Yin2017	TTCGCC40NGAC	4
RFX2_HUMAN	eDBD	mHTS	Yin2017	TGCTTC40NTTA	4
RFX2_MOUSE	DBD	HTS	Yang2017	TGGTAG20NATT	4
RFX2_MOUSE	FL	HTS	Jolma2013	TGGTAG20NATT	4
RFX3_HUMAN	DBD	HTS	Yang2017	TGGCTT20NGA	4
RFX3_HUMAN	FL	HTS	Jolma2013	TGGCTT20NGA	4
RFX3_HUMAN	eDBD	HTS	Yin2017	TGATCG40NATC	4
RFX3_HUMAN	eDBD	HTS	Yin2017	TCCACC40NTTA	4
RFX3_HUMAN	eDBD	mHTS	Yin2017	TATAGG40NCGG	4
RFX3_HUMAN	eDBD	mHTS	Yin2017	TCCACA40NGCC	4
RFX3_MOUSE	DBD	HTS	Yang2017	TGGGTA20NCG	5
RFX3_MOUSE	FL	HTS	Jolma2013	TGGGTA20NCG	5
RFX4_HUMAN	FL	HTS	Jolma2013	TGACAG20NGA	6
RFX4_HUMAN	eDBD	HTS	Yin2017	TACTCG40NCAA	4
RFX4_HUMAN	eDBD	HTS	Yin2017	TCTATT40NCAT	4
RFX4_HUMAN	eDBD	mHTS	Yin2017	TAGCAC40NTTG	4
RFX4_HUMAN	eDBD	mHTS	Yin2017	TGCGTA40NTCA	4
RFX5_HUMAN	DBD	HTS	Yang2017	TGGAGC30NGAT	4
RFX5_HUMAN	FL	HTS	Jolma2013	TGGAGC30NGAT	6
RFX5_HUMAN	eDBD	HTS	Yin2017	TTGATG40NATC	4
RFX5_HUMAN	eDBD	mHTS	Yin2017	TGGGTT40NCGT	4
RFX7_HUMAN	eDBD	HTS	Yin2017	TGAGTT40NCGG	4
RFX7_HUMAN	eDBD	mHTS	Yin2017	TCGTCC40NGCC	4
RHXF1_HUMAN	DBD	HTS	Yang2017	TGGATG30NTAT	4
RHXF1_HUMAN	FL	HTS	Jolma2013	TGGATG30NTAT	6
RHXF1_HUMAN	FL	HTS	Jolma2013	TTAGAA20NTA	4
RHXF1_HUMAN	FL	HTS	Yang2017	TTAGAA20NTA	4
RHXF1_HUMAN	FL	HTS	Yin2017	TGAGAG40NCGC	4
RHXF1_HUMAN	FL	mHTS	Yin2017	TGTGCG40NTAG	4
RHXF2_HUMAN	FL	HTS	Yin2017	TCTACG40NCTC	4
RHXF2_HUMAN	FL	mHTS	Yin2017	TCCCGT40NATG	4
RORA_HUMAN	DBD	HTS	Yang2017	TCTGTA30NTGG	4
RORA_HUMAN	FL	HTS	Jolma2013	TCTGTA30NTGG	6
RORB_HUMAN	eDBD	HTS	Yin2017	TTCGGG40NGAG	4
RORB_HUMAN	eDBD	mHTS	Yin2017	TCGCAC40NCCT	4
RORG_HUMAN	eDBD	HTS	Yin2017	TATATG40NCTA	4
RORG_HUMAN	eDBD	mHTS	Yin2017	TTGATC40NGCT	4
RUNX2_HUMAN	DBD	HTS	Yang2017	TACCTA40NTCC	4
RUNX2_HUMAN	FL	HTS	Jolma2013	TACCTA40NTCC	6
RUNX2_HUMAN	eDBD	HTS	Yin2017	TCTTGG40NTTA	4
RUNX2_HUMAN	eDBD	mHTS	Yin2017	TATACG40NCGA	4
RUNX3_HUMAN	DBD	HTS	Yang2017	TACGGA30NGGC	4
RUNX3_HUMAN	FL	HTS	Jolma2013	TACGGA30NGGC	6
RUNX3_HUMAN	FL	HTS	Jolma2013	TCTCCC20NGA	4
RUNX3_HUMAN	FL	HTS	Yang2017	TCTCCC20NGA	4
RUNX3_HUMAN	FL	HTS	Yin2017	TCTGCT40NTGT	4
RUNX3_HUMAN	FL	mHTS	Yin2017	TGGGCC40NGGA	4
RXRA_HUMAN	DBD	HTS	Yang2017	TCACGT30NGCA	4
RXRA_HUMAN	FL	HTS	Jolma2013	TCACGT30NGCA	4
RXRA_HUMAN	FL	HTS	Jolma2013	TCTACA40NCAG	6
RXRA_HUMAN	FL	HTS	Yang2017	TCTACA40NCAG	4
RXRA_HUMAN	eDBD	HTS	Yin2017	TACCCA40NTGT	4
RXRA_HUMAN	eDBD	mHTS	Yin2017	TCTCTA40NCAC	4
RXRA_MOUSE	DBD	HTS	Yang2017	AAGAC14N	4
RXRA_MOUSE	FL	HTS	Jolma2013	AAGAC14N	3
RXRB_HUMAN	DBD	HTS	Yang2017	TGAGCA20NGA	4
RXRB_HUMAN	FL	HTS	Jolma2013	TGAGCA20NGA	4
RXRB_HUMAN	eDBD	HTS	Yin2017	TTCGTC40NCGT	4
RXRB_HUMAN	eDBD	mHTS	Yin2017	TTATAT40NACC	4
RXRB_MOUSE	DBD	HTS	Yang2017	CAATT14N	4
RXRB_MOUSE	FL	HTS	Jolma2013	CAATT14N	3
RXRG_HUMAN	DBD	HTS	Yang2017	TGGAAT20NGA	3
RXRG_HUMAN	FL	HTS	Jolma2013	TGGAAT20NGA	4
RXRG_HUMAN	FL	HTS	Jolma2013	TTCTCT20NTA	4
RXRG_HUMAN	FL	HTS	Yang2017	TTCTCT20NTA	4
RXRG_HUMAN	FL	HTS	Yin2017	TCTACG40NCTC	4
RXRG_HUMAN	FL	mHTS	Yin2017	TCCCGT40NATG	4
RX_HUMAN	DBD	HTS	Yang2017	TGGTAG20NATT	4
RX_HUMAN	FL	HTS	Jolma2013	TGGTAG20NATT	4
RX_HUMAN	eDBD	HTS	Yin2017	TTGCTC40NGAA	4
RX_HUMAN	eDBD	mHTS	Yin2017	TCCCTA40NGAA	4
SCRT1_HUMAN	DBD	HTS	Yang2017	TCTTAG20NATG	4
SCRT1_HUMAN	FL	HTS	Jolma2013	TCTTAG20NATG	4
SCRT1_HUMAN	eDBD	HTS	Yin2017	TTCGGC40NAGC	4
SCRT1_HUMAN	eDBD	mHTS	Yin2017	TGGCTG40NAGA	4
SCRT2_HUMAN	DBD	HTS	Yang2017	TGGGCG20NCGT	3
SCRT2_HUMAN	FL	HTS	Jolma2013	TGGGCG20NCGT	4
SCRT2_HUMAN	eDBD	HTS	Yin2017	TCAGAA40NAGG	4
SCRT2_HUMAN	eDBD	mHTS	Yin2017	TGTATG40NCGG	4
SHOX2_HUMAN	DBD	HTS	Yang2017	TACGTC20NTGC	4
SHOX2_HUMAN	FL	HTS	Jolma2013	TACGTC20NTGC	4
SHOX2_MOUSE	DBD	HTS	Yang2017	TCCCAG20NACC	4
SHOX2_MOUSE	FL	HTS	Jolma2013	TCCCAG20NACC	4
SHOX_HUMAN	DBD	HTS	Yang2017	TAAGGT20NGGA	4
SHOX_HUMAN	FL	HTS	Jolma2013	TAAGGT20NGGA	4
SHOX_HUMAN	eDBD	HTS	Yin2017	TTTAGC40NGAC	4
SHOX_HUMAN	eDBD	mHTS	Yin2017	TCCGTC40NGTT	4
SIX1_HUMAN	FL	HTS	Yin2017	TATTTC40NGCA	4
SIX1_HUMAN	FL	mHTS	Yin2017	TAGGCT40NACC	4
SIX1_HUMAN	eDBD	HTS	Yin2017	TGGGCT40NGTT	2
SIX1_HUMAN	eDBD	mHTS	Yin2017	TTAACC40NCTA	2
SIX2_HUMAN	FL	HTS	Yin2017	TAAATT40NCTG	4
SIX2_HUMAN	FL	mHTS	Yin2017	TAGCTT40NGAC	4
SIX2_HUMAN	eDBD	HTS	Yin2017	TTACTA40NAGG	4
SIX2_HUMAN	eDBD	mHTS	Yin2017	TAAGCC40NAGT	4
SIX3_HUMAN	eDBD	HTS	Yin2017	TTTCTA40NCAT	4
SIX3_HUMAN	eDBD	mHTS	Yin2017	TAGTTC40NATC	4
SIX4_HUMAN	eDBD	HTS	Yin2017	TGCGAG40NTTC	4
SIX4_HUMAN	eDBD	HTS	Yin2017	TGTAGC40NCCT	4
SIX4_HUMAN	eDBD	mHTS	Yin2017	TTATGG40NCCA	4
SIX4_HUMAN	eDBD	mHTS	Yin2017	TGGCAC40NAAG	4
SIX6_HUMAN	eDBD	HTS	Yin2017	TACATC40NATA	4
SIX6_HUMAN	eDBD	mHTS	Yin2017	TCCTCT40NGTC	4
SKOR1_HUMAN	eDBD	HTS	Yin2017	TTTAGG40NTCT	4
SKOR1_HUMAN	eDBD	mHTS	Yin2017	TAAGAT40NATG	4
SKOR2_HUMAN	eDBD	HTS	Yin2017	TGGCGT40NCCT	4
SKOR2_HUMAN	eDBD	mHTS	Yin2017	TTTAAA40NTAT	4
SMAD3_HUMAN	DBD	HTS	Yang2017	TGGGTA20NGA	4
SMAD3_HUMAN	FL	HTS	Jolma2013	TGGGTA20NGA	4
SMAD5_HUMAN	eDBD	HTS	Yin2017	TGTCTG40NAGG	4
SMAD5_HUMAN	eDBD	mHTS	Yin2017	TAAGTT40NGAT	4
SNAI1_HUMAN	FL	HTS	Yin2017	TTGTGG40NCGG	4
SNAI1_HUMAN	FL	mHTS	Yin2017	TACTTT40NTCT	4
SNAI1_HUMAN	eDBD	HTS	Yin2017	TAGCGC40NCGC	4
SNAI1_HUMAN	eDBD	mHTS	Yin2017	TTTACA40NGCT	4
SNAI2_HUMAN	FL	HTS	Jolma2013	TCGTTA20NGA	6
SNAI2_HUMAN	FL	HTS	Yin2017	TACCTT40NCGA	4
SNAI2_HUMAN	FL	mHTS	Yin2017	TTGTTT40NGGC	4
SNAI2_HUMAN	eDBD	HTS	Yin2017	TTAACA40NTGT	4
SNAI2_HUMAN	eDBD	mHTS	Yin2017	TAACCT40NCGG	4
SNAI3_HUMAN	FL	HTS	Yin2017	TAGTAC40NTAG	4
[truncated: 555 more rows]
