# Supplementary material for: HOCOMOCO in 2024: a rebuild of the curated collection of binding models for human and mouse transcription factors
Source: Nucleic Acids Res. 2023 Nov 16;52(D1):D154–63. doi: 10.1093/nar/gkad1077 (PMC10767914; doi:10.1093/nar/gkad1077)
Supplement: gkad1077_Supplemental_Files [file gkad1077_supplemental_files.zip › Supplementary Table ST4 - Motif discovery parameters.xlsx]

## Sheet: Motif discovery parameters
ChIP-Seq peaks	ChIPMunk's ChIPHorde module was executed twice with the following parameters:
	java -Xmx4G -cp ~/chipmunk.jar ru.autosome.ChIPHorde ${min_len}:${max_len},${min_len}:${max_len} f p 1.0 m:$out_path/fasta/${peaks_name}.${peak_type}.${score_type}.mfa 100 10 1 2 random auto single java -Xmx4G -cp ~/chipmunk.jar ru.autosome.ChIPHorde ${max_len}:${min_len},${max_len}:${min_len} f p 1.0 m:$out_path/fasta/${peaks_name}.${peak_type}.${score_type}.mfa 100 10 1 2 random auto
	searching for short single-box motifs (single) and longer motifs of arbitrary structure, with min_len set to 7 and max_len set to 24.
HT-SELEX reads	ChIPMunk was used via its ruby launcher with the following parameters:
	ruby run_dichipmunk8.rb <motif name> 7 25 yes 1.0 s:<fasta file> 400 10 1 2 random auto flat yes
	To allow a more diverse set of words in the final alignments, we reused the sets of 5000 and 10000 sequences: ChIPMunk was re-executed with a starting seed set to the consensus sequence of the previous run, for faster convergence, and the ZOOPS_factor parameter was inflated to 200, which relaxed the internal motif self-consistency check and allowed including more words into the final PWM construc…
	ruby run_dichipmunk8.rb <motif name> x x yes 200.0 s:<fasta file> 20 20 1 2 <seed fasta file> auto flat yes
