# Supplementary material for: HOCOMOCO in 2024: a rebuild of the curated collection of binding models for human and mouse transcription factors
Source: Nucleic Acids Res. 2023 Nov 16;52(D1):D154–63. doi: 10.1093/nar/gkad1077 (PMC10767914; doi:10.1093/nar/gkad1077)
Supplement: gkad1077_Supplemental_Files [file gkad1077_supplemental_files.zip › Supplementary Table ST5 - Overview of rSNP benchmarking data.xlsx]

## Sheet: HOCOMOCO v12 ADASTRA benchmark
TF (*_HUMAN)	Total	Positive	Negative
CTCF	32888	6457	26431
SPI1	8672	2409	6263
ANDR	38507	1234	37273
FOXA1	4344	1132	3212
CEBPB	3816	834	2982
ESR1	4079	547	3532
DUX4	1178	521	657
CREB1	1776	373	1403
GCR	4341	372	3969
NRF1	2215	295	1920
ATF2	802	275	527
ELF1	1912	266	1646
EGR1	2441	265	2176
P63	1195	256	939
ITF2	2872	241	2631
SRBP2	1699	235	1464
FOXA2	1419	234	1185
TF65	1467	228	1239
SNAI2	1745	204	1541
CEBPA	1129	181	948
JUND	1035	177	858
MAFK	923	175	748
ETS1	671	173	498
FLI1	1596	172	1424
STAT1	565	170	395
GATA1	787	166	621
RFX1	2807	164	2643
HNF4A	788	163	625
PKNX1	1351	152	1199
ZFX	13905	152	13753
SP2	4738	151	4587
COT1	1364	137	1227
VEZF1	992	136	856
OTX2	983	135	848
RARA	875	133	742
NFIC	3490	125	3365
JUN	830	121	709
BHE40	808	113	695
TAL1	767	113	654
TBX21	620	108	512
SP1	7085	104	6981
ERG	1291	101	1190
KAISO	2099	101	1998
PPARG	878	100	778
TEAD4	3877	96	3781
REST	2506	92	2414
GABPA	763	86	677
ATF3	1003	81	922
MAX	1196	80	1116
MEF2B	904	76	828
ZN341	1621	75	1546
MYCN	654	74	580
TYY1	482	72	410
SRF	256	66	190
CEBPG	666	64	602
GRHL2	245	62	183
PATZ1	3608	62	3546
MITF	377	61	316
COE1	299	59	240
EGR2	2084	58	2026
ZBT17	2617	58	2559
AP2C	682	57	625
ESR2	439	56	383
MAFG	495	55	440
CTCFL	668	54	614
E2F1	2193	54	2139
ZN335	1190	54	1136
GATA2	500	52	448
MYOD1	421	49	372
GATA3	766	48	718
ARNT	1646	46	1600
ATF4	347	46	301
HIF1A	700	46	654
ZN770	3096	46	3050
MAZ	3470	45	3425
NR2C1	763	43	720
USF2	686	43	643
ZN143	679	42	637
AHR	448	41	407
KLF5	965	41	924
SP3	2062	41	2021
PRGR	383	39	344
HXB13	484	38	446
RUNX2	496	36	460
SUH	950	36	914
OLIG2	145	35	110
NANOG	292	34	258
PRDM1	1671	34	1637
RUNX3	160	34	126
RXRA	978	34	944
BACH1	469	33	436
EPAS1	103	33	70
KLF9	1728	33	1695
USF1	168	33	135
NFE2	320	32	288
CDX2	528	31	497
HTF4	778	30	748
RFX5	484	28	456
AP2A	277	26	251
FOXP1	372	26	346
CLOCK	595	25	570
HLF	363	25	338
MEIS2	437	25	412
MYB	272	25	247
STAT3	352	25	327
ERR1	700	23	677
GATA6	124	23	101
IRF4	120	23	97
KLF1	1748	21	1727
ZN382	257	21	236
MYC	546	20	526
NFKB1	55	20	35
ATF1	371	19	352
ZN394	527	19	508
MXI1	616	18	598
ASCL1	231	17	214
P53	16126	17	16109
ZN449	208	17	191
BCL6	206	16	190
SIX2	47	16	31
TEAD1	244	15	229
E2F6	353	14	339
FOXA3	188	14	174
NFIA	183	14	169
ZN121	2316	14	2302
ETV1	250	13	237
FOSL1	145	13	132
OSR2	459	13	446
RELB	169	13	156
TBX3	4641	13	4628
ZBTB6	310	13	297
ZNF76	510	13	497
ZNF18	264	12	252
FOSL2	296	11	285
NFYC	89	10	79
SMAD3	489	10	479
TFAP4	129	10	119
ZBT7A	499	10	489

## Sheet: HOCOMOCO v12 SNP-SELEX batch 1
TF (*_HUMAN)	Total	Positive	Negative
SPIB	8752	544	8208
ELK3	5023	471	4552
FLI1	3511	394	3117
CEBPE	3031	365	2666
ATF3	3509	363	3146
PROP1	3921	344	3577
MAFG	9198	328	8870
MEIS2	4213	303	3910
ATOH1	1868	302	1566
CEBPB	2153	302	1851
ELK1	12100	296	11804
HLF	12259	296	11963
ETV1	3546	280	3266
NRL	4351	271	4080
ISX	9361	262	9099
LHX9	12002	257	11745
OVOL1	2103	254	1849
GCM2	2049	251	1798
OLIG3	3999	250	3749
SHOX	247	247	0
ETV4	9319	246	9073
HSF2	2688	237	2451
PAX5	1241	236	1005
NFE2	1061	233	828
ETV5	1377	227	1150
ERG	2627	218	2409
SNAI2	4629	218	4411
IRF8	3165	214	2951
SNAI1	4865	214	4651
ELF5	9058	209	8849
TFCP2	1144	208	936
MYOG	4192	203	3989
FEV	1489	191	1298
FOXP2	3655	188	3467
LMX1B	9443	182	9261
NFIX	2418	177	2241
FIGLA	3245	170	3075
MEIS3	1381	168	1213
SOX30	167	167	0
CREB5	3064	162	2902
DUXA	787	161	626
DLX4	16048	157	15891
SOX7	573	152	421
CREB1	2482	147	2335
GLI3	3637	137	3500
HSF4	525	135	390
CUX1	1344	130	1214
NFIC	1483	128	1355
ELF2	5718	126	5592
ELF1	7665	123	7542
GATA5	2592	122	2470
TFE3	2099	121	1978
LHX6	2368	111	2257
VSX2	9473	110	9363
EMX1	4562	109	4453
PAX8	979	107	872
ZIC1	5232	105	5127
ETV2	1909	104	1805
LHX8	7444	104	7340
ATF2	1817	102	1715
CLOCK	918	100	818
JDP2	5079	100	4979
PAX7	6296	95	6201
RFX1	1792	93	1699
IRF9	1478	89	1389
IRF3	7303	88	7215
EGR1	2632	84	2548
VAX2	1437	83	1354
GRHL1	879	82	797
MYOD1	1911	82	1829
CDX1	4447	79	4368
EGR3	892	79	813
KLF12	2857	79	2778
OTX1	5242	75	5167
E2F4	1539	71	1468
SCRT1	4383	71	4312
HESX1	2264	70	2194
RFX6	765	70	695
DBP	1253	69	1184
DLX1	9376	68	9308
ELF3	1566	64	1502
GATA3	7936	64	7872
JUN	2220	63	2157
ATF6B	1459	61	1398
VENTX	16890	61	16829
SKOR2	2923	60	2863
DLX5	4667	58	4609
HSF1	5082	58	5024
SPDEF	326	56	270
MIXL1	7282	53	7229
ETV7	3153	50	3103
FOXA2	3745	49	3696
FOXB1	1478	49	1429
MAF	7929	49	7880
GCM1	195	48	147
RFX2	1465	46	1419
HNF1B	3418	45	3373
OLIG2	1480	44	1436
TBX20	7006	42	6964
SNAI3	2486	40	2446
FOXR2	2703	39	2664
KLF13	7158	39	7119
MBNL2	4263	39	4224
ESX1	4140	37	4103
ALX1	748	36	712
GBX2	4337	35	4302
NFKB2	3771	35	3736
JUND	3990	34	3956
ZNF32	3930	33	3897
IRF7	3899	31	3868
RFX3	1256	31	1225
FOXA1	3424	28	3396
TBX3	2250	27	2223
VSX1	12635	25	12610
ALX3	5486	22	5464
MEF2B	285	22	263
LHX5	5773	20	5753
HEY1	1847	18	1829
NR2E1	5168	18	5150
RARG	12044	17	12027
HMX3	3795	16	3779
TBX2	3064	15	3049
HES5	991	14	977
ZIC3	7046	14	7032
BARX2	4978	13	4965
PBX2	2470	13	2457
MEF2C	1145	11	1134
KLF10	2957	10	2947

## Sheet: HOCOMOCO v12 SNP-SELEX batch 2
TF (*_HUMAN)	Total	Positive	Negative
VAX2	2996	634	2362
TEAD2	5224	595	4629
MAFG	2764	498	2266
PAX6	3003	498	2505
USF1	3156	484	2672
ELK1	2304	437	1867
FOXL2	1771	428	1343
PITX1	2173	405	1768
HNF1A	1743	388	1355
ELK3	4219	385	3834
EVX2	2071	351	1720
TEAD1	2219	349	1870
ELF5	1954	341	1613
ETV5	3059	340	2719
MIXL1	2301	320	1981
DLX2	1152	312	840
CEBPE	2063	303	1760
ESX1	1644	299	1345
EVX1	1210	295	915
HLF	2041	295	1746
ELF2	2657	286	2371
MEOX1	4660	283	4377
MAF	1962	282	1680
GSC	1082	277	805
ZIC1	1834	274	1560
GATA3	2304	267	2037
GCM2	1525	266	1259
ETV4	2586	264	2322
VAX1	1140	264	876
OLIG2	1238	254	984
DLX5	1250	252	998
OTX1	1671	250	1421
LHX5	1885	249	1636
NFAT5	1667	249	1418
NRL	783	245	538
NR6A1	2110	242	1868
ALX3	1457	241	1216
FEV	1673	241	1432
HSF1	2935	231	2704
TGIF2	1441	229	1212
PAX8	1936	228	1708
ETV1	1693	227	1466
SNAI1	2598	221	2377
FOXC2	1243	219	1024
GATA2	2178	218	1960
PDX1	2451	218	2233
ZIC4	1253	215	1038
LEF1	1304	212	1092
ELF4	2081	207	1874
FOXJ2	1132	207	925
NR4A2	3303	200	3103
TFE3	1426	200	1226
MLX	2272	199	2073
SOX14	1118	194	924
SPIB	1619	191	1428
DLX1	1919	187	1732
ARX	1297	186	1111
DLX4	1678	185	1493
SHOX	743	184	559
PITX2	3293	183	3110
PAX2	1107	182	925
MYOG	1665	181	1484
SOX18	1440	180	1260
VSX2	1180	180	1000
BATF3	6717	174	6543
ISX	2310	171	2139
GATA6	1591	166	1425
MBNL2	1576	163	1413
CUX2	2231	153	2078
CDX4	812	148	664
CREB1	971	148	823
IRF8	768	147	621
LMX1B	1113	147	966
PITX3	1449	146	1303
CRX	752	143	609
FOXB1	1143	143	1000
HMX1	776	141	635
KLF15	1851	141	1710
FIGLA	2334	139	2195
ATF2	818	137	681
CUX1	1014	134	880
FOXK1	968	133	835
FOXM1	899	133	766
TBX3	670	133	537
SOX3	672	131	541
EGR1	2543	128	2415
NR2E1	2450	127	2323
DLX6	1355	126	1229
IRF7	1120	126	994
MAFF	379	126	253
FOSL1	1277	125	1152
MYCN	898	123	775
TFEB	1352	120	1232
SOX10	668	117	551
ZNF32	1463	117	1346
PROP1	1262	116	1146
TBX21	2955	114	2841
ETV2	1167	113	1054
NR1D1	1238	110	1128
HEY1	1955	108	1847
MSX2	5130	108	5022
PAX7	387	108	279
SOX15	590	108	482
ATOH1	549	107	442
TBX2	1123	107	1016
ASCL2	1675	106	1569
XBP1	5009	106	4903
CEBPB	2432	105	2327
FOXK2	2020	105	1915
DUXA	2449	103	2346
GSX1	469	103	366
TFEC	829	103	726
USF2	1842	101	1741
RARG	2261	100	2161
ZFP42	1209	100	1109
DMBX1	1096	99	997
HEY2	1529	96	1433
JUNB	1227	95	1132
EMX1	607	94	513
ISL1	1260	94	1166
OSR2	870	91	779
JUND	3874	90	3784
DMRT3	1205	89	1116
SIX2	732	88	644
CREB5	385	87	298
TBX20	464	87	377
IRF5	834	86	748
BATF	600	84	516
NR5A2	696	84	612
PAX1	1714	84	1630
BARX2	449	83	366
CEBPG	1849	82	1767
TLX3	1877	80	1797
ZFP41	2293	79	2214
ELK4	872	77	795
VSX1	487	77	410
CLOCK	311	76	235
MAFA	523	76	447
TFCP2	2404	75	2329
ATF4	2162	74	2088
CDX1	435	72	363
FOXO6	490	72	418
PAX9	2405	72	2333
NPAS2	308	71	237
PRRX2	553	71	482
MEF2C	4522	70	4452
RFX5	661	70	591
HSF5	798	69	729
FOXO1	699	67	632
GSX2	249	67	182
GATA5	526	66	460
KLF10	1003	66	937
CREB3	294	65	229
SOX11	506	65	441
BCL6B	1100	64	1036
SOX8	524	63	461
NR2C1	4373	62	4311
NANOG	1233	61	1172
NR1D2	1183	61	1122
SIX1	448	61	387
SOX12	621	60	561
SIX4	1081	59	1022
GBX2	292	57	235
LHX4	367	57	310
MYOD1	877	57	820
SNAI2	2161	57	2104
MYF6	645	56	589
NR4A1	1282	56	1226
JDP2	387	55	332
ATF3	325	53	272
LHX9	248	52	196
VENTX	2091	52	2039
ELF1	424	51	373
ERG	511	51	460
KLF13	2164	49	2115
KLF12	1287	48	1239
GLIS1	635	47	588
RXRA	702	47	655
GLI3	835	46	789
OVOL2	1706	45	1661
SCRT1	393	44	349
FOXA2	2138	43	2095
KLF4	2357	43	2314
OLIG3	1389	43	1346
KLF16	445	41	404
MSX1	466	41	425
RXRG	491	41	450
RORB	1180	40	1140
MAFB	3156	39	3117
NR1I2	645	39	606
DBP	337	37	300
HSF2	229	37	192
NFKB2	603	37	566
RARA	997	37	960
SOX9	350	37	313
ALX1	195	36	159
FOXP2	257	36	221
FOXI1	404	35	369
PROX1	3049	35	3014
FLI1	138	34	104
FOXA1	188	33	155
HESX1	620	33	587
LHX8	160	33	127
ZIC3	544	33	511
FOS	2653	31	2622
GFI1B	457	31	426
NFIC	235	31	204
ATF6B	182	30	152
TCF21	1311	29	1282
ETS2	273	27	246
HSFY1	190	27	163
LMX1A	134	27	107
MNX1	1546	27	1519
CTCF	2009	26	1983
KLF11	153	26	127
SOX4	252	26	226
EOMES	894	25	869
KLF14	3661	25	3636
RFX1	123	25	98
RUNX3	1154	25	1129
SIX6	932	24	908
EGR3	147	23	124
MEF2B	737	23	714
TLX2	810	23	787
KLF2	301	22	279
NFIX	132	22	110
OVOL1	270	22	248
BCL6	1156	21	1135
GCM1	1581	21	1560
HSF4	209	21	188
TCF7	1113	21	1092
SOX30	464	20	444
ASCL1	587	19	568
SP9	946	19	927
EGR2	112	18	94
HNF1B	520	18	502
NR1I3	905	18	887
FOXR2	198	16	182
MTF1	384	16	368
SCRT2	158	16	142
BACH2	157	15	142
HES2	74	15	59
IRF2	65	15	50
IRF4	67	15	52
IRF6	376	15	361
RFX6	74	15	59
SRF	767	15	752
FOXE1	64	14	50
IRF3	73	14	59
PRDM1	83	14	69
RORA	1894	14	1880
GFI1	217	13	204
GLIS3	194	13	181
GMEB1	443	13	430
HMX3	2809	13	2796
IRF9	60	13	47
PBX2	1247	13	1234
RXRB	1177	12	1165
SMAD5	170	12	158
NFE2	203	11	192
NFIB	181	11	170
ELF3	189	10	179
JUN	66	10	56
PAX5	720	10	710
SOX7	42	10	32
